# Supplementary material for: An unprecedented binuclear cadmium di­thio­carbamate adduct: bis­[μ2-N-(2-hydroxy­eth­yl)-N-iso­propyl­carbamodi­thio­ato-κ3 S:S,S′]bis­{[N-(2-hydroxy­eth­yl)-N-iso­propyl­carbamodi­thio­ato-κ2 S,S′](3-{(1E)-[(E)-2-(pyridin-3-yl­methyl­idene)hydrazin-1-yl­idene]meth­yl}pyridine-κN)cadmium]} dihydrate
Source: Acta Crystallogr E Crystallogr Commun. 2016 Aug 2;72(Pt 9):1234–8. doi: 10.1107/S2056989016012214 (PMC5120695; doi:10.1107/S2056989016012214)
Supplement: Supplementary file 1 [file e-72-01234-sup1.cif]

##############################################################################
#                                                                            #
# This CIF contains the data in a paper accepted for publication in          #
# Acta Crystallographica Section E. It conforms to the requirements of       #
# Notes for Authors for Acta Crystallographica Section E, and has been       #
# peer reviewed under the auspices of the IUCr Commission on Journals.       #
#                                                                            #
# Full details of the Crystallographic Information File format               #
# are given in the paper "The Crystallographic Information File (CIF):       #
# a New Standard Archive File for Crystallography" by S. R. Hall, F. H.      #
# Allen and I. D. Brown [Acta Cryst. (1991), A47, 655-685].                  #
#                                                                            #
# The current version of the core CIF dictionary is obtainable from          #
# ftp://ftp.iucr.org/pub/cif_core.dic.                                       #
#                                                                            #
# Software is freely available for graphical display of the structure(s)     #
# in this CIF. For information consult the CIF software page                 #
# http://www.iucr.org/resources/cif/software.                                #
#                                                                            #
# This file may be used for bona fide research purposes within the           #
# scientific community so long as proper attribution is given to the journal # 
# article from which it was obtained.                                        #
#                                                                            #
##############################################################################
data_I
_database_code_depnum_ccdc_archive 'CCDC 1496352'
_audit_creation_method     'SHELXL-2014/7'
_chemical_name_systematic
;\
Bis[\m~2~-<i>N</i>-(2-hydroxyethyl)-<i>N</i>-isopropylcarbamodithioato-\
\k^3^<i>S</i>:<i>S</i>,<i>S</i>']bis{[<i>N</i>-(2-hydroxyethyl)-<i>N</i>-\
isopropylcarbamodithioato-\k^2^<i>S</i>,<i>S</i>'](3-{(1<i>E</i>)-\
[(<i>E</i>)-2-(pyridin-3-ylmethylidene)hydrazin-1-ylidene]methyl}pyridine-\
\k<i>N</i>)cadmium]} dihydrate
;
_chemical_name_common     ?
_chemical_formula_moiety     'C48 H68 Cd2 N12 O4 S8, 2(H2 O)'
_chemical_formula_sum     'C48 H72 Cd2 N12 O6 S8'
_chemical_formula_iupac     '[Cd (C6 H12 N O S2)2 (C12 H10 N4)2]2 , 2H2 O'
_chemical_formula_weight     1394.48
_chemical_melting_point     ?
_shelx_space_group_comment
;
The symmetry employed for this shelxl refinement is uniquely defined
by the following loop, which should always be used as a source of
symmetry information in preference to the above space-group names.
They are only intended as comments.
;
_space_group_crystal_system     monoclinic
_space_group_name_H-M_alt     'P 21/n'
_space_group_name_Hall     '-P 2yn'
loop_
    _space_group_symop_operation_xyz
    'x, y, z'
    '-x+1/2, y+1/2, -z+1/2'
    '-x, -y, -z'
    'x-1/2, -y-1/2, z-1/2'
_cell_length_a     16.4700(18)
_cell_length_b     12.2257(12)
_cell_length_c     17.0862(19)
_cell_angle_alpha     90
_cell_angle_beta     114.932(2)
_cell_angle_gamma     90
_cell_volume     3119.8(6)
_cell_formula_units_Z     2
_cell_measurement_reflns_used     19902
_cell_measurement_theta_min     2.7
_cell_measurement_theta_max     40.8
_cell_measurement_temperature     98(2)
_exptl_crystal_description     plate
_exptl_crystal_colour     yellow
_exptl_crystal_size_max     0.400
_exptl_crystal_size_mid     0.300
_exptl_crystal_size_min     0.080
_exptl_crystal_density_diffrn     1.484
_exptl_crystal_density_meas     ?
_exptl_crystal_density_method     ?
_exptl_crystal_F_000     1432
_exptl_absorpt_coefficient_mu     1.003
_exptl_absorpt_correction_type     multi-scan
_exptl_absorpt_process_details
;
(ABSCOR; Higashi, 1995)
;
_shelx_estimated_absorpt_T_min     0.690
_shelx_estimated_absorpt_T_max     0.924
_exptl_absorpt_correction_T_min     0.661
_exptl_absorpt_correction_T_max     1.000
_diffrn_ambient_temperature     98(2)
_diffrn_radiation_type     MoK\a
_diffrn_radiation_wavelength     0.71073
_diffrn_radiation_source     'fine-focus sealed tube'
_diffrn_radiation_monochromator     graphite
_diffrn_measurement_device_type     'AFC12K/SATURN724'
_diffrn_measurement_method     \w
_diffrn_detector_area_resol_mean     ?
_diffrn_reflns_number     22846
_diffrn_reflns_av_R_equivalents     0.0287
_diffrn_reflns_theta_min     2.727
_diffrn_reflns_theta_max     27.499
_diffrn_reflns_theta_full     27.499
_diffrn_measured_fraction_theta_max     0.994
_diffrn_measured_fraction_theta_full     0.994
_diffrn_reflns_limit_h_min     -20
_diffrn_reflns_limit_h_max     21
_diffrn_reflns_limit_k_min     -15
_diffrn_reflns_limit_k_max     15
_diffrn_reflns_limit_l_min     -22
_diffrn_reflns_limit_l_max     19
_diffrn_standards_number     0
_diffrn_standards_interval_count     0
_diffrn_standards_interval_time     ?
_diffrn_standards_decay_%     0
_refine_special_details     ?
_reflns_number_total     7133
_reflns_number_gt     6807
_reflns_threshold_expression     'I > 2\s(I)'
_refine_ls_structure_factor_coef     Fsqd
_refine_ls_matrix_type     full
_refine_ls_R_factor_all     0.0304
_refine_ls_R_factor_gt     0.0286
_refine_ls_wR_factor_gt     0.0635
_refine_ls_wR_factor_ref     0.0650
_refine_ls_goodness_of_fit_ref     1.084
_refine_ls_restrained_S_all     1.084
_refine_ls_number_reflns     7133
_refine_ls_number_parameters     359
_refine_ls_number_restraints     4
_refine_ls_weighting_scheme     calc
_refine_ls_weighting_details
              'w=1/[\s^2^(Fo^2^)+(0.0243P)^2^+2.9797P] where P=(Fo^2^+2Fc^2^)/3'
_atom_sites_solution_hydrogens     mixed
_atom_sites_solution_primary     ?
_atom_sites_solution_secondary     ?
_refine_ls_shift/su_max     0.001
_refine_ls_shift/su_mean     0.000
_refine_diff_density_max     0.541
_refine_diff_density_min     -0.393
_refine_ls_extinction_method     none
_refine_ls_extinction_coef     .
loop_
    _atom_type_symbol
    _atom_type_description
    _atom_type_scat_dispersion_real
    _atom_type_scat_dispersion_imag
    _atom_type_scat_source
    'C' 'C' 0.0033 0.0016
                         'International Tables Vol C Tables 4.2.6.8 and 6.1.1.4'
    'H' 'H' 0.0000 0.0000
                         'International Tables Vol C Tables 4.2.6.8 and 6.1.1.4'
    'Cd' 'Cd' -0.8075 1.2024
                         'International Tables Vol C Tables 4.2.6.8 and 6.1.1.4'
    'N' 'N' 0.0061 0.0033
                         'International Tables Vol C Tables 4.2.6.8 and 6.1.1.4'
    'O' 'O' 0.0106 0.0060
                         'International Tables Vol C Tables 4.2.6.8 and 6.1.1.4'
    'S' 'S' 0.1246 0.1234
                         'International Tables Vol C Tables 4.2.6.8 and 6.1.1.4'
_computing_data_collection
;
CrystalClear (Molecular Structure Corporation & Rigaku, 2005)
;
_computing_cell_refinement
;
CrystalClear (Molecular Structure Corporation & Rigaku, 2005)
;
_computing_data_reduction
;
CrystalClear (Molecular Structure Corporation & Rigaku, 2005)
;
_computing_structure_solution
;
SHELXS97 (Sheldrick, 2008)
;
_computing_structure_refinement
;
SHELXL2014 (Sheldrick, 2015)
;
_computing_molecular_graphics
;
ORTEP-3 for Windows (Farrugia, 2012) and DIAMOND (Brandenburg,
2006)
;
_computing_publication_material
;
publCIF (Westrip, 2010)
;
loop_
    _atom_site_type_symbol
    _atom_site_label
    _atom_site_fract_x
    _atom_site_fract_y
    _atom_site_fract_z
    _atom_site_U_iso_or_equiv
    _atom_site_adp_type
    _atom_site_calc_flag
    _atom_site_occupancy
    _atom_site_disorder_assembly
    _atom_site_disorder_group
    Cd Cd 0.43075(2) 0.13535(2) 0.44655(2) 0.01368(5) Uani d 1 . .
    S S1 0.36321(3) 0.19066(4) 0.55658(3) 0.01568(10) Uani d 1 . .
    S S2 0.43474(3) 0.35177(4) 0.47165(3) 0.01378(9) Uani d 1 . .
    S S3 0.39975(3) -0.08571(4) 0.43612(3) 0.01393(9) Uani d 1 . .
    S S4 0.45562(3) -0.11726(4) 0.62449(3) 0.01652(10) Uani d 1 . .
    O O1 0.36420(11) 0.30641(13) 0.79528(10) 0.0241(3) Uani d 1 . .
    H H1O 0.3348(17) 0.3606(15) 0.797(2) 0.036 Uiso d 1 . .
    O O2 0.24285(16) -0.03206(14) 0.70325(14) 0.0425(5) Uani d 1 . .
    H H2O 0.241(3) 0.0271(17) 0.728(2) 0.064 Uiso d 1 . .
    O O1W 0.23612(12) 0.15309(13) 0.77985(12) 0.0276(4) Uani d 1 . .
    H H1W 0.2791(15) 0.195(2) 0.787(2) 0.041 Uiso d 1 . .
    H H2W 0.1898(13) 0.185(2) 0.7437(16) 0.041 Uiso d 1 . .
    N N1 0.28639(11) -0.08842(14) 0.51175(11) 0.0165(3) Uani d 1 . .
    N N2 0.37924(11) 0.40314(13) 0.59396(11) 0.0150(3) Uani d 1 . .
    N N3 0.29195(12) 0.15099(13) 0.32251(11) 0.0177(3) Uani d 1 . .
    N N4 0.11563(13) 0.38202(15) 0.34081(13) 0.0242(4) Uani d 1 . .
    N N5 0.05594(13) 0.46819(16) 0.33476(13) 0.0260(4) Uani d 1 . .
    N N6 -0.08839(14) 0.74203(17) 0.35311(15) 0.0324(5) Uani d 1 . .
    C C1 0.39084(12) 0.32403(15) 0.54493(12) 0.0126(3) Uani d 1 . .
    C C2 0.33799(13) 0.37919(16) 0.65353(13) 0.0165(4) Uani d 1 . .
    H H2A 0.2888 0.3259 0.6262 0.020 Uiso calc 1 . .
    H H2B 0.3119 0.4472 0.6646 0.020 Uiso calc 1 . .
    C C3 0.40587(15) 0.33254(18) 0.73950(14) 0.0218(4) Uani d 1 . .
    H H3A 0.4335 0.2658 0.7284 0.026 Uiso calc 1 . .
    H H3B 0.4540 0.3868 0.7680 0.026 Uiso calc 1 . .
    C C4 0.40109(14) 0.51947(15) 0.58531(14) 0.0178(4) Uani d 1 . .
    H H4 0.4361 0.5203 0.5497 0.021 Uiso calc 1 . .
    C C5 0.46023(15) 0.56990(17) 0.67257(15) 0.0227(4) Uani d 1 . .
    H H5A 0.5143 0.5255 0.7010 0.034 Uiso calc 1 . .
    H H5B 0.4273 0.5723 0.7087 0.034 Uiso calc 1 . .
    H H5C 0.4771 0.6443 0.6640 0.034 Uiso calc 1 . .
    C C6 0.31638(15) 0.58567(17) 0.53696(15) 0.0238(4) Uani d 1 . .
    H H6A 0.2798 0.5495 0.4821 0.036 Uiso calc 1 . .
    H H6B 0.3325 0.6592 0.5256 0.036 Uiso calc 1 . .
    H H6C 0.2823 0.5909 0.5720 0.036 Uiso calc 1 . .
    C C7 0.37201(13) -0.09619(15) 0.52349(13) 0.0144(4) Uani d 1 . .
    C C8 0.26157(15) -0.10857(17) 0.58411(14) 0.0198(4) Uani d 1 . .
    H H8A 0.2988 -0.1687 0.6203 0.024 Uiso calc 1 . .
    H H8B 0.1982 -0.1319 0.5609 0.024 Uiso calc 1 . .
    C C9 0.27426(16) -0.00701(17) 0.63969(15) 0.0237(4) Uani d 1 . .
    H H9A 0.3383 0.0135 0.6676 0.028 Uiso calc 1 . .
    H H9B 0.2400 0.0551 0.6037 0.028 Uiso calc 1 . .
    C C10 0.21194(14) -0.07222(17) 0.42431(14) 0.0207(4) Uani d 1 . .
    H H10 0.2392 -0.0431 0.3861 0.025 Uiso calc 1 . .
    C C11 0.16893(16) -0.1815(2) 0.38682(16) 0.0305(5) Uani d 1 . .
    H H11A 0.2142 -0.2307 0.3832 0.046 Uiso calc 1 . .
    H H11B 0.1211 -0.1701 0.3290 0.046 Uiso calc 1 . .
    H H11C 0.1438 -0.2141 0.4241 0.046 Uiso calc 1 . .
    C C12 0.14460(15) 0.0123(2) 0.42532(17) 0.0299(5) Uani d 1 . .
    H H12A 0.1756 0.0812 0.4491 0.045 Uiso calc 1 . .
    H H12B 0.1154 -0.0143 0.4612 0.045 Uiso calc 1 . .
    H H12C 0.0994 0.0245 0.3663 0.045 Uiso calc 1 . .
    C C13 0.26289(15) 0.08493(17) 0.25306(14) 0.0201(4) Uani d 1 . .
    H H13 0.3011 0.0281 0.2507 0.024 Uiso calc 1 . .
    C C14 0.17944(15) 0.09657(18) 0.18503(14) 0.0227(4) Uani d 1 . .
    H H14 0.1606 0.0482 0.1371 0.027 Uiso calc 1 . .
    C C15 0.12347(14) 0.18035(17) 0.18798(14) 0.0209(4) Uani d 1 . .
    H H15 0.0665 0.1912 0.1414 0.025 Uiso calc 1 . .
    C C16 0.15226(13) 0.24779(16) 0.26003(13) 0.0170(4) Uani d 1 . .
    C C17 0.23735(14) 0.22991(16) 0.32592(13) 0.0180(4) Uani d 1 . .
    H H17 0.2573 0.2758 0.3753 0.022 Uiso calc 1 . .
    C C18 0.09590(14) 0.33688(17) 0.26722(14) 0.0199(4) Uani d 1 . .
    H H18 0.0452 0.3609 0.2178 0.024 Uiso calc 1 . .
    C C19 0.07322(14) 0.50864(18) 0.40903(15) 0.0234(4) Uani d 1 . .
    H H19 0.1193 0.4773 0.4588 0.028 Uiso calc 1 . .
    C C20 0.02300(15) 0.60274(18) 0.41864(15) 0.0231(4) Uani d 1 . .
    C C21 -0.04395(15) 0.65334(19) 0.34710(16) 0.0256(5) Uani d 1 . .
    H H21 -0.0585 0.6232 0.2915 0.031 Uiso calc 1 . .
    C C22 -0.06761(18) 0.7822(2) 0.4324(2) 0.0400(6) Uani d 1 . .
    H H22 -0.0991 0.8450 0.4374 0.048 Uiso calc 1 . .
    C C23 -0.00341(19) 0.7380(2) 0.50682(18) 0.0378(6) Uani d 1 . .
    H H23 0.0087 0.7693 0.5615 0.045 Uiso calc 1 . .
    C C24 0.04320(17) 0.6467(2) 0.50016(17) 0.0301(5) Uani d 1 . .
    H H24 0.0882 0.6145 0.5503 0.036 Uiso calc 1 . .
loop_
    _atom_site_aniso_label
    _atom_site_aniso_U_11
    _atom_site_aniso_U_22
    _atom_site_aniso_U_33
    _atom_site_aniso_U_12
    _atom_site_aniso_U_13
    _atom_site_aniso_U_23
    Cd 0.01391(8) 0.01315(7) 0.01351(8) 0.00222(5) 0.00533(6) -0.00025(5)
    S1 0.0203(2) 0.0118(2) 0.0179(2) -0.00160(17) 0.0110(2) -0.00003(17)
    S2 0.0168(2) 0.0131(2) 0.0133(2) -0.00056(17) 0.00812(18) -0.00001(16)
    S3 0.0158(2) 0.0136(2) 0.0135(2) 0.00129(17) 0.00717(18) 0.00009(16)
    S4 0.0174(2) 0.0196(2) 0.0135(2) 0.00195(18) 0.00735(19) 0.00139(18)
    O1 0.0322(9) 0.0246(8) 0.0226(8) 0.0050(7) 0.0187(7) 0.0051(6)
    O2 0.0775(15) 0.0232(8) 0.0574(13) -0.0139(9) 0.0583(13) -0.0092(8)
    O1W 0.0316(9) 0.0233(8) 0.0317(10) -0.0008(7) 0.0172(8) -0.0012(7)
    N1 0.0162(8) 0.0177(8) 0.0177(9) 0.0016(6) 0.0091(7) 0.0033(6)
    N2 0.0183(8) 0.0129(7) 0.0165(8) -0.0012(6) 0.0100(7) -0.0009(6)
    N3 0.0198(8) 0.0160(8) 0.0145(8) 0.0015(7) 0.0044(7) -0.0003(6)
    N4 0.0212(9) 0.0250(9) 0.0234(10) 0.0069(7) 0.0065(8) 0.0021(7)
    N5 0.0240(9) 0.0266(9) 0.0262(10) 0.0069(8) 0.0094(8) 0.0004(8)
    N6 0.0272(10) 0.0331(11) 0.0339(12) 0.0045(9) 0.0099(9) -0.0078(9)
    C1 0.0116(8) 0.0149(8) 0.0105(9) 0.0001(7) 0.0038(7) -0.0003(7)
    C2 0.0178(9) 0.0181(9) 0.0172(10) 0.0006(7) 0.0110(8) -0.0005(7)
    C3 0.0227(10) 0.0273(10) 0.0182(10) 0.0028(9) 0.0114(9) 0.0017(8)
    C4 0.0238(10) 0.0122(8) 0.0209(10) -0.0034(8) 0.0127(9) -0.0024(7)
    C5 0.0266(11) 0.0169(9) 0.0247(11) -0.0049(8) 0.0111(9) -0.0067(8)
    C6 0.0291(11) 0.0187(10) 0.0236(11) 0.0012(9) 0.0112(10) 0.0011(8)
    C7 0.0169(9) 0.0103(8) 0.0167(9) 0.0006(7) 0.0077(8) 0.0008(7)
    C8 0.0225(10) 0.0198(9) 0.0232(11) -0.0011(8) 0.0155(9) 0.0016(8)
    C9 0.0310(11) 0.0208(10) 0.0301(12) 0.0005(9) 0.0232(10) 0.0020(9)
    C10 0.0156(9) 0.0241(10) 0.0210(11) 0.0016(8) 0.0064(8) 0.0035(8)
    C11 0.0277(12) 0.0285(12) 0.0278(13) -0.0016(10) 0.0045(10) -0.0011(10)
    C12 0.0213(11) 0.0304(12) 0.0351(14) 0.0054(9) 0.0092(10) 0.0033(10)
    C13 0.0258(11) 0.0168(9) 0.0167(10) 0.0008(8) 0.0080(9) -0.0008(8)
    C14 0.0294(11) 0.0223(10) 0.0141(10) -0.0051(9) 0.0069(9) -0.0018(8)
    C15 0.0184(10) 0.0232(10) 0.0162(10) -0.0042(8) 0.0026(8) 0.0029(8)
    C16 0.0164(9) 0.0163(9) 0.0175(10) -0.0026(7) 0.0064(8) 0.0029(7)
    C17 0.0194(10) 0.0156(9) 0.0168(10) 0.0003(8) 0.0056(8) -0.0003(7)
    C18 0.0151(9) 0.0218(10) 0.0206(10) 0.0002(8) 0.0052(8) 0.0051(8)
    C19 0.0181(10) 0.0280(11) 0.0227(11) -0.0007(8) 0.0073(9) 0.0030(9)
    C20 0.0209(10) 0.0259(10) 0.0247(11) -0.0042(9) 0.0118(9) -0.0028(9)
    C21 0.0231(11) 0.0296(11) 0.0234(12) 0.0015(9) 0.0091(9) -0.0041(9)
    C22 0.0339(14) 0.0411(14) 0.0447(16) 0.0055(12) 0.0162(13) -0.0165(13)
    C23 0.0384(14) 0.0480(15) 0.0295(14) -0.0030(12) 0.0167(12) -0.0160(12)
    C24 0.0289(12) 0.0369(13) 0.0246(12) -0.0019(10) 0.0113(10) -0.0019(10)
_geom_special_details
;
 All esds (except the esd in the dihedral angle between two l.s. planes)
 are estimated using the full covariance matrix.  The cell esds are taken
 into account individually in the estimation of esds in distances, angles
 and torsion angles; correlations between esds in cell parameters are only
 used when they are defined by crystal symmetry.  An approximate (isotropic)
 treatment of cell esds is used for estimating esds involving l.s. planes.
;
loop_
    _geom_bond_atom_site_label_1
    _geom_bond_atom_site_label_2
    _geom_bond_site_symmetry_2
    _geom_bond_distance
    _geom_bond_publ_flag
    Cd S1 . 2.6444(5) y
    Cd S2 . 2.6768(5) y
    Cd S3 . 2.7422(5) y
    Cd S3 3_656 2.7317(6) y
    Cd S4 3_656 2.6342(5) y
    Cd N3 . 2.3811(18) y
    S1 C1 . 1.7267(19) y
    S2 C1 . 1.7231(18) y
    S3 C7 . 1.7404(19) y
    S3 Cd 3_656 2.7317(6) ?
    S4 C7 . 1.714(2) y
    S4 Cd 3_656 2.6343(5) ?
    O1 C3 . 1.426(2) ?
    O1 H1O . 0.830(10) ?
    O2 C9 . 1.419(2) ?
    O2 H2O . 0.846(10) ?
    O1W H1W . 0.842(10) ?
    O1W H2W . 0.847(10) ?
    N1 C7 . 1.341(2) ?
    N1 C8 . 1.477(2) ?
    N1 C10 . 1.493(3) ?
    N2 C1 . 1.345(2) ?
    N2 C2 . 1.472(2) ?
    N2 C4 . 1.490(2) ?
    N3 C17 . 1.337(3) ?
    N3 C13 . 1.346(3) ?
    N4 C18 . 1.283(3) ?
    N4 N5 . 1.415(2) ?
    N5 C19 . 1.277(3) ?
    N6 C21 . 1.336(3) ?
    N6 C22 . 1.342(3) ?
    C2 C3 . 1.532(3) ?
    C2 H2A . 0.9900 ?
    C2 H2B . 0.9900 ?
    C3 H3A . 0.9900 ?
    C3 H3B . 0.9900 ?
    C4 C6 . 1.521(3) ?
    C4 C5 . 1.526(3) ?
    C4 H4 . 1.0000 ?
    C5 H5A . 0.9800 ?
    C5 H5B . 0.9800 ?
    C5 H5C . 0.9800 ?
    C6 H6A . 0.9800 ?
    C6 H6B . 0.9800 ?
    C6 H6C . 0.9800 ?
    C8 C9 . 1.523(3) ?
    C8 H8A . 0.9900 ?
    C8 H8B . 0.9900 ?
    C9 H9A . 0.9900 ?
    C9 H9B . 0.9900 ?
    C10 C11 . 1.521(3) ?
    C10 C12 . 1.521(3) ?
    C10 H10 . 1.0000 ?
    C11 H11A . 0.9800 ?
    C11 H11B . 0.9800 ?
    C11 H11C . 0.9800 ?
    C12 H12A . 0.9800 ?
    C12 H12B . 0.9800 ?
    C12 H12C . 0.9800 ?
    C13 C14 . 1.383(3) ?
    C13 H13 . 0.9500 ?
    C14 C15 . 1.393(3) ?
    C14 H14 . 0.9500 ?
    C15 C16 . 1.388(3) ?
    C15 H15 . 0.9500 ?
    C16 C17 . 1.396(3) ?
    C16 C18 . 1.469(3) ?
    C17 H17 . 0.9500 ?
    C18 H18 . 0.9500 ?
    C19 C20 . 1.466(3) ?
    C19 H19 . 0.9500 ?
    C20 C24 . 1.396(3) ?
    C20 C21 . 1.399(3) ?
    C21 H21 . 0.9500 ?
    C22 C23 . 1.377(4) ?
    C22 H22 . 0.9500 ?
    C23 C24 . 1.386(4) ?
    C23 H23 . 0.9500 ?
    C24 H24 . 0.9500 ?
loop_
    _geom_angle_atom_site_label_1
    _geom_angle_atom_site_label_2
    _geom_angle_atom_site_label_3
    _geom_angle_site_symmetry_1
    _geom_angle_site_symmetry_3
    _geom_angle
    _geom_angle_publ_flag
    N3 Cd S4 . 3_656 101.46(4) ?
    N3 Cd S1 . . 94.50(4) ?
    N3 Cd S2 . . 90.73(4) ?
    S4 Cd S2 3_656 . 100.522(15) ?
    S1 Cd S2 . . 67.824(14) y
    S4 Cd S3 3_656 3_656 67.343(17) y
    S4 Cd S1 3_656 . 160.481(17) y
    S2 Cd S3 . . 167.393(15) y
    N3 Cd S3 . 3_656 166.35(4) y
    S1 Cd S3 . 3_656 98.110(17) ?
    S2 Cd S3 . 3_656 98.831(15) ?
    N3 Cd S3 . . 86.49(4) ?
    S4 Cd S3 3_656 . 92.082(15) ?
    S1 Cd S3 . . 100.113(14) ?
    S3 Cd S3 3_656 . 86.184(15) ?
    C1 S1 Cd . . 87.09(6) ?
    C1 S2 Cd . . 86.13(6) ?
    C7 S3 Cd . 3_656 84.87(7) ?
    C7 S3 Cd . . 97.23(6) ?
    Cd S3 Cd 3_656 . 93.816(15) ?
    C7 S4 Cd . 3_656 88.51(7) ?
    C3 O1 H1O . . 108(2) ?
    C9 O2 H2O . . 107(3) ?
    H1W O1W H2W . . 106(3) ?
    C7 N1 C8 . . 120.49(17) ?
    C7 N1 C10 . . 121.81(16) ?
    C8 N1 C10 . . 117.33(16) ?
    C1 N2 C2 . . 121.05(16) ?
    C1 N2 C4 . . 121.41(16) ?
    C2 N2 C4 . . 117.38(15) ?
    C17 N3 C13 . . 118.42(18) ?
    C17 N3 Cd . . 115.48(14) ?
    C13 N3 Cd . . 126.01(14) ?
    C18 N4 N5 . . 111.56(18) ?
    C19 N5 N4 . . 111.02(19) ?
    C21 N6 C22 . . 117.4(2) ?
    N2 C1 S2 . . 121.63(14) ?
    N2 C1 S1 . . 119.59(14) ?
    S2 C1 S1 . . 118.77(11) ?
    N2 C2 C3 . . 111.96(16) ?
    N2 C2 H2A . . 109.2 ?
    C3 C2 H2A . . 109.2 ?
    N2 C2 H2B . . 109.2 ?
    C3 C2 H2B . . 109.2 ?
    H2A C2 H2B . . 107.9 ?
    O1 C3 C2 . . 111.22(17) ?
    O1 C3 H3A . . 109.4 ?
    C2 C3 H3A . . 109.4 ?
    O1 C3 H3B . . 109.4 ?
    C2 C3 H3B . . 109.4 ?
    H3A C3 H3B . . 108.0 ?
    N2 C4 C6 . . 110.94(17) ?
    N2 C4 C5 . . 111.74(17) ?
    C6 C4 C5 . . 112.17(17) ?
    N2 C4 H4 . . 107.2 ?
    C6 C4 H4 . . 107.2 ?
    C5 C4 H4 . . 107.2 ?
    C4 C5 H5A . . 109.5 ?
    C4 C5 H5B . . 109.5 ?
    H5A C5 H5B . . 109.5 ?
    C4 C5 H5C . . 109.5 ?
    H5A C5 H5C . . 109.5 ?
    H5B C5 H5C . . 109.5 ?
    C4 C6 H6A . . 109.5 ?
    C4 C6 H6B . . 109.5 ?
    H6A C6 H6B . . 109.5 ?
    C4 C6 H6C . . 109.5 ?
    H6A C6 H6C . . 109.5 ?
    H6B C6 H6C . . 109.5 ?
    N1 C7 S4 . . 120.60(15) ?
    N1 C7 S3 . . 120.40(15) ?
    S4 C7 S3 . . 119.00(11) ?
    N1 C8 C9 . . 111.86(16) ?
    N1 C8 H8A . . 109.2 ?
    C9 C8 H8A . . 109.2 ?
    N1 C8 H8B . . 109.2 ?
    C9 C8 H8B . . 109.2 ?
    H8A C8 H8B . . 107.9 ?
    O2 C9 C8 . . 107.62(17) ?
    O2 C9 H9A . . 110.2 ?
    C8 C9 H9A . . 110.2 ?
    O2 C9 H9B . . 110.2 ?
    C8 C9 H9B . . 110.2 ?
    H9A C9 H9B . . 108.5 ?
    N1 C10 C11 . . 110.18(17) ?
    N1 C10 C12 . . 111.95(18) ?
    C11 C10 C12 . . 112.89(19) ?
    N1 C10 H10 . . 107.2 ?
    C11 C10 H10 . . 107.2 ?
    C12 C10 H10 . . 107.2 ?
    C10 C11 H11A . . 109.5 ?
    C10 C11 H11B . . 109.5 ?
    H11A C11 H11B . . 109.5 ?
    C10 C11 H11C . . 109.5 ?
    H11A C11 H11C . . 109.5 ?
    H11B C11 H11C . . 109.5 ?
    C10 C12 H12A . . 109.5 ?
    C10 C12 H12B . . 109.5 ?
    H12A C12 H12B . . 109.5 ?
    C10 C12 H12C . . 109.5 ?
    H12A C12 H12C . . 109.5 ?
    H12B C12 H12C . . 109.5 ?
    N3 C13 C14 . . 122.51(19) ?
    N3 C13 H13 . . 118.7 ?
    C14 C13 H13 . . 118.7 ?
    C13 C14 C15 . . 118.9(2) ?
    C13 C14 H14 . . 120.5 ?
    C15 C14 H14 . . 120.5 ?
    C16 C15 C14 . . 119.0(2) ?
    C16 C15 H15 . . 120.5 ?
    C14 C15 H15 . . 120.5 ?
    C15 C16 C17 . . 118.27(19) ?
    C15 C16 C18 . . 121.51(19) ?
    C17 C16 C18 . . 120.22(19) ?
    N3 C17 C16 . . 122.88(19) ?
    N3 C17 H17 . . 118.6 ?
    C16 C17 H17 . . 118.6 ?
    N4 C18 C16 . . 119.52(19) ?
    N4 C18 H18 . . 120.2 ?
    C16 C18 H18 . . 120.2 ?
    N5 C19 C20 . . 121.0(2) ?
    N5 C19 H19 . . 119.5 ?
    C20 C19 H19 . . 119.5 ?
    C24 C20 C21 . . 118.1(2) ?
    C24 C20 C19 . . 120.3(2) ?
    C21 C20 C19 . . 121.6(2) ?
    N6 C21 C20 . . 123.2(2) ?
    N6 C21 H21 . . 118.4 ?
    C20 C21 H21 . . 118.4 ?
    N6 C22 C23 . . 123.9(2) ?
    N6 C22 H22 . . 118.0 ?
    C23 C22 H22 . . 118.0 ?
    C22 C23 C24 . . 118.5(2) ?
    C22 C23 H23 . . 120.8 ?
    C24 C23 H23 . . 120.8 ?
    C23 C24 C20 . . 119.0(2) ?
    C23 C24 H24 . . 120.5 ?
    C20 C24 H24 . . 120.5 ?
loop_
    _geom_torsion_atom_site_label_1
    _geom_torsion_atom_site_label_2
    _geom_torsion_atom_site_label_3
    _geom_torsion_atom_site_label_4
    _geom_torsion_site_symmetry_1
    _geom_torsion_site_symmetry_2
    _geom_torsion_site_symmetry_3
    _geom_torsion_site_symmetry_4
    _geom_torsion
    _geom_torsion_publ_flag
    C18 N4 N5 C19 . . . . 176.5(2) ?
    C2 N2 C1 S2 . . . . 177.27(14) ?
    C4 N2 C1 S2 . . . . 2.0(3) ?
    C2 N2 C1 S1 . . . . -3.9(3) ?
    C4 N2 C1 S1 . . . . -179.22(14) ?
    Cd S2 C1 N2 . . . . 174.63(16) ?
    Cd S2 C1 S1 . . . . -4.16(10) ?
    Cd S1 C1 N2 . . . . -174.61(16) ?
    Cd S1 C1 S2 . . . . 4.21(11) ?
    C1 N2 C2 C3 . . . . 82.7(2) ?
    C4 N2 C2 C3 . . . . -101.9(2) ?
    N2 C2 C3 O1 . . . . -178.05(16) ?
    C1 N2 C4 C6 . . . . 104.3(2) ?
    C2 N2 C4 C6 . . . . -71.1(2) ?
    C1 N2 C4 C5 . . . . -129.72(19) ?
    C2 N2 C4 C5 . . . . 54.8(2) ?
    C8 N1 C7 S4 . . . . -6.0(2) ?
    C10 N1 C7 S4 . . . . -178.81(14) ?
    C8 N1 C7 S3 . . . . 173.68(14) ?
    C10 N1 C7 S3 . . . . 0.9(3) ?
    Cd S4 C7 N1 3_656 . . . 174.52(15) ?
    Cd S4 C7 S3 3_656 . . . -5.15(10) ?
    Cd S3 C7 N1 3_656 . . . -174.68(15) ?
    Cd S3 C7 N1 . . . . 92.11(15) ?
    Cd S3 C7 S4 3_656 . . . 4.99(10) ?
    Cd S3 C7 S4 . . . . -88.22(11) ?
    C7 N1 C8 C9 . . . . 84.0(2) ?
    C10 N1 C8 C9 . . . . -102.9(2) ?
    N1 C8 C9 O2 . . . . 175.92(19) ?
    C7 N1 C10 C11 . . . . 96.7(2) ?
    C8 N1 C10 C11 . . . . -76.4(2) ?
    C7 N1 C10 C12 . . . . -136.83(19) ?
    C8 N1 C10 C12 . . . . 50.1(2) ?
    C17 N3 C13 C14 . . . . 0.8(3) ?
    Cd N3 C13 C14 . . . . 177.07(15) ?
    N3 C13 C14 C15 . . . . 0.6(3) ?
    C13 C14 C15 C16 . . . . -1.6(3) ?
    C14 C15 C16 C17 . . . . 1.3(3) ?
    C14 C15 C16 C18 . . . . -179.43(18) ?
    C13 N3 C17 C16 . . . . -1.1(3) ?
    Cd N3 C17 C16 . . . . -177.75(15) ?
    C15 C16 C17 N3 . . . . 0.0(3) ?
    C18 C16 C17 N3 . . . . -179.23(18) ?
    N5 N4 C18 C16 . . . . 178.04(17) ?
    C15 C16 C18 N4 . . . . 165.2(2) ?
    C17 C16 C18 N4 . . . . -15.5(3) ?
    N4 N5 C19 C20 . . . . 176.96(18) ?
    N5 C19 C20 C24 . . . . -179.4(2) ?
    N5 C19 C20 C21 . . . . -1.6(3) ?
    C22 N6 C21 C20 . . . . -1.0(4) ?
    C24 C20 C21 N6 . . . . 0.8(3) ?
    C19 C20 C21 N6 . . . . -177.0(2) ?
    C21 N6 C22 C23 . . . . 0.4(4) ?
    N6 C22 C23 C24 . . . . 0.3(5) ?
    C22 C23 C24 C20 . . . . -0.4(4) ?
    C21 C20 C24 C23 . . . . -0.1(3) ?
    C19 C20 C24 C23 . . . . 177.8(2) ?
loop_
    _geom_hbond_atom_site_label_D
    _geom_hbond_atom_site_label_H
    _geom_hbond_atom_site_label_A
    _geom_hbond_site_symmetry_A
    _geom_hbond_distance_DH
    _geom_hbond_distance_HA
    _geom_hbond_distance_DA
    _geom_hbond_angle_DHA
    O1 H1O O2 2_556 0.83(2) 1.83(3) 2.655(3) 172(3)
    O2 H2O O1W . 0.85(3) 1.80(3) 2.640(3) 180(6)
    O1W H1W O1 . 0.84(3) 1.92(3) 2.750(3) 172(3)
    O1W H2W N6 3_566 0.85(2) 2.00(2) 2.840(3) 172(2)
    C23 H23 O1 2_556 0.95 2.50 3.295(3) 141
    C4 H4 S2 3_666 1.00 2.79 3.599(2) 139
    C15 H15 S2 4_565 0.95 2.84 3.714(2) 153
    C15 H15 Cg(Cd,S1,S2,C1) 4_454 0.95 2.79 3.737(2) 173
_shelx_hkl_file
;
   2   0  -1  203.28   52.41
  -2   0   1   -3.86   31.56
  -2   0   1   48.54   31.74
  -2   0   0 103301.   1338.
   2   0   0 100757.   1310.
  -1   1  -138286.24  796.54
  -1  -1  -136848.54  765.21
   1  -1   137756.46  785.86
   1   1   138652.33  811.10
  -2   0   2 198066.   2606.
   2   0  -2 195056.   2572.
   2   0  -2 202341.   2666.
  -1  -1   2 151450.   1995.
   1   1  -2 147194.   1940.
   1  -1  -2 153250.   2023.
  -1   1   2 152422.   2013.
   2  -1  -118838.16  483.66
  -2  -1   119360.65  472.23
   2  -1  -118673.77  482.58
  -2   1   118874.68  474.13
  -2   1   119238.03  496.66
  -2   1   118704.13  475.84
   2   1  -118731.41  461.48
   2   1  -119043.47  480.51
   2  -1  -118755.26  472.12
  -2  -1   119367.70  483.15
  -2  -1   118772.71  463.16
   0   1  -216755.38  422.95
   0  -1  -217484.76  456.84
   0  -1   218019.66  457.76
   0   1   218027.02  462.88
   2  -1   085548.11 1127.44
   2   1   085577.88 1122.52
  -2   1   084334.85 1109.29
  -2   1   084711.04 1121.94
  -2  -1   086733.67 1139.93
  -2  -1   089392.79 1176.44
   2  -1  -2 136713.   1833.
  -2  -1   2 135325.   1727.
  -2   1   2 136661.   1827.
  -2   1   2 131962.   1691.
   2  -1  -2 135034.   1730.
   2   1  -2 133181.   1700.
   0   2   0 7883.02  177.09
   0  -2   0 8298.30  281.37
   0  -2   0 7859.39  211.48
   0   2   0 7955.18  159.40
  -1   0  -2 -189.95  312.62
   1   0   2   41.59   32.16
   1   0   2   48.65   27.41
  -1   0  -2   -6.37   29.49
  -2   0  -1  234.46   65.75
   2   0   1  213.74   56.91
  -2   0  -1  139.92   50.55
   2   0   1  296.47   82.60
   0  -2   1 165933.   2218.
   0   2  -1 164738.   2192.
   0   2  -1 164413.   2191.
   0   2   1 162457.   2166.
   0  -2  -1 164249.   2177.
   0  -2  -1 159063.   2135.
  -1   0   3 204026.   2683.
   1   0  -3 220397.   2630.
   1   2   0 5001.17  206.69
  -1   2   0 4795.00  218.97
  -1   2   0 4641.78  196.63
   1  -2   0 4969.95  232.90
  -1   2   0 4850.62  196.76
   1  -2   0 4299.41  184.88
  -1  -2   0 4783.53  200.77
  -1   2   1  235.61   60.79
  -1   2   1  316.82   78.51
   1   2  -1  269.05   64.30
   1  -2  -1  159.81   53.57
  -1  -2   1  649.15  173.54
   1  -2  -1  179.70   64.41
   1   2  -1  249.75   65.14
  -3   0   120464.15  515.97
  -3   0   119488.39  488.19
   3   0  -119856.16  494.27
  -2   0   3  553.06  133.15
   3   0  -119170.12  492.00
  -3   0   118856.07  484.28
   2   0  -3  582.38  148.36
  -3   0   2   34.35   38.68
  -1   1  -243213.90  908.70
  -1  -1  -244649.88  933.10
   1   1   246249.63  964.58
   3   0  -2   97.64   48.40
   3   0  -2  110.32   52.09
  -3   0   2   22.86   26.39
   3   0  -2  148.85   40.41
   1  -1   245713.82  966.31
  -3   0   2  141.41   40.61
  -2   1  -1 177897.   2370.
  -2  -1  -1 178571.   2399.
   2   1   1 184082.   2455.
   2   1   1 179652.   2388.
  -2  -1  -1 180139.   2386.
   0   0   3   78.08   36.02
   0   0  -3   55.54   27.34
   0   0  -3   83.28   43.97
  -1   1   3 222089.   2663.
  -1  -1   3 210294.   2774.
   1  -1  -3 223325.   2681.
   1  -2   1 8033.12  196.93
   1   2   1 8262.63  189.17
  -1   2  -1 7469.86  313.67
  -1  -2  -1 8212.41  197.42
  -1   2  -1 7799.85  186.90
   1  -2   1 8219.47  255.00
   2   1  -3 141966.   1872.
  -3  -1   146809.57  966.98
   3  -1  -144373.35  929.17
  -3   1   146951.99  966.22
  -2  -1   3 142638.   1882.
  -2   1   3 144132.   1908.
   3  -1  -147100.38  971.16
   3   1  -144665.60  947.51
   3   1  -148069.35  994.45
   2   1  -3 146970.   1945.
  -2  -1   3 146448.   1931.
  -3   1   144906.30  930.67
  -3  -1   146003.19  961.05
  -3   1   148118.27 1000.22
   3   0   0  514.31  142.86
  -3   0   0  430.14  119.14
   3   0   0  257.11   72.99
  -3   0   0  530.73  159.83
  -1   2   2 176186.   2348.
  -1  -2   2 180676.   2403.
  -1  -2   2 175219.   2332.
   1   2  -2 176201.   2344.
   1  -2  -2 177561.   2375.
   1  -2  -2 174334.   2334.
   1   2  -2 177959.   2369.
   2  -2  -1 5667.09  250.52
   2  -2  -1 5958.94  251.31
  -2   2   1 5359.37  231.58
  -2   2   1 5715.55  268.44
  -2   2   1 5698.76  258.30
   2   2  -1 5809.60  236.97
  -2  -2   1 6269.35  272.89
   2  -2  -1 5798.81  257.37
  -3  -1   263216.82 1002.81
  -3   1   261537.62  993.62
   3  -1  -263683.40 1043.66
  -3   1   263745.15 1016.06
  -3  -1   260569.83  990.17
   3  -1  -262750.04 1004.14
   3   1  -261327.07  980.30
  -3   1   258877.28  962.40
   3   1  -262715.72  994.69
   3   1  -261013.04  994.09
   3  -1  -261923.70 1015.76
  -3  -1   261608.25  981.51
   0   2   2 3272.54 1066.68
   0  -2   2 3458.60  167.48
   0  -2  -2 3415.26  164.42
   0  -2   2 3050.58  237.29
   0   2  -2 3726.90  180.96
   0   2  -2 3131.25  253.64
   0   1   373720.31 1193.08
   0  -1   373474.87 1202.63
   0  -1  -375576.79 1226.72
   0   1  -375305.49 1223.26
   2   2   032926.50  749.84
  -2  -2   033008.64  758.39
   2  -2   032148.67  738.80
  -2   2   032322.69  765.62
  -2   2   032790.56  755.39
  -2   2   034090.37  782.75
   2  -2   032345.66  769.52
  -3   0   338349.89  830.87
   3   0  -338353.94  814.91
   3   0  -336880.06  791.73
  -2   2   2 190534.   2538.
   2  -2  -2 194639.   2606.
  -2  -2   2 187476.   2484.
   2  -2  -2 194582.   2609.
  -2   2   2 196297.   2611.
   2   2  -2 197503.   2616.
   3  -1   0 124239.   1634.
  -3  -1   0 124199.   1629.
  -3   1   0 121307.   1606.
   3   1   0 120418.   1589.
  -3  -1   0 122089.   1604.
  -2   0  -2 487677.   5766.
   2   0   2 484931.   5734.
  -2   0  -2 500124.   5947.
  -3  -1   334514.61  762.16
   3   1  -335209.9411429.52
   3  -1  -338173.01  836.21
  -3   1   335349.7711474.13
   3  -1  -334199.11  786.71
   3   1  -334421.47  757.14
  -3   1   333399.96  783.88
   3   1  -335336.9411470.01
   1   0   3 107584.   1392.
  -1   0  -3 104341.   1347.
  -3   0  -1 113722.   1500.
   2   0  -4 1712.32  200.54
  -2   0   4 1038.75  138.76
  -2  -1  -2 249021.   3016.
  -2  -1  -2 257432.   3078.
  -2   1  -2 256369.   3172.
  -2  -2  -132199.49  773.86
  -1   0   4  199.82   84.03
   1   0  -4  213.45  118.84
  -1  -2   3 1077.77  126.54
  -1   2   3  470.61  129.44
  -1  -2   3  656.47  235.74
   1  -2  -3 1143.27  174.68
   1   2  -3  606.92  152.76
   1   2  -3  956.07  130.45
   4   0  -2 6917.84  322.14
   4   0  -2 7292.21  332.88
  -1  -1  -3 311494.   3762.
   0   3   0   95.62   52.41
   0  -3   0  370.46  166.08
   0  -3   0  479.82  146.66
   2   2  -3 320131.   3830.
  -2  -2   3 305863.   3649.
   2  -2  -3 317850.   3848.
   2  -2  -3 315432.   3795.
   3  -2  -182855.2826894.14
  -3   2   184935.06 1210.76
  -3  -2   185655.35 1178.94
   3  -2  -186875.77 1193.29
   3  -2  -185701.07 1165.33
  -3   2   186380.75 1175.57
  -4   0   1  606.43  148.84
  -4   0   1  301.69   97.01
   4   0  -1  498.37  123.91
   4   0  -1  363.77   97.82
  -3  -2   2 381991.   4495.
   3  -2  -2 407733.   4855.
   3   2  -2 396323.   4701.
   3  -2  -2 394006.   4681.
  -3   2   2 403007.   4800.
   3  -2  -2 398978.   4790.
  -3   2   2 389071.   4649.
  -3  -2   2 403185.   4787.
   3   1   1 773499. 251017.
   2   1  -425061.38 8136.51
  -3   1  -1 770300.   9123.
   2  -1  -424446.68  622.73
   1   1  -464545.11 1097.84
  -1  -1   461300.53 1006.30
   1  -1  -465028.41 1079.44
  -1  -1   464685.18 1012.14
  -1   1   462653.44 1068.76
   3   0  -4  475.55  139.98
   3   0  -4  260.19   67.47
  -3   0   4  488.81  116.27
   3   0  -4  616.47  215.14
   0   2  -362559.25 1076.44
   0  -2  -364869.89 1145.25
   0   3  -1 124006.   1664.
   0   3  -1 125810.   1636.
   0  -3  -1 122306.   1656.
   0  -3   1 122928.   1653.
   0  -3  -1 122649.   1695.
   1  -3   0 137630.   1879.
  -1  -3   0 135891.  44102.
  -1   3   0 132772.   1776.
  -1  -3   0 135526.  43987.
  -1   3   0 134087.   1765.
  -1  -3   1 184324.   2501.
   1   3  -1 180276.   2370.
  -1   3   1 175041.   2344.
   1  -3  -1 183469.   2495.
   1   3  -1 182310.   2487.
   4   0  -3  226.92   87.53
   4   0  -3  198.18  106.18
   4   0  -3  100.99   43.11
  -4   0   3  317.84  122.05
  -4   0   3  174.07   47.73
  -4   0   3  228.61   66.25
  -4   1   211408.27  313.10
   4  -1  -211816.07  396.14
   4  -1  -211221.04  249.49
  -4  -1   211342.93  289.40
   4   1  -211234.75  332.19
   4   1  -211553.70  282.07
  -4   1   212099.95  307.88
  -3  -2   011493.55  275.42
   4  -1  -136895.18  777.02
   4   1  -137549.44  812.72
  -4  -1   139666.52  862.28
  -4   1   138297.96  823.75
   4   1  -138111.40  802.82
   3  -1  -439768.22  833.44
   3   1  -441126.11  877.15
   3  -1  -440294.26  878.21
  -3  -1   437887.51  801.26
  -3   1   440075.30  827.78
  -3  -1   439003.17  812.25
   3   1  -439582.77  818.95
   3   1  -440432.29  831.40
  -4   0   0 111743.   1510.
   4   0   0 113882.   1530.
   4   0   0 114660.   1517.
   3  -2  -389970.76 1238.74
   3  -2  -389964.01 1200.68
   3   2  -389353.60 1186.71
   3   2  -390883.18 1202.92
  -3   2   389272.99 1196.76
  -3  -2   391516.39 1213.88
   3   2  -388017.71 1142.24
  -4  -1   321372.55  531.54
  -4  -1   321464.12  583.25
  -4   1   321846.62  554.94
   4   1  -321926.85  578.36
   4  -1  -321820.58  547.30
   4  -1  -322342.37  588.49
   4   1  -320789.15  510.17
  -4   1   321433.96  546.78
   4  -1  -321532.01  547.11
   4   1  -321500.48  558.96
  -1   3  -119650.49  528.99
   1  -3   119112.53  520.51
  -1   3  -119586.58  536.81
  -1  -3  -119417.85  526.88
   0   1  -4   38.13   75.54
   0  -1  -4  220.36   90.70
   1   3  -2 208961.   2816.
   1  -3  -2 213287.  69219.
  -1  -3   2 204542.   2772.
   1  -3  -2 213711.  69357.
   2  -3  -195566.46 1293.59
  -2  -3   197296.98 1362.23
   2  -3  -192976.28 1272.16
  -2  -3   193670.48 1194.96
  -2   3   192837.42 1280.92
  -2   2  -2 7417.45  337.40
  -2  -2  -2 7752.02  238.74
   0  -3  -2 114290.   1515.
   0   3  -2 118211.   1611.
   0  -3  -2 115629.   1555.
   0  -3   2 118759.   1600.
  -2   0  -3  104.94   50.49
  -2   0  -3  -17.55  163.76
   2   0   3   68.06   38.22
  -2  -3   0 8085.93  232.82
  -2   3   0 7965.14  234.79
   2  -3   0 8036.58  214.28
   4   1   028900.89  679.68
   4  -1   028814.80  699.15
  -4   1   028433.72  668.67
  -4  -1   028426.58  685.06
  -3   0  -2 -107.53  106.83
  -3   0  -2  124.21   52.54
   3   0   2  126.78   65.61
  -1  -2  -333251.07  786.93
  -1   2  -334120.55  802.33
   4   0  -4 748731.   8861.
   4   0  -4 774834. 251450.
   2   3  -264764.60 1072.08
   2   3  -265715.96 1027.37
   2  -3  -264644.30 1078.15
   2  -3  -265306.31 1085.78
  -2  -3   264506.31 1076.54
   2   2  -412767.91  270.56
   2  -2  -412455.47  378.62
   2   2  -412472.14  277.74
  -2  -2   413043.41  318.03
  -2   2   413016.20  276.73
  -2  -2   412383.32  272.54
   2  -2  -412605.81  272.68
  -3   2  -129994.39  706.69
  -3  -2  -129935.49  703.55
   1   2  -4  660.88  249.43
   1  -2  -4  682.83  136.19
   2  -1   3 1497.07  211.51
  -2  -1  -3 1419.24  266.86
  -2  -1  -3 1115.32  191.55
  -2   1  -3 1198.49  243.51
  -3  -1  -219802.72  540.23
   3   1   219850.21  554.81
   3  -1   219021.16  499.90
  -3   1  -219501.70  536.32
  -1   0  -4 -188.63  129.18
  -2   0   5   35.00   37.20
  -1   0  -4   32.44   28.26
   2   0  -5   -1.39   88.82
   1   0   4   83.78   43.15
  -4  -2   2 235580.   2798.
   4  -2  -2 229056.   2756.
  -4  -2   2 225717.   2714.
   4  -2  -2 228752.   2759.
   4  -2  -2 231680.   2840.
   4   2  -2 227843.   2778.
  -4   2   2 223749.   2701.
   4   2  -2 230473.   2799.
   4  -1  -4 191052.   2579.
  -4  -1   4 187021.   2445.
  -4   1   4 188261.   2474.
   4   1  -4 192191.   2558.
  -4   1   4 188483.   2477.
   4  -1  -4 189706.   2497.
   4   1  -4 190591.   2549.
   4   2  -1 2477.08  265.31
   4   2  -1 2273.47  251.40
  -4  -2   1 2524.82  206.41
  -1   3  -233272.82  786.00
   1  -3   233237.74  796.24
  -1  -3  -232449.72  831.42
  -2  -3  -1 1871.32  259.76
   2  -3   1 2162.40  324.07
  -2   3  -1 1860.54  298.17
  -3   0   5 218678.   2612.
   3   2  -489736.75 1185.34
  -3  -2   487378.56 1164.51
  -3  -2   487689.09 1159.66
   3  -2  -488597.46 1227.09
  -3   2   487604.98 1170.20
   3  -2  -487175.22 1169.28
   3   2  -488147.17 1172.14
  -3  -2   490842.82 1210.43
  -4   0  -1  -69.97   94.15
  -1   0   5  217.92   58.99
   4   0   1 -131.24   83.88
   1   3  -356035.61  960.47
   1  -3  -355864.07  961.56
  -1  -3   355885.10  951.14
   1  -3  -355861.24  946.56
  -4   2   317784.69  499.58
   4   2  -317089.43  435.00
  -4   2   316678.54  456.32
  -4  -2   316589.77  427.37
   4   2  -316742.58  456.55
   4  -2  -316870.00  465.57
  -4  -2   317462.66  464.87
   4  -2  -318318.45  505.23
   4   2  -317102.77  438.19
  -2  -1   526655.11  617.09
   5   0  -2   56.58   50.51
  -5   0   2  185.53   53.91
  -2   1   526622.33  613.53
  -1  -1  -4 157483.   2093.
   2  -1  -526171.11  619.61
   5   0  -2  261.50   68.56
  -2  -1   526323.58  588.46
  -1  -1  -4 153704.   2121.
  -1   1  -4 149489.   2067.
   1  -1   4 150579.   1994.
   2   1  -526968.22  621.19
   0   2  -456784.98  958.92
   0  -2  -457028.07  968.32
  -2  -3   325235.51 8193.92
   2  -3  -324898.23 8084.68
   2   3  -326347.65  654.44
   2  -3  -325393.91  620.91
  -3   3   1  892.09  185.36
   3  -3  -1 1068.77  148.99
   3  -3  -1 1161.84  181.86
   5   0  -312423.18  251.76
   5   0  -312437.97  292.64
   5   0  -311814.95  282.35
  -5   0   312204.34  262.57
   3  -3  -222081.19  584.99
   3  -3  -222073.43  612.42
  -3   3   221887.36  630.96
  -3  -3   223182.81  603.42
  -3  -1   522621.26  567.25
   3   1  -521822.52  549.11
   3   1  -522794.19  579.71
  -3   1   522581.23  568.33
   3  -1  -522950.57  575.78
  -3  -1   522805.08  574.04
   3   1  -523412.97  590.29
   1   1  -512248.89  271.53
   1  -1  -512230.17  285.05
   4   1   149778.86 1055.85
  -4  -1  -150376.11 1107.46
   4  -1   148679.42 1040.87
  -4   1  -149349.38 1084.86
   0  -3  -317867.53  532.34
   0   3  -319236.08  521.70
   0  -3   318791.98  509.04
   5   0  -1 251407.   3072.
  -4  -2   043134.11  942.93
  -4   2   041700.97  903.72
   5   1  -256077.63  965.52
  -5   1   256842.55  946.45
  -5  -1   256537.35  937.37
   5  -1  -251174.5216612.01
   5   1  -257063.95  937.16
   5  -1  -258447.85  989.15
   5  -1  -256201.90  927.73
  -5   1   256052.26  933.60
  -5  -1   257990.87  956.26
  -3   3   032580.22  830.60
  -3  -3   032389.87  802.51
   3  -3   033385.65  791.58
   5   1  -351689.0216778.42
  -5  -1   350302.56 1064.99
   5  -1  -350696.99 1059.56
   5   1  -353240.01  859.25
  -5   1   350148.84 1035.71
  -5   1   350447.74 1062.74
  -5  -1   351339.1716662.38
   5  -1  -352166.78  899.23
   5   1  -350264.39 1055.72
  -4   0   5   79.32   38.42
   4   0  -5  -28.32   63.83
   4   0  -5  185.99   79.61
  -2   2  -328428.89  690.24
  -2  -2  -327757.45  671.03
   0   0  -5  169.45   57.58
   0   0  -5   64.46   31.40
  -5   1   1   42.19   36.42
   5   1  -1  127.82   46.80
  -5  -1   1  109.81   54.04
   5  -1  -1  301.62  106.60
  -3   3   320304.33  599.16
   3   3  -318572.08  534.48
   3  -3  -318861.84  553.16
   3  -3  -320099.80  567.94
  -3  -3   319300.57  528.56
  -3   2  -2 147837.   2035.
  -3  -2  -2 152279.   2089.
   5   0  -4   -5.15   84.28
   5   0  -4   75.35   65.45
   4  -2  -4 3059.80  274.92
   4   2  -4 3610.69  263.86
  -4   2   4 3219.34  251.13
  -4  -2   4 3297.22 1089.87
  -4   2   4 3022.47  248.40
   4   2  -4 3186.93  252.76
   4   2  -4 2962.60  228.97
   4   2  -4 3076.54  327.98
   4  -2  -4 3792.81  204.46
   0   4   0 823366. 267201.
   0  -4   0 843736. 273809.
   0   4   0 640571.   7573.
   2  -3   248884.77 1059.49
  -2  -3  -248728.23 1052.11
  -2   3  -248949.89 1058.29
  -4  -1   5 124407.   1595.
   4  -1  -5 125793.   1625.
   4   1  -5 127294.   1635.
   4   1  -5 128568.   1697.
   4   1  -5 126356.   1675.
   4  -1  -5 126983.   1722.
  -4  -1   5 123145.   1631.
   3   0   3 214412.  69583.
  -3   0  -3 266099.   3382.
   0   1  -559093.10 1082.32
   0   4  -1 3036.18  287.10
   0   4  -1 3156.43  271.48
   0   4   1 3338.95  327.75
   0  -4  -1 3618.65  319.21
   0  -4  -1 3061.51  302.97
   0  -4   1 3888.87  455.04
   1  -4   051282.6616645.52
  -1  -4   049844.90 1031.71
  -1  -4   049883.17 1102.41
   1  -4   050079.46 1094.45
  -1   4   049338.69 1068.24
   1  -4  -1 661061.   7834.
  -1  -4   1 650956.   7750.
   5   0   0  -38.43   83.02
   1   4  -1 648976.   7651.
   1   4  -1 676575.   8053.
   1  -4  -1 643497.   7667.
  -5   0   0  -97.94   94.05
  -1   4   1 651725.   7764.
   2  -2  -5 4464.00  245.29
   2   2  -5 3925.57  184.14
   5   1  -4  960.90  144.49
  -1   2  -4 118200.   1647.
   5   1  -4  745.03   96.84
   5  -1  -4  782.94  119.23
  -5  -1   4  414.24  103.18
  -5   1   4  466.41  113.31
   5   1  -4  468.32  119.26
   5  -1  -4  562.20  132.88
  -5   1   4  445.51  107.59
  -5  -1   4  595.64  139.73
  -1  -2  -4 121131.   1644.
  -1  -3  -310721.93  280.77
   2   0   412561.14  289.77
  -2   0  -412970.84  265.22
   2   3  -4 6651.16  292.76
  -2  -3   4 7313.41  469.22
   2  -3  -4 7022.28  335.32
  -3  -3  -170383.03 1261.94
  -3   3  -168646.78 1198.85
   3  -3   169080.46 1189.49
   2  -3  -4 7580.17 2511.13
  -3  -2   512792.03  283.36
  -3  -2   513561.59  331.54
   3   2  -513053.00  268.96
   3  -2  -512900.01  309.02
  -3   2   512466.31  290.91
   3  -2  -512764.36  447.22
   3   2  -512812.40  310.64
  -1  -3   433823.12  823.84
   1   3  -433735.58  788.33
   1  -3  -432801.59  789.80
   1   2  -552025.3516888.36
   1  -2  -553885.75  934.55
  -3  -1  -3 205246.   2792.
   3  -1   3 202980.   2717.
   3   1   3 206822.   2780.
  -4  -2  -1 4839.31  229.27
  -4   2  -1 4399.99  320.66
  -4   0  -2 392531.   4799.
   4   0   2 369446.   4463.
  -5   1   048733.00 1040.28
  -5  -1   051288.7716648.48
   5  -1   049335.63 1101.82
   5   1   051290.6116650.31
   5  -2  -219576.41  532.65
   5   2  -220465.38  539.78
  -5   2   219251.28  561.14
  -5  -2   219813.52  523.64
   5   2  -219699.35  555.82
  -5  -2   219792.82  517.49
   1  -4   1 483472.   5797.
  -1  -4  -1 473710.   5638.
  -4  -3   2 148932.   2024.
   4  -3  -2 145139.   1999.
  -4   3   2 147382.   2035.
  -4  -3   2 148041.   1938.
   4  -3  -2 151098.   2060.
  -2  -1  -4 228223.   2817.
   1   4  -2 8624.83  234.38
  -1  -4   2 8481.40  234.82
   1  -4  -2 8572.32  236.70
   1   4  -2 8338.03  215.20
   1  -4  -2 8146.17  225.77
  -4   3   135441.0811506.87
  -4  -3   135181.0311423.42
   4  -3  -135138.6911407.87
   4  -3  -136625.90  808.03
   5  -2  -3  336.77   84.47
   5   2  -3  399.37  102.74
   5   2  -3  445.46  113.60
   5  -2  -3  276.31   81.98
  -5   2   3  350.53   90.33
   5  -2  -3  491.58  140.08
  -5   2   3  347.36   90.48
  -5  -2   3  402.88   96.31
  -5  -2   3  392.09  104.32
  -2  -4   1 8957.58  180.47
   2  -4  -1 8604.56  433.30
  -2   4   1 8307.18  234.29
   2  -4  -1 8084.66  279.26
  -2  -4   1 8440.82  231.19
   3  -3  -4 129557.   1766.
  -3  -3   4 130625.   1742.
   3   3  -4 127705.   1703.
   3  -3  -4 130585.   1751.
   0  -4  -2 233753.   2886.
   0  -4   2 234358.   2876.
   0  -4  -2 234180.   2847.
   0   4  -2 242089.   2968.
  -4  -1  -2 454669.   5483.
   4   1   2 435403.   5203.
   4  -1   2 441845.   5317.
   2   0  -6 175410.   2356.
  -4   1  -2 428242.   5183.
   5   2  -1 2217.29  339.48
   3   0  -6  -85.31   42.05
  -5  -2   1 1896.14  166.51
   3   0  -6  262.42   83.87
  -5   2   1 2235.75  191.99
  -3   0   6   25.97   33.13
   2  -4   0 143561.   2005.
  -2  -4   0 140619.   1957.
  -2   4   0 141754.   1967.
  -2  -4   0 141201.   1886.
   2  -4   0 143718.   1961.
   5   0  -5 749243.   8891.
   5   0  -5 735983.   8734.
   4  -3  -3 3587.78  386.83
   4  -3  -3 2737.49  240.95
  -4   3   3 3362.85  370.50
  -4  -3   3 2990.74  247.98
   0   3  -437465.92  826.91
  -1   0  -531581.46  703.91
  -1   0  -534464.76  826.96
   0  -3  -438381.69  850.74
  -2  -4   2 154844.   2130.
  -2   4   2 158399.   2206.
   2   4  -2 155012.   2038.
   2  -4  -2 158451.   2195.
   2   4  -2 161475.   2219.
   2  -4  -2 159224.   2179.
   4   2  -5  958.36  122.13
  -4  -2   5  583.01  141.81
   4  -2  -5 1165.64  149.11
   4   2  -5  594.85  142.43
  -4   2   5  519.14  131.40
  -4  -2   5  728.38   94.86
   4  -2  -5  774.16  102.24
   2  -1  -662818.12 1052.40
   2   1  -661507.23 1079.41
   0  -2  -5 2442.43  229.00
   0   2  -5 2488.09  278.62
  -3  -1   625418.15  578.09
   3   1  -625837.98  590.55
  -3   1   625273.38 8204.70
   3   1  -627040.84  630.39
  -3  -1   625449.62  593.43
   3  -1  -625442.16  617.12
  -4   3   038268.86  851.18
   5   1  -525455.77  555.39
   5   1  -526083.10  664.81
   5   1  -526185.68  631.85
  -5   1   526017.55  583.08
   5  -1  -526365.89  695.53
   4  -3   039231.00  866.56
   5  -1  -525684.15  589.94
  -5   1   526607.64  606.57
  -4  -3   039176.10  884.96
   5  -2  -470519.75 1199.17
  -5  -2   468097.04 1096.59
  -5   2   468417.67 1129.71
  -5  -2   467660.93 1096.39
   5   2  -468952.30 1157.11
   5   2  -467566.10 1084.04
   5  -2  -469774.53 1167.87
  -5   2   467218.50 1109.95
   5   2  -469246.98 1121.98
   1   0  -6  -37.25   68.43
   6   0  -3  107.53   63.21
   6   0  -3  142.04   86.78
  -6   0   3  192.33   51.60
   6   0  -3  258.06   74.22
  -1   1  -5 2693.62  229.87
   1  -1   5 2664.84  225.83
  -1  -1  -5 2806.82  285.17
  -1  -1  -5 2720.40  231.33
   4   0  -6 772985. 250850.
   6   0  -237652.29  845.89
   6   0  -239801.47  846.42
  -6   0   242196.26  891.85
  -1  -4  -259402.37 1062.53
   1  -4   259026.16 1044.84
  -1   4  -258357.38 1030.13
  -2  -3  -3 3416.04  352.41
  -3   2  -3  244.30   97.45
  -2   3  -3 3149.57  337.77
  -3  -2  -3  731.74  134.97
  -1  -4   382876.2926899.73
   1  -4  -383709.41 1164.59
   1  -4  -382702.0826844.64
   1   4  -384547.42 1189.91
  -5   2   045159.71  983.31
   5   2   047691.32 1031.91
  -5  -2   046058.00 1029.90
  -3  -3  -2 3287.42 1074.68
  -3   3  -2 3359.67  256.36
   1   1  -6  206.75   90.96
   1  -1  -6  202.29   84.71
   6  -1  -319798.78  522.93
  -6  -1   320251.24  526.37
   6   1  -319333.18  503.22
   6  -1  -319627.49  592.13
   6  -1  -319638.99  589.44
   6   1  -319198.34  592.20
  -6   1   319935.35  517.19
  -6   1   319442.96  501.58
   4  -3  -494953.68 1398.03
   4   3  -489904.03 1170.58
  -4  -3   493010.37 1252.18
   4  -3  -492251.92 1260.99
  -4   3   492260.75 1287.11
   4   3  -492205.07 1243.04
   6   0  -461133.32 1090.86
   2   4  -3 3427.50  412.37
   2  -4  -3 3365.84  393.09
  -6   0   461082.68  976.07
   6   0  -461644.40 1074.66
  -2  -4   3 2562.95  219.11
  -2   2  -437422.37  842.09
   2  -4  -3 2857.18  257.04
   6   0  -461455.90  978.46
  -2  -2  -436965.12  832.18
  -6   0   460075.54  953.74
  -3  -4   114012.47  326.18
  -3   4   113947.29  475.51
   3  -4  -114211.04  381.74
  -3  -4   113909.41  255.39
   3  -4  -113719.79  415.14
  -4   1   632858.21  757.91
  -4  -1   629424.03  674.03
   4   1  -629619.23  685.98
   4   1  -632006.87  719.43
  -4  -1   629243.63  718.73
   4  -1  -630587.93  703.70
   4  -1  -631036.20  749.69
   4   1  -631332.61  727.59
   6  -1  -2 136036.  44152.
  -6   1   2 140355.   1927.
   6   1  -2 137010.   1905.
  -6  -1   2 141150.   1922.
  -5   1  -1 136650.   1914.
   5   1   1 136660.   1885.
   5  -1   1 135241.   1841.
  -5  -1  -1 138094.   1926.
  -3   4   242929.77  966.15
  -3  -4   243107.59  936.45
   3  -4  -244066.44  982.62
   3  -4  -243554.67  960.99
   6   0  -1   61.13   52.82
  -6   0   1 -128.84   71.49
  -4   2  -2 2661.36  294.39
  -4  -2  -2 3216.99  486.76
   0  -4  -3  343.61  112.08
   0  -4  -3  489.52  139.34
   0  -4   3  198.30   69.99
   0   4  -3  222.62  104.61
  -1  -3  -4 3474.55  339.82
   2   3  -519520.63  525.64
   2  -3  -519335.01  521.43
  -1   3  -4 3408.57  291.00
  -2  -3   520123.89  551.75
   2  -3  -518113.98  604.38
  -3  -4   0  231.94   99.13
  -6   1   4 136476.  44291.
   3  -4   0  514.40  125.51
   6   1  -4 135488.  43973.
  -6  -1   4 133057.   1716.
   6  -1  -4 134942.   1744.
   6   1  -4 137196.   1863.
   6  -1  -4 136519.   1898.
  -6   1   4 134388.   1738.
  -3   4   0  308.63   78.91
   3  -3  -5 117439.   1623.
   3  -3  -5 112421.   1520.
   0   0  -650811.32 1123.01
   3   3  -5 117169.   1593.
   0   0  -648894.26  991.55
  -3  -3   5 120362.   1640.
  -6   1   155965.50  970.74
  -6  -1   156071.96 1003.67
   6   1  -156621.52  986.91
   6  -1  -154804.50  964.54
   1  -3  -5 113802.   1562.
   1   3  -5 114968.   1570.
  -4  -3  -1 9508.21  262.50
  -4   3  -1 8854.59  347.63
  -3   0  -4  -94.85  124.95
   3   0   4  -27.70   57.48
  -2  -2   6  244.77   60.24
   2   2  -6  288.21  106.92
   2  -2  -6  143.81   62.32
  -3  -2   681110.74 1299.05
   3   2  -682297.1726710.98
   3  -2  -682976.6026931.08
   5   2  -5 2035.73  225.68
   5  -2  -5 1973.34  169.34
  -5   2   5 1812.78  196.63
   5   2  -5 1766.27  210.27
   5  -2  -5 2132.66  258.89
  -5   2   5 1693.69  199.42
   5   2  -5 2026.14  228.28
  -5  -2   5 2063.70  183.29
   5   2  -5 1702.40  145.60
  -3   4   3 232698.   2893.
   3   4  -3 231003.   2841.
   3  -4  -3 234030.   2885.
   3  -4  -3 227872.   2823.
  -3  -4   3 225842.   2773.
  -5   3   228526.35  741.11
   5  -3  -229320.01  714.11
  -5  -3   229911.01  677.36
  -5  -3   228690.25  725.64
   5  -3  -229531.27  775.08
  -5   0   6  107.70   38.02
   5   0  -6  204.57   71.28
   5   0  -6  -87.64   97.35
   4   0   3  -15.15   77.69
  -4   0  -3 -175.27  173.44
  -1  -2  -515107.82  366.28
  -1   2  -514960.91  352.92
  -5   3   344082.80 1011.28
   5  -3  -344147.16  969.82
  -5  -3   342962.10  879.07
   5  -3  -343019.62 1019.32
  -5  -3   342796.46  923.99
   6   0  -5   79.84   48.70
  -2   4  -2  927.84  164.44
   2  -4   2 1254.59  188.26
   6   0  -5   58.42   60.76
  -2  -4  -2 1364.38  228.71
   0  -1  -6 150752.   2085.
   0   1  -6 146843.   2028.
  -3  -1  -4 242754.   3215.
  -3   1  -4 255926.   3162.
   3  -1   4 255625.   3085.
  -5  -3   117724.76  485.42
  -5   3   116593.39  573.99
   2   0   5   38.27   34.83
  -2   0  -5   16.93   32.13
  -2   0  -5   38.52  246.97
   5   1  -6 174506.   2367.
   5  -1  -6 180564.   2380.
  -5  -1   6 174615.   2289.
   1   2  -6 7329.27  337.07
   5  -1  -6 181419.   2491.
   1  -2  -6 7669.55  394.62
   5   1  -6 182289.   2454.
   4   1   3 322445.   3889.
   4  -1   3 306393.   3707.
  -4   1  -3 307306.   3787.
  -4  -1  -3 313998.   3864.
   1  -4   311441.29  477.92
  -1   4  -310945.29  311.06
  -1  -4  -310797.27  440.79
   6   2  -393020.61 1323.36
  -6  -2   397033.42 1293.70
   6   2  -395573.71 1282.84
  -6   2   394521.54 1289.40
   6  -2  -393674.53 1327.25
  -6  -2   395988.62 1299.00
   4   2  -6 1265.26  190.99
   4  -2  -6 1150.22  161.76
  -6  -2   226385.12  625.74
  -4  -2   6 1536.46  185.94
   4   2  -6  959.34  122.13
   6   2  -226174.83  651.04
  -6   2   227399.78  752.22
  -4   2   6 1080.67  164.66
   4  -2  -6 1095.07  130.40
  -4  -2   6  814.38  142.23
  -5  -2  -115484.25  606.88
  -5   2  -114251.35  460.64
  -6   0   0 639760.   7642.
   5   2   114642.74  347.41
   2  -4  -4 154874.   2145.
  -2  -4   4 153133.   2104.
  -3  -4  -1 3742.03  220.36
   2   4  -4 162468.   2225.
   2  -4  -4 153189.   2120.
  -3   4  -1 3604.10  394.45
   3  -4   1 3734.31  401.13
  -6  -1   537735.17  766.11
   6  -1  -537301.10  829.67
   6   1  -537029.98  819.85
   6  -1  -538292.02  871.12
   6   1  -538188.48  829.83
   6   1  -538806.05  782.54
  -6   1   536882.50  762.02
   4  -3  -5 224932.   2746.
   4  -3  -5 225986.   2824.
   4   3  -5 213175.  69182.
  -4  -3   5 217474.   2643.
   1  -4  -420575.48  624.18
  -1  -4   421233.93  773.58
   1   4  -421096.86  578.07
   1  -4  -421173.67  600.44
   0   3  -5 108688.   1499.
   0  -3  -5 116284.   1612.
   2  -1   5 140436.   1879.
  -2   1  -5 146563.   2160.
   5   0   2  134.54   62.04
  -2  -1  -5 148199.   2137.
  -5   0  -2  -25.09  118.34
   5  -3  -4 8024.53  370.43
   5   3  -4 7289.67  305.96
  -5  -3   4 7573.40 2473.04
   5  -3  -4 8205.08  400.43
  -5   3   4 7658.28 2492.57
  -4   4   216206.28  498.60
  -4  -4   216664.53  466.44
   4  -4  -216354.04  480.97
   4  -4  -216060.18  612.69
   0   5   0  204.64   68.37
   0  -5   0  183.99   53.84
   0  -5   0  595.01  156.28
   6   2  -439415.03  822.26
   6  -2  -438866.00  866.92
  -6  -2   440081.43  852.36
  -6   2   438711.08  884.28
   6   2  -438930.10  864.07
   6   2  -439685.26  884.48
  -6   2   439673.83  860.72
  -6  -2   438238.91  817.47
   6  -2  -438748.19  856.31
   6  -2  -440715.06  909.99
  -6  -1   0  835.51  148.47
   6   1   0  588.13  153.47
  -6   1   0  932.24  142.82
  -4  -4   112993.56  339.02
  -4   4   113018.86  366.93
   4  -4  -112288.00  480.32
   4  -4  -113018.86  372.84
   3  -4  -426237.00  656.70
   3  -4  -426161.08  649.88
   6   2  -110579.68  511.90
  -6   2   110456.05  397.71
  -6  -2   111208.43  319.11
  -3  -4   427214.29  752.93
   3   4  -427320.92  693.76
  -3   3  -364816.31 1163.25
  -3  -3  -367457.88 1219.88
   2   0  -7  112.51  106.87
   0  -5   133718.29  855.95
   0   5  -133089.28  821.57
   0  -5  -131778.72  780.08
   0  -5  -133417.25  808.24
   1  -5   0 158528.   2205.
  -1   5   0 155153.   2161.
  -1  -5   0 156918.   2098.
   1  -5   0 162260.   2224.
  -5   3   011116.18  307.02
  -5  -3   012344.28  309.11
   1   5  -131196.80  719.87
   1  -5  -131839.53  811.28
  -1  -5   132432.19  733.08
  -1   5   130819.90  769.26
   1   5  -131726.33  785.21
   1  -5  -130262.33  750.99
  -1  -5   131571.52  778.53
  -4   4   325958.94  645.30
  -4  -4   326198.55  645.07
   4  -4  -327425.82  745.77
   4  -4  -325933.62  719.73
   0  -4   420351.74  605.78
   0   4  -421445.32  630.34
   0  -4  -421684.12  603.64
  -4   0   7   55.80   34.70
   4   0  -7  -84.59   49.56
   4   0  -7  -34.37   61.62
  -2  -3  -4  373.22  124.38
  -2   3  -4  107.77  116.39
   3   1  -7 195130.   2618.
   3  -1  -7 192718.   2591.
  -1   0  -6   35.46   31.32
   0  -2  -6 3424.75  214.95
   0   2  -6 3765.12  196.55
  -3   2  -463406.69 1150.57
  -3  -2  -466093.95 1155.59
   2   1  -7  -49.31   74.07
  -4  -3  -2 153467.   2137.
   2  -1  -7  441.81  113.59
  -4   3  -2 145860.   2045.
  -4  -4   0 4417.60  298.98
   4  -4   0 4951.49  579.07
  -4   4   0 4186.99  430.76
  -5   2   6  549.41  158.28
  -1  -5  -1 162552.   2192.
   5   2  -6  843.48  107.14
   5  -2  -6 1108.74  165.69
   5  -2  -6  979.49  140.95
   1  -5   1 159665.   2220.
  -1   5  -1 161446.   2248.
   5   2  -6  787.27   90.37
   5   2  -6  880.26  118.61
  -1  -5  -1 157304.   2194.
  -4  -2  -356474.50 1056.96
  -4   2  -356014.96 1001.23
   6   0  -6 521371.   6244.
   6   0  -6 511309.   6124.
   4  -1  -794387.84 1261.08
   7   0  -379834.44 1382.97
  -7   0   380324.61 1300.74
   7   0  -381549.08 1318.65
   4   1  -789665.36 1195.73
   1  -5  -2 102145.   1449.
   1   5  -2 103259.   1488.
   1  -5  -2 103601.   1459.
   1   5  -2 101847.   1343.
  -1  -5   2 102689.   1458.
   2  -5  -1 101329.   1453.
   2  -5  -1 101234.   1392.
  -2  -5   1 100102.   1408.
  -2   5   199382.46 1411.47
  -2  -5   1 105265.   1369.
  -6   2   565750.25 1069.02
   6  -2  -566284.17 1150.86
   6  -2  -566362.19 1149.18
  -6   2   566826.37 1146.39
  -1  -1  -644581.58  991.51
   6   2  -565154.44 1053.23
   1  -1   644397.96  911.10
   1   0  -746520.25 1113.92
   6   2  -565390.53 1078.56
   6   2  -566629.47 1135.04
  -6  -2   565359.42 1058.19
  -1   1  -644406.58 1013.81
  -1  -1  -642540.00  885.08
   6   2  -564502.45 1035.36
   1   0  -743629.89  875.53
   0   5  -278703.10 1343.93
   0  -5   278496.14 1361.82
   0  -5  -279401.15 1359.70
   0  -5  -277591.10 1299.15
  -7   0   4  -11.39   46.68
   2  -3  -6 6756.83  339.96
  -2  -4  -3 4369.94  272.81
   7   0  -4    9.99   52.27
   7   0  -4   20.99   27.16
   2   3  -6 6844.24  322.06
   7   0  -4  -35.41   88.56
   3   3  -611844.84  273.71
   3  -3  -611894.73  364.55
   3  -3  -611780.48  345.40
  -2   5   0 389009.   4771.
  -2  -5   0 389449.   4626.
   2  -5   0 382886.   4676.
  -2  -5   0 389439.   4725.
   2  -5   0 397170.   4784.
  -2   2  -597694.91 1517.47
  -2  -2  -596484.32 1385.63
   5   3  -513997.55  344.08
   5   3  -514284.07  304.11
  -5   3   514299.21  338.89
   5  -3  -514251.01  407.26
  -5  -3   513961.73  316.66
   7   0  -2    -.36  108.99
   5   3  -513343.21  328.97
  -7   0   2  -18.50   52.29
   5  -3  -513830.23  341.94
  -3   4  -284826.71 1279.51
   3  -4   284268.20 1292.24
  -3  -4  -284676.78 1238.12
   6   1  -665192.55 1110.99
  -6   1   665166.75 1042.61
   6   1  -666108.75 1205.92
   6  -1  -664732.70 1161.00
  -6   1   664014.87 1014.96
  -1  -3  -541821.70  963.10
   4   4  -4 263410.   3209.
   4  -4  -4 254445.   3172.
  -4  -4   4 255502.   3113.
  -4   4   4 260997.   3203.
   4  -4  -4 256271.   3136.
  -1   3  -540786.31  926.75
  -7  -1   3 248973.   3006.
   7  -1  -3 245424.   3060.
  -2   5   252394.44  937.87
   2  -5  -254848.80  963.28
   7   1  -3 238336.   2870.
   2  -5  -254510.74  987.94
   7   1  -3 245104.   3044.
  -2  -5   253860.35  954.75
  -7   1   3 234571.   2833.
   2   5  -253370.08  860.96
   2   5  -253919.00 1048.19
   6   0   1 -116.56  110.93
  -6   0  -1  -98.72  115.34
   6   2   0 6322.21  536.43
  -6   2   0 5682.62  278.46
  -6  -2   0 6022.49  277.97
   5   0  -7 999999. 324521.
   5   0  -7 941753. 305621.
   1   1  -733308.92  799.37
   1  -1  -733994.37  819.68
   7  -1  -4 4259.85  193.96
   7  -1  -4 4512.85  244.02
   7  -1  -4 5457.72  566.03
   7   1  -4 5336.00  564.17
   7   1  -4 4066.88  204.66
   7   1  -4 4766.61  333.73
  -7   1   4 4146.73  309.08
  -7   1   4 4580.43  221.25
  -7  -1   4 4513.37  221.94
  -5  -2  -2 2566.44  359.09
   5  -2   2 1644.88  232.07
   5   2   2 1120.36  182.22
  -5   2  -2 1628.92  250.47
   7   1  -232112.53  787.69
  -7   1   234484.67  810.32
  -7  -1   233074.41  772.98
   7  -1  -232640.13  820.95
  -1  -4  -414471.38  384.07
  -1   4  -414441.15  363.60
   1  -3  -622481.16  616.23
   2  -4  -519252.52  582.54
   2   4  -519462.44  538.48
  -2  -4   518798.74  571.85
   2  -4  -518628.72  599.46
   1   3  -622152.27  632.50
  -6  -3   3  937.57  224.25
   6  -3  -3  750.88  110.48
   6  -3  -3  753.96  123.18
  -6  -3   3  667.96  233.96
  -6   3   3  734.80  125.08
   6   1   149022.88 1088.53
  -6  -1  -146928.51 1041.64
  -6   1  -147137.86 1063.39
   6  -1   147255.87 1039.08
  -6  -3   2 173169.   2308.
  -6   3   2 177774.   2421.
   4   3  -6  -13.37   52.53
   4  -3  -6  157.02   69.31
   4  -3  -6  326.61   90.04
  -6  -3   2 178264.   2435.
  -4  -3   6   61.80   37.42
  -5  -3  -116634.84  497.29
   3  -2  -7 8974.76  533.33
   3   2  -7 8003.56  218.23
  -3  -2   7 7826.95  199.67
  -5   3  -116832.29  505.21
   5   1  -7 5435.92  429.70
   5  -1  -7 4539.02  259.77
  -5   1   7 4496.79  203.32
   5  -1  -7 4318.37  214.64
  -5  -1   7 3984.02  194.09
   5   1  -7 5005.86  454.89
   5   1  -7 4346.78  211.56
   5   1  -7 4897.20  217.05
  -1  -5  -2 1187.31  199.86
   1  -5   2 1178.40  198.49
  -1   5  -2 1288.87  210.00
  -1  -5  -2 1663.33  242.55
  -7   0   5 9533.14  205.76
   7   0  -510027.61  678.44
   7   0  -5 9449.54  217.90
  -7   0   5 9922.05  201.91
   4   0   4 575734.   6853.
  -2   5  -111805.05  460.69
  -4   0  -4 561988.   6789.
  -2  -5  -112501.17  293.72
  -2  -5  -112267.53  323.08
   3   4  -5 231365.   2848.
   3  -4  -5 224225.   2813.
   3  -4  -5 228575.   2832.
  -3  -4   5 224898.   2768.
   4  -4   111943.74  512.93
   1  -4  -5 2922.73  394.19
  -4   4  -110672.03  403.17
  -4  -4  -111548.04  305.40
   1   4  -5 2514.42  350.21
  -1  -4   5 2776.51  352.94
  -2  -2   734601.58  767.02
   2   2  -734742.14  851.43
   2  -2  -735143.8011410.44
   1  -5  -344700.61 1052.22
  -1  -5   344290.66  984.05
   1   5  -345026.03  955.14
   7   0  -1 211440.   2943.
   1   5  -344345.06  984.51
  -7   0   1 211769.   2941.
   1  -5  -343888.29  970.10
   3   0   5 439279.   5234.
  -3   0  -5 435579.   5299.
  -5  -4   2  206.04   48.91
   5  -4  -2  431.40  108.96
  -5  -4   2  514.34  143.64
   5  -4  -2  177.22  104.09
  -5   4   2  227.16  103.83
   4   2  -7 7021.01  321.22
   4  -2  -7 7147.82  351.60
  -4  -2   7 6933.34  293.06
   4  -2  -7 9557.40  786.57
  -6  -3   427955.93  690.57
   2  -5  -344405.99 1043.32
  -3  -5   1 132269.   1698.
  -6   3   427760.87  731.88
   2   5  -344499.54 1008.94
  -6  -3   427162.48  623.78
  -2  -5   343952.24  992.29
   3  -5  -1 131143.   1781.
   6  -3  -427314.35  689.34
  -3  -5   1 129832.   1784.
  -3   5   1 131079.   1852.
   6  -3  -427878.07  692.79
   2   5  -345094.88  931.45
   2  -5  -345085.66 1001.73
   3  -5  -1 129113.   1822.
   5  -4  -3 1796.70  259.35
  -5  -4   3 1935.23  339.23
  -5   4   3 1927.04  304.36
   5  -4  -3 1483.36  201.22
   3  -5  -283388.4327068.18
  -3   5   282743.3526858.66
  -3  -5   282828.6726886.04
   3  -5  -284282.97 1227.09
  -1   2  -6  392.36  116.08
   7  -1  -5 280801.   3457.
   7  -1  -5 277786.   3414.
   7   1  -5 275339.   3364.
   7  -1  -5 275685.   3275.
   7   1  -5 279257.   3302.
  -7   1   5 268302.   3190.
  -1  -2  -6  390.42  124.59
   4  -1   4 219411.   2687.
   4   1   4 222765.   2743.
  -4   1  -4 213596.  69323.
  -6  -3   152883.84 1043.92
  -6   3   151319.3416660.54
   5   0   3 645264.   7731.
  -5   0  -3 643639.   7844.
   0   0  -7  -88.65  101.36
   0   0  -7    9.79   27.38
   0   5  -367100.82 1184.35
   0  -5  -366183.77 1141.43
   0  -5  -363932.32 1212.49
   0  -5   365335.00 1143.09
  -7   1   169313.48 1236.78
  -5   4   157066.25 1020.44
  -5  -4   155680.10  976.70
   5  -4  -157860.01 1017.50
   7  -1  -170295.53 1248.21
   7   1  -170700.73 1257.45
  -7  -1   168872.83 1221.87
   3  -1   520055.07  527.92
  -3  -1  -521177.97 3390.40
  -3   1  -519808.99  569.12
   6  -2  -6  812.66  143.23
   6   2  -6  743.48   79.19
   6   2  -6 1105.44  150.23
  -6  -2   6  750.71   96.34
   6  -2  -6  902.65  110.91
  -6   2   6  615.57  163.92
   6   2  -6  609.17  143.20
  -6   2   6  763.94  133.95
   6   2  -6  657.19  227.96
   7  -2  -3 7230.24  605.77
  -7   2   3 6617.48  326.51
   7   2  -3 6342.87  482.94
  -7  -2   3 6810.42  310.39
   3  -5   0 6293.38  305.45
  -3   5   0 6577.16  627.75
  -3  -5   0 6731.87  276.92
  -3  -5   0 6314.71  376.36
   1   2  -7 3878.48  197.19
   1  -2  -7 3691.82  236.25
  -4  -4   5 4225.83  456.82
   0  -3  -635688.6611592.44
   4   4  -5 4103.58  237.14
   4  -4  -5 4813.60  486.02
   4  -4  -5 4135.49  371.80
   0   3  -636408.67  935.70
   5   1   3  305.50   83.36
  -5   1  -3  344.97  131.13
   0   1  -790532.39 1395.91
   5  -1   3  263.94   74.57
   0  -1  -785758.21 1142.19
   0  -1  -789129.23 1646.59
  -3   3  -4 143670.   2069.
   7   2  -4 275450.   3393.
  -3  -3  -4 142600.   2068.
  -7  -2   4 271645.   3263.
   7  -2  -4 275129.   3409.
   7   2  -4 260619.   3132.
   0   4  -5 8517.41  336.83
   0  -4  -5 9166.24  281.34
   7   2  -2 198322.   2729.
  -7   2   2 210496.   2872.
  -7  -2   2 200520.   2716.
  -3   5   314670.59  403.05
   3  -5  -315768.50  496.44
   3   5  -316053.94  560.01
   3  -5  -315822.47  510.74
   3   5  -315174.41  270.76
  -3  -5   316291.27  491.83
   6   0  -7 -193.38  154.00
   6   0  -7   91.98   99.85
   5  -4  -4 4040.18  378.37
  -5   4   4 4882.28  467.43
   5  -4  -4 4010.28  222.27
  -5  -4   4 4442.99  500.54
   5   4  -4 4355.51  259.03
   5   3  -6 374774.   4474.
   5  -3  -6 371836.   4543.
   5   3  -6 365177.   4352.
  -5  -3   6 367605.   4393.
   5  -3  -6 367651.   4416.
  -4   3  -345305.22 1023.13
  -4  -3  -344871.24 1004.30
  -6  -2  -1 2874.12  283.50
   6  -2   1 3168.58  428.59
   6   2   1 3421.32  324.21
  -6   2  -1 3149.47  452.42
  -5  -2   7 6980.97  300.77
   5   2  -7 7329.37  344.71
   5  -2  -7 7113.77  333.07
   5  -2  -7 7497.87  413.01
   5   2  -7 7309.60  298.01
   5   2  -7 7685.92  274.78
   6   3  -5 222456.   2674.
   6  -3  -5 231970.   2823.
  -6   3   5 226815.   2790.
  -6  -3   5 227261.   2746.
   6   3  -5 224139.   2712.
   7   0  -6   96.80   60.72
   7   0  -6  314.27   85.92
  -3  -4  -3 103459.   1479.
  -3   4  -3 108534.   1546.
  -2   1  -610728.07  316.38
  -2  -1  -610211.31  348.47
   2  -1   610369.23  251.02
  -2   3  -5 130137.   1826.
  -2  -3  -5 128546.   1805.
   6   1  -7 139531.   1944.
   6  -1  -7 135313.   1744.
   5  -4   0 6689.64  356.71
  -5   4   0 6183.73  303.34
   6   1  -7 137992.   1808.
  -5  -4   0 6679.48  391.82
   6   1  -7 139761.   1941.
  -6   1   7 138070.   1828.
   3   0  -8  203.00   87.16
   3   0  -8   45.59   31.44
   7   0   0   33.92   81.04
  -7   0   0 -175.55   98.17
  -2   4  -4 182004.   2572.
  -2  -4  -4 168979.   2381.
  -6  -3   019109.40  569.64
  -6   3   017992.34  526.20
   6   0   286549.21 1279.71
   4   0  -8 558253.   6610.
  -6   0  -283714.13 1222.09
   4   0  -8 566440.   6747.
   2  -5  -425920.30  652.86
  -3  -5  -1 210475.   2929.
  -3   5  -1 217882.   2780.
   2  -5  -425127.46 8164.30
   3  -5   1 218447.   2750.
  -2  -5   425601.43  686.00
   2   5  -424742.62  686.90
   7   2  -5  147.91   65.40
   7   2  -5  102.95   42.17
   7   2  -5  126.17   93.05
  -7  -2   5  134.18   35.51
  -7   2   5   93.57   45.87
   7  -2  -5  166.48   72.50
   7  -2  -5  204.87   54.67
  -7   2   5   43.38   35.85
   7  -1  -619017.19  636.12
   7   1  -619103.74  550.19
   7  -1  -616694.36  802.49
   7   1  -617655.47  543.14
  -7   1   618165.66  459.37
  -7   1   617595.58  453.81
  -4  -2  -4 6810.67  332.70
   4  -2   4 7417.72  368.91
  -4   2  -4 7180.40  339.47
   1  -5  -414651.39  379.75
   1   5  -414274.44  366.78
  -1  -5   413768.16  366.18
   1  -5  -414048.61  377.75
  -4   4  -264716.18 1146.77
  -4  -4  -265484.65 1289.09
  -7  -2   1  351.63   98.54
   7   2  -1  290.72  131.41
  -7   2   1  287.69   74.62
   7  -2  -1  265.74   83.96
  -5  -3  -2 132353.   1852.
  -5   3  -2 137687.   1979.
  -3  -2  -5 5167.74  272.89
  -3   2  -5 5147.70  301.30
   3  -2   5 5339.40  311.39
   3  -1  -8 3564.25  348.24
   2   0  -8 3856.39  316.86
   3   1  -8 3104.86  418.50
   4  -5  -2 229233.   2886.
   7   1   0 127904.   1784.
  -7   1   0 123352.   1726.
   4  -5  -2 229459.   2851.
  -4  -5   2 220351.   2801.
  -7  -1   0 125033.   1726.
  -4   5   2 221821.   2819.
   7  -1   0 124966.   1756.
   3  -3  -7 8452.15  320.56
  -3  -3   7 8444.12  287.10
   3   3  -7 8690.73  270.77
   4   1  -844879.32  953.63
  -6   1  -210984.32  305.24
   4  -1  -843183.93  940.27
  -4  -5   1 1019.66  182.48
   4  -5  -1  927.18  122.69
  -6  -1  -211421.03  376.06
  -4  -5   1  882.56  100.01
  -4   5   1  977.87  175.38
   4  -5  -1 1014.08  164.12
   6  -1   210159.82  434.81
   4   1  -843313.67  905.59
   6   1   211337.63  393.57
   3  -5  -421502.12  662.20
   3  -5  -421616.50  606.64
  -3  -5   421915.37  634.95
   3   5  -421614.71  738.93
   0  -2  -7 6440.95  451.77
   0   2  -7 5231.55  292.72
   0  -2   7 4982.94  216.06
  -5   2  -326416.41  876.27
   5  -2   326963.81  673.14
  -5  -2  -327246.50  736.40
   2  -4  -6 132335.   1901.
   2  -4  -6 134882.   1899.
  -2  -4   6 129905.   1779.
   2   3  -722811.32  648.75
   2  -3  -722049.17  605.36
   3  -4  -678119.34 1346.47
  -3  -4   678259.21 1335.57
   3  -4  -676117.39 1348.94
   3   4  -675778.28 1323.03
   5  -4  -5 529616.   6392.
  -5   4   5 538448.   6441.
   5  -4  -5 551887.   6607.
  -4   5   3 1859.68  315.48
   4  -5  -3 1703.06  179.01
   4   5  -3 1784.56  229.51
  -4  -5   3 1726.44  278.54
   4  -5  -3 1944.49  275.35
   5   0  -8   58.95   31.08
   2   1  -8 207068.   2831.
   2  -1  -8 217476.   2694.
   5   0  -8   60.20   31.77
  -5   0   8   32.93   31.50
  -1  -4  -520890.61  608.61
   0   5  -4 212496.  68965.
   0  -5  -4 210649.   2904.
   0  -5  -4 211745.   2902.
   0  -5   4 217699.   2740.
  -1   4  -521040.40  625.89
  -1   0  -7 164849.   2184.
   4  -3  -769626.37 1248.27
   4   3  -770531.19 1207.05
  -1   0  -7 176073.   2450.
   4  -3  -769929.84 1180.07
  -1   3  -637410.58  867.24
  -1  -3  -634969.9111356.30
  -8   0   455835.83  972.69
   8   0  -3   44.84   88.06
   8   0  -457124.21 1040.99
  -8   0   3  113.88   43.94
   8   0  -455074.90  906.73
   8   0  -455056.91  969.77
   2  -2   6 2701.16  300.70
  -2   2  -6 2214.43  211.02
  -2  -2  -6 2773.03  371.95
   4  -5   0 182282.   2533.
  -4  -5   0 193237.   2676.
  -4   5   0 186258.   2589.
   6  -2  -737412.76  868.40
   6   2  -738525.62  806.58
   6   2  -738504.37  900.36
   6   2  -736082.71  770.52
   6  -2  -737206.20  797.04
   6   2  -738610.50  935.30
   1   4  -611953.08  333.04
   5  -1  -8 183438.   2461.
   5  -1  -8 187310.   2650.
   5   1  -8 183579.   2463.
   1  -4  -612013.49  483.37
   6  -4  -370876.42 1272.39
  -6  -3   6  201.31   65.75
   6   3  -6  109.11   56.15
  -6  -4   371018.67 1247.47
   6  -4  -372260.14 1269.68
  -6   3   6  185.54   68.83
   6  -3  -6  153.24   53.45
   6   3  -6  190.19   51.01
  -6   4   368501.09 1220.77
   6   3  -6  323.93   86.05
   6  -3  -6  -20.21  110.63
  -6  -4   369260.51 1099.40
  -1  -1  -720420.64  517.86
  -1   1  -721863.69  633.38
   1  -1   721828.38  572.11
  -1  -1  -721704.38  617.63
  -7  -3   390854.60 1258.26
  -7  -3   390338.83 1206.51
   0  -6   033591.16  852.76
   7   3  -388251.07 1285.78
   7  -3  -390668.20 1319.02
  -7   3   387381.15 1281.41
  -4  -4   6 144373.   1997.
   6  -4  -248196.11 1165.64
   4  -4  -6 143560.   2051.
   4  -4  -6 141626.   1972.
  -6  -4   246475.17  966.83
   6  -4  -247145.84 1055.64
  -6  -4   247320.58 1091.96
   4   4  -6 140906.   1948.
  -5   4  -191719.06 1373.05
  -6   4   248287.83 1064.29
  -5  -4  -193204.28 1436.50
   1   0  -8   15.55   59.08
   7   2  -646352.28 1000.23
   7   2  -644058.73  908.37
  -7   2   644010.92  933.50
  -7   2   645377.07  998.04
  -7  -2   646010.18  954.67
   7   2  -643331.59  895.79
   1  -3  -7 2650.62  405.96
   7   2  -646818.10 1030.97
   7  -2  -644974.57 1048.55
   7  -2  -644487.75  987.84
   1   3  -7 2582.37  449.16
   8   1  -339176.53  912.67
  -8  -1   339472.73  871.33
   8  -1  -339941.52  922.96
  -8   1   340477.00  873.59
   8  -1  -4 245133.   3071.
   8  -1  -4 241671.   3003.
   8   1  -4 234687.   2954.
   2  -5   3 192794.   2676.
  -7  -3   4   93.97   53.38
  -7   3   4  145.48   55.09
  -7  -3   4  115.39   59.03
   7  -3  -4  -56.96  114.30
  -2   5  -3 189124.   2629.
   7  -3  -4  172.67   45.73
  -2  -5  -3 187585.   2615.
   7   3  -4  156.11   79.01
   0  -6   140060.18  951.91
   0  -6  -140191.55  944.90
   0   6  -141170.05  991.41
   0  -6  -142010.58 1005.10
   1  -6   0  855.80  132.45
  -8   0   2 360332.   4347.
   7   0  -724915.93 8092.06
  -1  -6   0  879.54  109.90
   8   0  -5  337.03  113.74
  -1  -6   0 1002.79  167.44
  -8   0   5   24.99   32.81
   7   0  -723897.69  723.96
  -1   6   0 1142.78  161.54
   8   0  -5  162.13   40.32
   1  -6   0  769.15  100.97
   8   0  -5   -9.86   96.81
  -8   0   5  187.85   45.08
  -7   3   2  641.56  160.09
  -7  -3   2  817.47  106.08
   7   3  -2  500.38  135.59
  -1   6   1  299.12  115.77
   1   6  -1  300.65   72.51
   1  -6  -1  217.85   98.53
  -1  -6   1  426.71  156.12
   1   6  -1  274.89  130.24
   1  -6  -1  186.87  117.96
   3  -2  -8 148449.   2092.
  -3   5  -2 5326.93  587.68
  -3  -5  -2 4290.41  238.32
   3  -5   2 5099.80  624.66
   3   2  -8 145712.   2000.
  -3  -2   8 142786.   1891.
  -7   2   024002.32  709.70
   7  -2   024912.82 8098.37
   7   2   025879.19  705.78
  -7  -2   024657.25  671.25
  -4   5   433549.16  835.14
   4   5  -432970.50  825.41
   4  -5  -433674.09  854.81
   4  -5  -434178.90  856.82
  -4  -5   431322.04  793.85
  -6   4   4 105572.   1491.
  -6  -4   4 106785.   1459.
   6  -4  -4 105754.   1462.
  -6   3  -117377.19  725.99
  -6  -3  -118542.29  593.02
   6  -4  -4 105576.   1630.
   1  -1  -824938.41 8098.93
  -6  -2  -213238.31  439.88
   1   1  -827174.00  703.60
  -4  -2   8 6183.26  288.69
   6  -2   212917.36  392.58
  -6   2  -212491.71  338.89
   6   2   213398.60  357.97
   4  -2  -8 5935.28  317.12
   4   2  -8 6310.23  271.19
   5  -3  -7 1343.52  188.41
  -4   0  -5  -20.01  112.78
   5  -3  -7 1188.05  168.84
   4   0   5   34.43   46.04
  -6  -4   118602.66  528.04
   5   0   4  -63.45  208.97
  -5   0  -4   44.21   47.39
   7  -1  -751151.1216606.63
   8  -1  -5 2177.62  231.34
   8   1  -5 2597.20  325.28
   7   1  -751676.5116775.73
   8  -1  -5 2148.29  189.16
   8   1  -251295.3016654.58
  -8   1   252297.11  943.20
   8   1  -5 2207.38  211.57
  -7   1   750713.98 1027.54
  -8  -1   251954.3016864.96
   8  -1  -5 2600.83  327.20
   8   1  -5 2128.39  272.26
  -8   1   5 2311.37  182.81
   7  -1  -750519.35 1134.59
  -8  -1   5 2246.57  198.71
   7   1  -750078.04 1220.81
  -8   1   5 2147.55  200.52
   8  -1  -252689.58  976.48
  -7   1   751382.2516675.60
   2  -2  -812040.76  549.23
  -1  -5  -420843.64  632.73
   2  -5  -526685.98  686.23
  -1   5  -419935.42  779.07
  -2  -5   525750.31  686.33
   1  -5   420848.90  778.04
   2   2  -811820.47  321.89
   2   5  -525803.96  693.86
   2  -5  -525180.37 8179.25
   6   0  -8 283842.   3443.
   1  -6   148032.85 1148.18
  -6   0   8 277679.   3293.
  -1  -6  -148191.03 1047.50
  -1   6  -147350.28 1181.23
  -1  -6  -148866.42 1120.91
   6   0  -8 287724.   3556.
   1  -6  -2 154933.   2144.
   1   6  -2 149931.   2149.
  -1  -6   2 146515.   2100.
   1  -6  -2 146965.   2091.
  -2   6   137443.11  927.12
  -2  -6   137636.26  895.46
   2  -6  -137467.94  845.81
   2  -6  -137775.26  905.15
  -2  -6   139107.89  829.78
   3   0   6   65.10   36.77
  -3   0  -6   12.18   56.98
  -7   1  -1 158256.   2241.
   7   1   1 157468.   2206.
  -7  -1  -1 158727.   2241.
  -7  -3   515223.03  331.26
   7   3  -515215.82  347.83
  -7   3   515451.98 5022.36
  -7  -3   515232.35  321.05
   7  -3  -515513.09  492.52
   7   3  -515947.19  751.98
   7  -3  -515189.61  754.01
  -4  -3  -415487.68  482.62
  -4   3  -415470.76 5029.54
   0   4  -6 9343.57  294.30
   3  -5  -5 7654.90 2503.96
   3   5  -5 8612.28  518.32
   3  -5  -5 8449.29  301.70
   0  -4  -6 8859.58  281.51
  -3  -5   5 8472.02  467.22
   0   6  -2  187.51   85.72
   1  -5  -577615.38 1327.98
   0  -6  -2  399.92  110.98
  -1  -5   579003.35 1453.36
   1  -5  -580434.63 1390.33
   0  -6   2  144.61   78.95
   0  -6  -2  321.83  161.47
   1   5  -580411.39 1460.97
  -4  -5  -1 7718.19  262.25
   4  -5   1 7538.39 2479.10
  -4   5  -1 7218.35  349.44
  -3   4  -4  485.56  182.18
  -3  -4  -4  316.26  108.01
   5  -1   4 6669.35  488.25
  -5   1  -4 5962.82  303.19
  -5  -1  -4 5817.77  323.53
   5   1   4 6204.63  321.13
  -7   3   120622.35  670.04
  -7  -3   119946.04  558.26
  -2  -6   020028.23  531.81
  -2  -6   020512.41  607.31
   2  -6   020225.18  611.61
  -2   6   020804.40  611.51
  -3   3  -5  300.56  116.11
  -3  -3  -5  170.64   81.13
  -5   5   215679.37  527.80
   5  -5  -215420.82 5040.23
   5  -5  -215227.77  483.60
  -5  -5   215392.83  468.86
   6   1  -8  804.07   82.75
   5   2  -856045.67  928.55
   5   4  -614613.56  353.30
   5  -2  -858439.67 1175.40
   6  -1  -8  895.69  115.83
  -5  -4   615527.97  547.77
   5  -2  -857758.31  969.21
   5  -4  -615188.37  542.56
   6   1  -8 1077.52  128.74
   6   1  -8  757.83   87.37
  -6  -1   8  779.23  100.15
   6  -1  -8 1270.04  153.94
   5  -4  -615529.34  582.32
  -6   1   8 1269.24  147.59
   5   2  -851613.5116754.27
   5   4  -614690.87  435.69
  -4  -4  -317711.37  549.74
  -4   4  -317459.71  536.53
  -2  -6   217160.80  524.72
   2  -6  -216622.31  648.76
   2   6  -216993.39  441.36
   1  -2   7 6643.33  366.62
  -1   2  -7 6427.76  400.98
  -2   6   216915.76  543.82
  -1  -2  -7 6177.42  598.58
   2   6  -216548.90  633.69
   2  -6  -216849.30  516.00
   8   0  -624390.21  704.98
   8   0  -1   -6.38  101.83
   8   0  -624152.46  785.18
  -8   0   1 -131.93  175.00
  -5   5   3 218136.   2763.
   5  -5  -3 220847.   2789.
  -5  -5   3 220406.   2743.
   5  -5  -3 229582.   2867.
   3  -1   6 105912.   1429.
  -3   1  -6 106894.   1551.
  -3  -1  -6 109034.   1582.
   6  -4  -5   54.27   59.12
  -6   4   5   93.61   71.30
   6  -4  -5   89.62   64.39
   6   4  -5  133.17   57.12
  -6  -4   5   59.56   54.90
   6   4  -5  137.01   39.50
   8   2  -4 4904.89  638.82
  -8   2   4 4760.66  279.41
  -8   2   3 118103.   1614.
  -8  -2   3 120961.   1646.
   8  -2  -4 4744.08  390.51
   8  -2  -4 5161.53  474.25
  -8  -2   4 4612.50  226.58
   0  -3  -7 109110.   1550.
   0   3  -7 107117.   1517.
   6   0   3 -121.42  110.38
  -5  -3  -3 148538.   2114.
  -5   3  -3 145393.   2079.
  -6   0  -3  -49.95  116.62
  -5   5   129595.77  800.85
  -5  -5   131119.33  776.45
   5  -5  -129437.91  773.00
  -2   4  -5  469.99  149.01
  -2  -4  -5  205.25  159.32
   0   0  -8 259848.   3230.
  -6  -4   0 137412.   1964.
  -6   4   0 135576.  44004.
   8   1  -148619.30 1095.39
   8   1  -6 106264.   1496.
  -8  -1   6 106166.   1350.
   8  -1  -6 104236.   1596.
   8  -1  -6 104253.   1481.
  -8  -1   148010.95 1049.26
   8  -1  -148499.88 1103.61
   8   1  -6 104799.   1468.
  -8   1   148443.77 1060.73
   1   2  -8 116208.   1622.
   1  -2  -8 114058.   1603.
  -8   1   6 102869.   1332.
  -8   1   6 103272.   1339.
   1  -6   273852.09 1409.18
  -1  -6  -274658.82 1265.55
  -1  -6  -277373.48 1454.89
  -1   6  -275128.12 1398.58
   4   5  -520049.56  622.41
   4  -5  -517818.53  758.07
  -4  -5   517447.04  586.97
   2  -6   140922.61  988.61
  -2   6  -142289.26  967.78
  -2  -6  -143044.23  937.24
   4  -5  -518205.89  606.76
  -2  -6  -144169.84 1041.14
   6   1   3  404.25  102.22
   6  -1   3  345.22   93.57
  -6   1  -3  396.34  111.89
  -6  -1  -3  755.76  157.62
   0   5  -5 7975.91  266.79
   0  -5   5 8713.98  767.61
   0  -5  -5 7843.78  371.09
  -2   3  -6 8097.15  324.88
  -2  -3  -6 8101.65  282.20
   1  -6  -388893.54 1285.64
  -7   2   7  612.85  156.13
   8   2  -211983.58  836.37
   8  -2  -210949.85  338.70
   7   2  -7  573.23  141.07
  -7   2   7  457.82  132.06
  -8   2   210799.97  406.87
   7   2  -7  465.30  112.24
   7  -2  -7  906.98  143.09
   7   2  -7  726.85  111.19
   1   6  -389711.21 1451.22
   7   2  -7  499.79  121.65
   1  -6  -390490.60 1428.67
   8   2  -534798.56  879.97
   7  -2  -7  661.75  227.35
  -1  -6   389724.99 1310.74
   8  -2  -532833.95  898.68
   8   2  -533422.60  816.75
   8   2  -533047.16  746.29
  -8  -2   212003.09  367.21
  -8  -2   533152.83  779.57
  -8   2   535292.5511458.47
  -5  -4  -218319.06  560.41
  -5   4  -217967.17  535.37
   6   3  -774916.83 1225.40
   6  -3  -771083.69 1373.24
   6  -3  -771674.22 1188.14
   6   3  -774493.86 1228.56
  -6  -3   775601.70 1263.56
   5   5  -4  164.59  110.12
  -5   5   4  158.07   87.02
  -2   0  -7 -209.49  140.91
   5  -5  -4   65.72   82.73
  -2   0  -7   42.90   35.92
   5  -5  -4   63.00   97.73
  -5  -5   4  279.55  110.80
   0   1  -824034.22  667.92
   0  -1  -822238.78  677.81
   0  -1  -824004.54  597.17
   2  -6  -3 1290.16  203.55
   2   6  -3 1317.12  168.95
  -2  -6   3 1520.27  251.57
   2   6  -3 2027.87  313.59
  -3   6   197735.67 1421.46
  -3  -6   1 101419.   1322.
   2  -6  -3 1291.73  177.42
   3  -6  -199120.28 1463.27
   3  -6  -199430.22 1451.65
  -3  -6   197764.28 1524.12
   3  -4  -7 218416.   2726.
   3  -4  -7 217544.   2752.
   3   4  -7 219715.   2736.
  -4   2  -5  630.15  194.24
   4  -2   5  114.69   66.36
  -4  -2  -5  325.80  145.28
   3  -6  -274503.78 1447.78
   7   2   1  637.71  162.03
  -7  -2  -1  889.11  162.33
  -3   6   272335.69 1411.00
   7  -2   1  610.95  153.53
   3  -6  -271411.01 1274.86
  -7   2  -1  677.93  249.99
   3   6  -272299.32 1334.75
  -3  -6   274924.40 1323.60
   7   3  -6  324.29   83.15
  -7   3   6  235.99   67.32
   7   3  -6  315.25   81.45
   7   3  -6  212.80   55.69
  -7  -3   6  255.94   71.11
   7  -3  -6  474.65  157.84
   7  -3  -6  278.90   70.35
  -3  -5  -3 233064.   2984.
   4   0  -9 -310.34  735.83
   2  -4  -771141.96 1232.79
   4   0  -9   35.99   32.26
   2   4  -770170.00 1318.08
  -5   2  -4 1034.42  188.30
   5  -2   4  474.50  130.23
   0   6  -3 326990.   4079.
   0  -6  -3 329780.   4027.
   0  -6   3 335022.   4189.
  -5  -2  -4  525.76  148.14
   0  -6  -3 332887.   4181.
   3   0  -913561.73  346.75
  -5   5   053624.71 1095.49
   5  -5   053544.19 1038.44
  -5  -5   056047.40 1168.88
  -3  -3   835433.8211503.19
   3   3  -837959.72  850.02
   3  -3  -838143.28  867.11
  -2   1  -732006.34 1000.80
   6   2  -831020.42  704.39
  -6  -2   829599.94  689.11
   6  -2  -829944.16  714.31
   6  -2  -829743.95  756.66
   2  -1   734512.33  779.21
   6   2  -830310.51  699.75
  -2  -1  -733290.65  842.55
   6   2  -831526.36  751.33
  -7  -3   028373.80  712.66
   6   2  -830540.33  786.81
  -7   3   027294.59  737.57
   4  -4  -715323.82  602.49
  -4  -4   715802.59  495.10
   4  -4  -715160.44  436.91
  -2   5  -4 210265.   2919.
  -2  -5  -4 198754.   2907.
   4   4  -716332.29  490.14
  -3   6   0 1205.46  182.05
  -3  -6   0 1330.77  185.50
   3  -6   0 1147.42  247.57
  -3  -6   0 1216.22  201.91
  -6   3  -2  316.78   90.22
   4  -3  -8  294.75  149.71
   4   3  -8  346.39  100.09
  -6  -3  -2  150.89   94.01
   4  -3  -8  150.48   75.08
   7   0  -8  151.56   79.19
   7   0  -8  -48.84   63.73
  -3  -2  -6 5140.06  568.57
   3  -2   6 3797.77  325.16
  -3   2  -6 5633.16  712.21
  -1   4  -6 5470.23  283.39
  -1  -4  -6 5793.40  489.12
  -4  -5  -2 139089.   1999.
   4   1  -9  962.19  121.20
   4   1  -9 1056.11  135.88
   4  -1  -9  993.16  131.70
   5   0  -9 118284.   1581.
   5   0  -9 119268.   1586.
   3   6  -329741.84  657.56
  -3   6   330013.05  839.93
   3  -6  -329517.14 1313.89
   3  -6  -328943.91  780.01
   3   6  -329495.55  932.89
  -3  -6   329597.99  812.58
   2   3  -819475.30  550.61
   2  -3  -820091.15  569.81
  -2  -3   819167.99  524.54
   8   0  -7   52.89   82.16
   8   0  -7   34.09   53.19
   6   4  -6 224445.   2740.
   6  -4  -6 228820.   2816.
  -6   4   6 228622.   2825.
  -6  -4   6 216051.   2644.
   7   0   2  -77.19   84.10
  -7   0  -2 -230.89  106.40
   6   4  -6 215538.   2584.
   6  -4  -6 222763.   2856.
  -7  -4   325641.68  632.95
   7  -4  -327887.01  759.85
   7  -4  -326536.25  707.52
  -7   4   325673.12  726.76
  -7  -4   327236.18  710.31
   8   2  -110474.81  525.27
  -8  -2   111182.26  488.45
   8  -2  -110899.27  363.05
  -8   2   110996.67  498.51
  -8   2   630531.33  713.21
   7   1  -870556.56 1214.70
   8   2  -633677.19  838.47
   7  -1  -867935.43 1176.59
  -7   1   870127.64 1121.25
   8   2  -631606.70  705.21
   7  -1  -869254.05 1238.70
   8   2  -631651.10  791.85
  -8   2   632187.29  782.79
   8  -2  -631163.41  882.53
  -8  -2   631753.42  732.74
   2   0  -9  -36.71   90.80
   2  -6   233550.01  871.45
   1   4  -7 3109.89  435.32
   1  -4  -7 2540.31  415.67
  -2  -6  -232442.12  857.34
  -2  -6  -233783.73  874.81
  -2   6  -233140.11  860.03
  -6  -2  -327395.24  760.00
   6   2   327225.12  693.05
  -6   2  -325364.95  667.87
   6  -2   326657.52  809.92
   2  -5  -673858.85 1302.47
   7  -4  -439938.58  986.53
   2  -5  -675778.75 1320.04
  -7  -4   438804.60  815.49
  -7   4   439873.48  947.90
  -7  -4   441222.06  968.14
  -2  -5   675151.44 1302.45
   2   5  -674256.93 1393.68
   7  -4  -440481.19 1135.38
  -3  -5   648402.10 1170.90
   3  -5  -648641.05 1140.74
   3   5  -648311.15 1181.04
   3  -5  -648826.48 1105.85
   5   1  -927753.00  648.08
   5  -1  -927413.24  687.62
   5   1  -927203.92  654.47
   5  -5  -599459.53 1409.03
  -5   5   599224.32 1419.61
  -7  -4   2  791.73  132.20
   5   5  -599574.28 1396.48
   5  -5  -593969.54 1564.63
  -7   4   2  861.03  162.81
  -5  -5   597465.42 1374.23
   5  -3  -811630.79  504.93
   0   2  -8  476.14  134.24
   5   3  -811597.71  282.45
   0  -2  -8  267.41  114.07
   5  -3  -811433.07  365.67
   0  -2   8  239.96   53.61
   8   1   0  204.12   88.41
   8  -1   0 -152.19  103.91
  -8   1   0  -17.42   98.40
  -8  -1   0  198.40   76.40
  -8   1   715930.76  392.99
  -1  -6  -3 1047.63  133.84
   8  -1  -717283.75  772.33
  -8   1   716534.44  407.53
  -1  -6  -3  946.50  171.75
  -1   6  -3 1001.60  126.37
   8   1  -717200.19  735.37
   8  -1  -714675.36  569.86
   1  -6   3 1117.49  216.34
   8   1  -715581.59  633.70
  -1  -5  -591586.45 1382.84
  -7  -1  -2 1066.28  236.80
   7   1   2  540.90  153.49
  -7   1  -2  743.78  126.68
  -1   5  -593376.39 1381.80
   7  -1   2  638.64  159.92
  -1  -3  -727019.29  704.80
  -1   3  -726468.23  756.66
  -6   4  -143349.57 1070.57
  -6  -4  -146095.93 1041.83
   5   4  -7 240986.   2962.
   5  -4  -7 247829.   3053.
   5  -4  -7 243308.   3075.
  -5  -4   7 252979.   3090.
  -3  -6  -1 4758.85  217.62
  -3  -6  -1 4823.47  260.01
   2   6  -4 5997.00  343.97
   2   1  -961280.72 1118.99
   2  -6  -4 5787.87  334.86
  -2  -6   4 6670.13  672.85
  -3   6  -1 5659.89  722.86
   2  -6  -4 6058.94  339.58
   2   6  -4 5843.80  269.09
   3  -6   1 5531.41  704.84
   8  -3  -4 136091.  44172.
   8   3  -3  133.26   53.60
  -8  -3   3  168.30   80.53
  -8   3   3  317.33   88.95
  -8  -3   4 139668.   1918.
   8   3  -4 138965.   1979.
  -8   3   4 141418.   1967.
   1  -6  -431622.50  780.10
  -1  -6   431096.41  831.16
   1  -6  -432332.17  976.15
   1   6  -430681.48  815.00
  -9   0   4   63.78   33.16
   9   0  -4  -83.75  116.97
   1   5  -6 2730.95  469.12
  -1  -5   6 2832.50  367.25
   1  -5  -6 2526.49  391.32
   2  -2   7 104043.   1402.
  -2  -2  -7 101935.   1563.
  -4  -6   2  186.59   83.44
  -4   6   2  127.59   92.75
  -1   0  -8 -197.23  138.87
  -1   0  -8  -13.89   29.50
   4  -6  -2  108.83   60.47
   4  -6  -2  197.62  101.33
   6  -5  -371093.36 1258.63
   6  -5  -370077.89 1364.22
  -6  -5   369471.30 1217.52
  -6   5   369601.06 1298.82
   4  -5  -6 7222.64  760.01
  -4  -5   6 5373.43  416.29
   4  -5  -6 6223.81  589.87
   4   5  -6 5390.91  588.06
  -6   5   2 204596.   2845.
  -6  -5   2 205596.   2869.
   6  -5  -2 199148.   2776.
  -5  -5  -1 122376.   1750.
   6  -5  -2 203043.   2836.
   6   0  -9   27.10   32.96
   6   0  -9  161.16   66.29
   6   0  -9   18.82   41.63
  -6   0   9   44.65   34.91
  -9   0   3 183365.   2547.
  -4   6   128470.58  798.97
   4  -6  -127525.58  806.31
   1  -3  -822467.62  645.48
   4  -6  -128270.17  762.63
  -4  -6   128251.81  637.18
   1   3  -822798.84  666.43
  -4  -6   128343.50  830.69
   9   0  -5 155775.   2176.
  -7  -4   528566.83  708.88
  -9   0   5 156957.   2097.
   7  -4  -528804.01  932.00
   9   0  -5 154117.   2198.
  -7   4   528893.57  801.33
   7  -4  -526526.42 1013.19
  -3  -6   4 3111.08  413.39
   3   6  -4 3414.63  475.94
   3   6  -4 2996.45  268.64
   3  -6  -4 4099.68  515.77
   3  -6  -4 3323.99  378.99
   4  -2  -9 159937.   2244.
   4   2  -9 167432.   2341.
   7  -3  -7 1130.81  163.37
  -7  -3   7 1028.69  124.59
   9  -1  -422577.70  655.84
  -8  -3   269841.78 1272.79
   9   1  -424185.34 1323.83
   7  -3  -7 1712.14  199.41
   7   3  -7  790.32  120.98
  -7   3   7 1228.25  194.25
  -7   4   1 351060.   4315.
   7   3  -7 1040.13  136.23
  -8   3   267880.83 1208.77
  -7  -4   1 356430.   4362.
   7   3  -7 1273.64  150.09
  -9   1   422275.59  660.86
  -9  -1   424455.62  648.12
  -8   3   5   95.95   68.31
   8  -3  -5   78.44   84.07
  -8  -3   5   99.61   63.75
   8   3  -5  159.75   76.28
   3  -2  -917749.30  587.76
  -3   4  -5 340810.   4242.
   3   2  -916627.25  559.89
  -4   6   368919.97 1240.00
   4   6  -368033.14 1289.93
   4  -6  -369974.03 1233.72
  -4  -6   367208.93 1196.89
   4  -6  -371216.13 1296.20
  -1  -1  -810109.64  232.66
  -1  -1  -811111.90  341.28
  -1   1  -810715.38  455.75
   5   0   5 129480.   1763.
  -5   0  -5 123182.   1858.
   0  -6  -4 7239.14  391.83
   0  -6   4 6961.91  475.01
   0   6  -4 7313.48  367.23
   0  -6  -4 6997.74  352.08
   6  -5  -4 279232.   3499.
  -6  -5   4 278877.   3425.
   6  -5  -4 279810.   3459.
  -6   5   4 276299.   3469.
   6  -1  -939495.79  891.68
   6  -1  -940265.01  850.08
  -9  -1   3 116736.   1598.
   6   1  -939463.87  871.02
   6  -1  -941132.50  949.43
   9   1  -3 120741.   1748.
   9  -1  -3 120978.   1760.
  -6   1   936816.07  775.95
   6   1  -940596.55  922.92
  -9   1   3 120448.   1641.
   6   1  -940522.42  853.46
   6   1  -937375.79  787.53
   7  -2  -848994.86 1187.52
   7   2  -850807.75 1105.51
   7   2  -847123.91  966.07
  -7   2   848095.96 1038.38
   1   0  -9 219949.   2759.
   7  -2  -848937.47 1018.24
   7   2  -848905.23 1110.38
  -7  -3  -1 1595.05  226.37
  -7   3  -1  907.24  171.45
   9  -1  -525609.86  723.00
   9   1  -523911.77  602.24
  -9   1   524023.47  624.01
   9   1  -522539.92  674.38
   9  -1  -524848.88 8081.15
   9  -1  -523836.66  635.42
  -9  -1   525255.24 8202.82
  -9   1   524538.47  637.07
  -6   5   1 213445.  69278.
   6  -5  -1 218829.   2776.
  -6  -5   1 223836.   2853.
   0   4  -731726.68  841.77
  -5  -4  -3 178832.   2530.
   0  -4  -731877.50  835.47
  -5   4  -3 176067.   2497.
  -5  -3  -4 5622.16  723.57
  -5   3  -4 4481.09  668.86
   4  -6   014009.99  395.98
  -4   6   013757.74  371.71
  -4  -6   014758.55  420.55
  -4  -6   014347.32  341.54
   6   3  -856780.79  971.57
   6   3  -856778.96  988.36
   6  -3  -857530.29  977.94
   6  -3  -856887.80 1065.52
  -8  -2   0 1238.86  163.90
   8  -2  -717746.98  623.22
  -8   2   716987.06  637.38
   8   2  -718304.54  462.84
  -8   2   0 1178.72  205.53
   8   2  -717306.08  641.65
   8   2  -717543.01  556.26
   8  -2   0 1040.11  171.84
   8  -2  -716305.50  454.37
  -8   2   716914.97  458.15
  -8  -2   717403.56  449.08
   8   2   0  785.84  126.54
   5   1   5 8753.86  495.14
  -5  -1  -5 9377.19 1474.15
   7   2   214844.48  418.02
  -5   1  -5 8718.91  396.55
  -7   2  -214431.73  388.81
   7  -2   213915.70  458.33
  -7  -2  -214924.85  391.57
  -9   0   2  -51.87   80.50
   9   0  -2 -100.57  117.27
   6   0   4 152905.   2134.
  -6   0  -4 145588.   2099.
   4  -1   6 1559.54  213.64
  -4  -1  -6 1512.80  333.29
  -4   1  -6 2071.65  385.75
   1   1  -9 271858.   3412.
   1  -1  -9 212321.  68919.
  -3  -3  -6 4636.86  602.98
  -3   3  -6 3328.13  447.17
  -9   0   6   14.98   27.01
   9   0  -6  113.97   73.53
   9   0  -6  192.76   84.93
   2   2  -9 160770.   2234.
   9   0  -6   28.98   27.28
   2  -2  -9 166989.   2327.
  -9   0   6   39.08   35.06
   0   5  -688794.61 1308.39
   0  -5  -687153.48 1298.23
  -2  -6  -364369.28 1252.04
  -2   6  -367017.73 1223.27
   2  -6   368213.10 1278.67
  -2   4  -6 220351.   2804.
  -2  -4  -6 222780.   2854.
  -3  -6  -227217.54  733.66
   6  -4  -756087.95 1025.03
   3  -6   226034.58  715.90
  -6  -4   758580.77 1046.96
  -6   4   758440.37 1038.23
   6  -4  -756114.84 1186.05
  -3   6  -227248.07  722.76
   6   4  -757956.17 1050.36
   6   4  -757861.48  968.81
   5  -5  -6 9933.66  351.00
   5   5  -6 9964.73  409.74
  -5  -5   6 9669.30  457.36
   5  -5  -6 9725.81  782.44
  -5   5   6 9509.95  316.59
   8   0   1   65.28   88.85
  -8   0  -1   64.26   49.66
  -4   5  -3 4554.79  697.80
  -4  -5  -3 4663.22  646.24
   8   0  -8 6903.45  371.65
   8   0  -8 7643.26 2511.76
  -3   0  -7 161014.   2303.
  -9  -1   257226.77  996.07
   4   6  -4   45.33   66.67
  -9   1   254926.40 1006.08
   4  -6  -4    9.69   79.45
   4  -6  -4   88.21   99.70
  -4  -6   4   23.57  119.36
   9   1  -255787.39 1110.00
  -4   6   4   89.15   59.74
   9  -1  -256470.27 1051.95
  -8   3   1 150682.   2158.
   8   3  -6 3675.32  201.49
   8   3  -6 3623.20  342.39
   8   3  -6 2972.40  273.75
  -8  -3   1 143385.   2020.
   8   3  -1 146183.   2186.
  -8   3   6 3735.20  247.88
   8  -3  -6 3750.52  370.97
   6  -1   4 4288.61  489.04
  -8  -3   6 3332.10  206.84
   6   1   4 4123.36  504.22
   8  -3  -6 3754.17  376.61
   8   3  -6 3879.84  281.24
  -6   1  -4 4790.51  593.86
  -6  -1  -4 3566.97  633.90
  -9   1   6 3694.86  180.08
   9   1  -6 3886.16  371.35
  -9  -1   6 3928.97  167.28
   9   1  -6 4250.15  439.34
   9   1  -6 3650.95  157.18
   9  -1  -6 4065.56  240.64
   9  -1  -6 3682.25  328.70
  -9   1   6 3817.93  201.10
   9  -1  -6 3765.72  343.69
   6   5  -528881.84  801.69
  -6  -5   529290.03  739.56
   6  -5  -529186.56  841.63
  -6   5   527439.22  880.90
   6  -5  -528343.89  774.57
   7   4  -628745.04  777.66
   7   4  -629484.01  697.54
  -7  -4   629932.40  767.88
   7  -4  -630257.78  849.03
   7  -4  -629116.00  759.86
  -7   4   631049.21  790.10
  -6   3  -348417.29 1124.97
  -6  -3  -349312.51 1207.61
   9   2  -4 114160.   1654.
  -9  -2   4 112305.   1515.
  -9   2   4 111732.   1522.
   9  -2  -4 109632.   1598.
  -2  -5  -537153.34  898.69
  -2   5  -537307.50  972.98
   3  -4  -812506.97  703.54
  -1  -6  -4 111325.  48896.
  -2  -6   513496.57  389.27
   2  -6  -513894.48  877.35
  -1  -6  -4 113198.   1966.
   3   4  -813418.44  686.79
  -1   6  -4 115247.   1990.
   2  -6  -514805.87  492.78
   3  -4  -813237.23  719.66
   2   6  -514543.94  470.23
   1  -6   4 115542.   2032.
  -7   4   026372.77  748.99
  -7  -4   025606.33  735.05
   0  -3  -882104.79 1365.22
   0   3  -882668.92 1432.23
  -1  -2  -821941.30  647.51
   8  -1  -833549.57 1003.76
   8   1  -834455.12  869.92
   8  -1  -834235.09  967.90
   8   1  -833330.94  933.32
   8   1   1 7029.47  507.45
   8  -1   1 7307.81  576.51
  -8   1  -1 7858.84  558.13
  -8  -1  -1 7353.44  572.30
   1  -2   821927.27  506.76
  -1   2  -821276.56 9350.40
   7   0  -9 1704.07  233.60
  -3   1  -711566.50  620.41
  -3  -1  -712156.42  875.06
   3  -1   711543.18  603.31
   7   0  -9 1411.29  209.48
   0   7   0  154.98  103.99
   0  -7   0  109.99   86.25
   0  -7   0  185.29   85.13
   4  -4  -8 115724.   2064.
  -6  -5   022120.46  774.51
  -6  -4  -2 146113.   2476.
   4  -4  -8 116496.   1964.
   6   2  -974930.29 1180.64
   6  -2  -973710.96 1335.15
   4   4  -8 116561.   2004.
   6  -2  -972768.03 1157.09
  -6   4  -2 143325.   2435.
  -6  -2   968171.27 1368.12
   9  -2  -313908.96  731.97
   9   2  -314271.69  500.51
  -9  -2   314631.44  472.66
  -9   2   313779.01  784.07
   9  -2  -512815.37  736.17
   9  -2  -513524.26  917.33
  -9   2   513441.87  722.60
  -9  -2   513469.38  689.29
   9   2  -513168.50  702.94
   3  -6  -5  603.39  143.81
   3   6  -5  543.97  109.80
   3  -6  -5  589.36  143.74
  -3  -6   5  727.95  167.83
  -1  -6   5  617.52  142.06
   1   6  -5  544.89  143.03
   1  -6  -5  306.12  121.03
   1  -6  -5  189.83  142.56
   4  -6   143329.95 1151.97
  -4  -6  -143504.20 1200.86
  -4   6  -142700.18 1138.75
   0  -7  -1 2904.92  473.03
   0   7   1 3295.36  542.99
   0   7  -1 3181.23 1476.76
   0  -7  -1 2432.67  252.51
   0  -7   1 3180.25 1473.24
   1   7   079859.71 1350.30
  -1   7   078614.09 1415.92
  -1  -7   079753.42 1352.28
   1  -7   082355.40 1309.08
   1  -7   078103.44 1363.75
  -1  -7   080974.77 1261.13
  -5   5  -2 4930.40  576.64
  -5  -5  -2 4395.23  410.56
  -1   7   139965.53 1103.60
   1   7  -140727.80 1082.22
   1  -7  -141308.00 1096.86
  -1  -7   139854.60 1074.79
   1  -7  -140254.99 1086.68
   5  -6  -2 122225.   2174.
  -5   6   2 121345.   2126.
   5  -6  -2 122137.   2076.
  -5  -6   2 121383.   2128.
  -2  -3  -778065.41 1324.51
   2  -4  -8  235.77  135.14
  -2   3  -777862.50 1360.57
   2   4  -8  721.75  174.10
   7   0   359984.26 1282.44
  -7   0  -358348.60 1399.32
  -5   2  -524686.43  690.55
   5  -2   524635.31  693.25
  -5  -2  -522956.29  646.18
   7  -1  -9  168.99   78.41
   7   1  -9  544.72  118.16
   7   1  -9   97.96   35.11
  -7  -1   9  184.32   62.20
   7  -1  -9   92.61   76.69
   7   1  -9  194.56   74.16
  -7   1   9  266.61   57.36
   7  -1  -9  168.43   60.31
   3  -5  -7 204838.   3377.
   3   5  -7 201569.   3387.
  -3  -5   7 207559.   3471.
   3  -5  -7 204576.   3400.
  -5  -6   3 6811.93  498.93
   1   2  -9 5471.30  531.53
   5  -6  -3 6795.98  861.30
   4  -2   6 1570.68  174.46
  -4   2  -6 1288.50  234.39
  -4  -2  -6  995.72  488.13
   1  -2  -9 6457.49  808.32
   5  -6  -3 6289.79  491.76
  -5   6   3 6632.79  586.16
   0   0  -9 -371.85  294.87
   9   0  -7 116925.   2074.
   9   0  -7 115045.   1987.
   4   3  -9 3695.58  347.06
   4  -3  -9 4515.95  618.79
  -4  -3   9 3841.10  434.16
   2  -5  -720409.80  565.98
   2   5  -720454.71  604.49
   2  -5  -720421.63  747.50
  -5   6   1  -79.72   96.40
   5  -6  -1  114.53  112.08
  -5  -6   1  221.67  107.73
  -5  -6   1   66.75   32.05
  -3  -3   9 4297.40  367.14
   3   3  -9 4782.13  430.74
   3  -3  -9 5292.30  681.97
   5  -4  -8 8308.26  668.00
  -1  -7  -1 3161.51 1416.43
   5  -4  -8 8667.13  482.11
   5   4  -8 9525.12  462.23
  -1   7  -1 2921.78  464.10
  -1  -7  -1 3462.46  572.60
   1  -7   1 3364.83  540.80
  -7   1  -369050.0930328.22
   7   1   370833.68 1186.23
  -7  -1  -370568.78 1391.75
   7  -1   369942.7830718.44
   9  -2  -2 6218.10  732.22
  -9  -2   2 4827.33  533.33
   9   2  -2 5883.58  741.47
  -9   2   2 5295.76  503.26
   9  -1  -1 1516.45  196.75
  -9  -1   1 1259.72  209.26
  -1   4  -7 132938.   2323.
  -4  -5   752844.73 1268.77
  -9   1   1 1178.43  179.23
   9   1  -1 1087.84  185.96
  -1  -4  -7 131356.   2336.
   4  -5  -752205.67 1177.26
   4   5  -752806.44 1195.85
   4  -5  -753375.73 1167.86
  -1   7   2 6476.49  474.58
   1   7  -2 6921.70  506.85
   1  -7  -2 6520.68  474.96
  -1  -7   2 6105.45  471.75
   1  -7  -2 6279.46  552.44
  -6  -2  -422849.01  638.84
   6  -2   423279.48  611.37
  -6   2  -422839.05  696.86
  -7   3   872576.71 1139.28
   7   3  -875878.92 1203.81
   7  -3  -875869.46 1297.00
   7  -3  -873804.67 1156.66
   2   7  -143686.71 1155.81
   4   0 -1081949.80 1416.22
  -2   7   143785.76 1127.62
  -2  -7   142672.60 1125.92
  -2  -7   145637.85 1075.29
   2  -7  -142802.71 1091.49
   4   0 -1078322.03 1193.85
   2  -7  -143491.01 1140.89
  -2   0  -861988.05 1246.78
  -2   0  -869597.0730568.18
  -9   2   6 1721.66  232.42
   9   2  -6 1718.57  256.60
   9   2  -6 1615.28  202.66
   9  -2  -6 1977.98  289.31
   9  -2  -6 1563.52  201.79
   9   2  -6 1348.33  168.76
  -9  -2   6 1614.87  143.63
  -1   5  -696653.54 1627.71
  -1  -5  -6 100891.   1660.
  -4  -6   5 6376.18  459.78
   4   6  -5 6473.72  597.69
  -4   6   5 6426.53  478.94
   4  -6  -5 6185.29  518.38
   4  -6  -5 6716.98  892.63
  -8   4   3 7763.41  722.45
  -8  -4   3 6394.63  581.08
  -8   4   4 106905.   1799.
   8  -4  -4 108119.   1716.
   8  -4  -4 101920.   1694.
   0  -1  -937394.99  876.70
  -8  -4   4 105629.   1648.
   0   1  -940694.97 1110.63
   0  -1  -938477.94 1121.20
  -9   1   786342.30 1277.68
   9   1  -787537.92 1441.02
   9  -1  -787643.91 1560.57
   9  -1  -788991.76 1664.33
  -9   1   787538.54 1295.97
   9   1  -787618.57 1405.18
   0  -7  -2 7705.26  554.85
   0  -7   2 9229.12  612.16
   0   7  -2 8849.75  632.39
   0  -7  -2 8700.39  534.55
   0   6  -572782.78 1353.63
   0  -6  -575567.07 1390.63
   0  -6   575209.17 1366.74
   0  -6  -575263.94 1250.46
   2  -7   042078.73 1098.02
   5   3  -940891.97  992.44
   5  -3  -940791.33 1057.34
  -2  -7   041481.35 1118.63
   5  -3  -941560.60 1060.01
  -2   7   041897.71 1115.77
  -2  -7   043006.37 1012.40
   5   0 -10   -3.41   54.02
   5   0 -10   -4.96   39.58
   5  -6  -4 126012.   2146.
   5   6  -4 122417.   2143.
  -5  -6   4 125133.   2181.
  -5   6   4 124784.   2126.
   5  -6  -4 125798.   2149.
   8   2  -8 4835.20  630.83
   8   3  -721913.78  569.40
  -8   2   8 4634.33  414.23
   8   2   126925.56  716.61
   8   2  -8 4575.48  385.99
   8   2  -8 6222.19  616.15
  -8  -2  -125109.47  684.97
   8   3  -722729.14  607.98
   8  -2   126090.91  710.92
  -8   3   722284.51  588.06
   8  -3  -722383.27  618.03
   8  -2  -8 6637.49  733.60
   8   3  -722072.50  641.28
  -8   2   8 4831.29  472.64
   8   3  -723247.52  703.29
  -8   2  -127156.36  908.82
  -8   3   0 7227.74  728.76
   8  -3  -723553.56  915.20
   8  -2  -8 4911.90  425.36
  -8  -3   722270.07  568.08
  -8  -3   0 6531.53  480.74
   8   3   0 6446.98  594.66
  -6   5   6 231129.   3784.
  -6  -5   6 233457.   3812.
   6   5  -6 233711.   3810.
  -7  -3  -2 3698.03  484.41
   6  -5  -6 222887.   3712.
   6  -5  -6 230551.   3766.
   7  -3   2 4092.97  578.87
  -7   3  -2 4296.30  700.55
   3  -2   7 9774.63  489.85
   3   0 -10  174.55   87.74
  -3  -2  -7 8123.22  765.82
  -3   2  -7 9603.30  482.69
   3   0 -10   92.77   31.47
   7  -5  -361974.72 1425.13
   2  -7  -2 6410.05  623.24
   2  -7  -2 6899.68  686.00
  -7  -5   361539.79 1299.90
   2   7  -2 6174.80  511.01
  -7  -5   361044.52 1203.77
  -2  -7   2 6054.34  552.60
   7  -5  -362588.10 1447.38
   2   7  -2 5822.91  391.16
  -2   7   2 6078.22  452.37
  -7   5   362984.66 1477.27
   4   1 -10 8519.05  418.09
   1   4  -817344.52  705.01
   1  -4  -817399.17  528.06
   4  -1 -10 7981.54  546.43
   2  -1   8 9339.05  423.45
  -2   1  -8 9234.49  513.74
  -2  -1  -810866.72 1059.20
   2  -3  -913331.08  873.87
  -2  -3   913980.39 6142.24
   2   3  -914035.47 6168.98
   1   5  -7 132419.   2271.
   1  -5  -7 126003.   2157.
   3  -6   315587.72  485.66
  -3  -6  -315223.38  510.26
  -3   6  -315901.38  483.00
  -7   5   413518.70  707.60
  -7  -5   414047.94 6183.29
   7  -5  -414652.18  519.29
   7  -5  -413647.04  757.46
  -8   4   2 233188.   3843.
  -8  -4   5 2755.76  344.62
   7   4  -778071.25 1266.79
  -7   4   779251.89 1414.51
  -8  -4   2 245721.   4010.
   8  -4  -5 2568.12  346.13
  -8   4   5 2848.39  272.88
   7  -4  -781396.10 1391.96
  -8  -4   5 2470.91  244.17
  -7  -4   778601.72 1282.82
   7   4  -780910.63 1242.91
   8  -4  -5 3008.38  406.83
   7  -4  -779775.36 1272.42
   7  -5  -2 126629.   2157.
  -7  -5   2 124116.   2163.
  -7   5   2 123176.   2168.
   5  -6   060002.63 1334.49
  -5  -6   058739.44 1281.63
  -5   6   058895.94 1290.56
   5   1 -10 9431.68  455.17
   5   1 -10 9687.44  463.87
   5  -1 -10 8809.14  430.83
   7  -2  -9   57.43   76.27
   7   2  -9  148.78   81.09
   7   2  -9   -8.66   62.14
  -7   2   9   52.18   31.01
   3   1 -1021774.86  567.65
   7  -2  -9   59.59   41.54
   3  -1 -1021083.01  562.57
   7   2  -9  100.24   36.14
   2  -6   444790.89 1176.50
  -2  -6  -443693.80 1174.30
  -2   6  -444303.17 1157.10
  -6   5  -161799.79 1360.32
  -6  -5  -165097.13 1405.79
  -4  -4  -529971.08 1083.88
  -4   4  -532388.96  935.74
  -5  -5   7 5330.93  643.49
   5   5  -7 4898.31  506.66
   5  -5  -7 7016.23  789.54
   5  -5  -7 5658.50  716.85
  -1  -7  -2  -21.41   72.85
  -1  -7  -2  145.84  123.29
  -1   7  -2  134.88   82.38
   1  -7   2   80.97   65.82
  -7  -4  -198014.37 1612.65
  -7   4  -194013.32 1548.72
  -2   7  -1  469.40  125.99
  -2  -7  -1  686.47  141.73
  -2  -7  -1  917.98  205.18
   2  -7   1  644.82  170.02
  -4   6  -210582.41  623.90
  -4  -6  -211786.99  697.00
   4  -6   211290.80  684.04
  -5   4  -413920.58  751.93
  -5  -4  -413672.25  760.21
   1  -7  -387520.60 1610.53
   9  -3  -478281.96 1326.09
  -9   3   480621.42 1309.74
   1   7  -388287.81 1476.48
   9   3  -479940.96 1424.87
   1  -7  -385889.46 1421.36
  -1  -7   386926.56 1452.50
  -9  -3   480601.24 1276.16
   6   0 -1088617.59 1394.42
   6   0 -1088763.14 1358.25
   6   0 -1090011.53 1476.34
   6   4  -8 190676.   3083.
   6   4  -8 192248.   3132.
   6  -4  -8 190018.   3191.
   6  -4  -8 185743.   3041.
  -6  -4   8 191343.   3120.
  -1  -3  -857922.91 1427.15
   7  -2   3 1936.92  268.71
  -7   2  -3 1871.81  325.27
   7   2   3 1623.41  230.36
  -7  -2  -3 1509.88  292.69
  -1   3  -854041.03 1224.55
  -9   2   1 3600.86  342.05
  -9  -2   1 3781.52  371.33
   9  -2  -1 4430.06  517.46
   9   2  -1 3871.05  605.17
   2  -7  -328123.53  796.86
  -2  -7   327114.12  795.51
   2  -7  -327653.23  787.23
  -3   7   1 8852.16  452.78
  -2   7   326694.75  809.54
  -3  -7   1 8718.22  392.89
  -3  -7   1 8768.95  587.70
   2   7  -328368.18  796.13
   3  -7  -1 8276.41  550.86
   2   7  -326240.98  616.19
   3  -7  -1 9484.01  718.28
   2   0 -10 151867.   2590.
   8   0  -9    7.06  105.79
   8   0   2 7790.44  891.89
  -8   0  -2 7047.47  507.20
   8   0  -9   79.40   57.54
   6  -3  -954515.66 1214.59
   6   3  -953907.06 1114.15
   6  -3  -952390.91 1092.44
  -9   3   319561.91  941.90
   9   3  -318858.25  577.09
  -9  -3   318438.77  625.57
   3  -7  -256545.65 1253.66
   3  -7  -257001.99 1255.82
  -3  -4  -6  155.40  112.76
  -3  -7   255930.23 1228.51
  -3   7   257443.37 1271.75
   3   7  -255947.50 1349.45
  -3   4  -6  237.01  142.74
  -9   0   0 -123.65   96.56
  -7   5   5 110847.  48682.
  -9  -3   514981.32  470.61
   7  -5  -5 108395.   1776.
   7   5  -5 107076.   1687.
  -9   3   514421.97  457.19
   7  -5  -5 109596.  48130.
  -7  -5   5 109945.  48283.
   9   3  -515616.94  492.67
   9  -3  -515529.42  970.98
  -4   5  -442845.82 1207.03
  -4  -5  -441713.47 1145.28
   0  -2  -9  699.51  169.47
   0   2  -9  106.23   83.22
   9   2  -710384.65  929.44
   9   2  -7 9404.55  401.73
  -9   2   7 8205.94  548.35
   9   2  -7 9837.76  689.92
  -9   2   7 9235.49  451.50
  -9  -2   7 8927.71  399.62
   9  -2  -7 9553.63  466.91
   9  -2  -7 9919.75  920.03
  -2  -6   6 1057.84  175.74
   2  -6  -6 1682.22  240.15
   2  -6  -6 1390.34  221.15
   2   6  -6 1615.23  249.54
   0   7  -3  552.86  130.87
   0  -7   3  601.28  166.61
   0  -7  -3  371.95   92.45
   0  -7  -3  643.28  132.78
   3  -6  -6  381.25  100.11
  -3  -6   6  256.13   91.80
  -7  -5   1 9807.45  478.05
   3  -6  -6  520.45  131.24
   3   6  -6  355.05  106.70
  -7   5   1 9590.65  538.82
   6   1 -1010319.20  456.70
  -5   6   5 6943.97  591.42
   5  -6  -5 6639.51  592.44
   5   6  -5 6584.23  506.11
   6  -1 -1013583.24 1223.94
   6   1 -1010320.33  565.41
   6  -1 -1010990.75  704.03
   5  -6  -5 6883.72  577.64
  -5  -6   5 6252.42  547.86
   6  -1 -1010186.34  509.30
  -3  -5  -5 7503.16  540.29
  -3   5  -5 7068.08  514.29
   9   0  -8  -25.84   85.55
   9   0  -8  152.34  104.35
   5  -3   5 1267.87  193.30
  -5   3  -5 1220.33  251.93
  -5  -3  -5 1125.87  182.31
  -1  -6  -511518.78  654.65
  -1   6  -512307.70  662.41
   1  -6   511295.16  617.10
  -3  -7   018131.02  445.89
  -3  -7   018833.28  646.09
   3  -7   017612.62  525.87
  -3   7   016860.59  504.61
   2  -1 -1054376.07 1262.07
   2   1 -1056485.37 1217.02
  -8   1   917490.84  404.49
  -8   1  -227669.15  757.45
   8   1  -918932.79  579.97
  -8  -1  -231680.19  876.75
   8  -1  -918520.70  497.89
  -8   1   918050.20  416.25
   8   1  -918602.88  885.91
   8  -1  -918381.33  700.05
   8   1   229164.87  942.10
   8  -1   228476.63  844.58
  -8   4   6 1123.06  157.68
   8   4  -6 1112.38  116.99
  -8   4   1 3234.62  316.31
  -8  -4   1 4166.37  699.70
   8  -4  -6  877.38  176.97
  -8  -4   6 1094.95  183.78
   8  -4  -6 1054.13  146.22
   1  -3  -919730.63  806.19
   4   2 -10 1933.89  258.26
  10   0  -4 246615.   4232.
  -4   3  -6 4310.76  633.86
   1   3  -919846.98  543.93
  -4  -3  -6 4137.28  688.46
   4  -2 -10 2239.57  266.57
   4  -3   6 4072.61  545.97
  -2   2  -8  874.03  191.33
   2  -2   8  569.52  106.24
  -2  -2  -8  450.22  159.89
   9  -1   0 4024.70  431.43
   9   1   0 4659.29  566.00
  -9   1   0 4020.37  397.14
  -9  -1   0 3790.06  377.02
  10   0  -5  -43.57  123.81
 -10   0   5    7.46   28.04
   0  -5  -7  921.59  225.86
   0   5  -7 1002.89  470.24
   5   0   6 -144.93   75.43
  -5   0  -6   87.75   55.05
  -6  -4  -347753.82 1257.14
  -5   5  -3 1030.95  239.13
  -5  -5  -3 1171.17  175.09
  -6   4  -347882.0821037.22
   3   7  -3  371.21  137.84
  -3  -7   3  367.66  143.51
   3  -7  -3   86.96   80.76
   3  -7  -3  116.38   84.23
  -3   7   3  -84.71  116.47
   1   6  -629300.38  810.19
   1  -6  -629557.02  976.76
   5  -2 -1025804.43  779.42
   5   2 -1026896.12  689.55
   1  -6  -628798.23  822.43
  -1  -6   628718.44  801.46
   0   4  -852145.81 1151.46
   0  -4  -854009.35 1200.76
  -6  -6   3 105033.   1789.
  -6   6   3 103107.   1675.
   6  -6  -3 106640.   1730.
   9   1  -8 2882.65  332.48
   9  -1  -8 2770.88  389.22
   9   1  -8 2765.46  337.56
   6  -6  -3 104583.   1702.
   9  -1  -8 3043.95  369.60
  -9   3   284254.41 1458.56
  -9  -3   289366.25 1441.17
   3  -2 -1038783.21  964.37
   3   2 -1040417.15 1051.54
   9   3  -288200.64 1538.34
   6   0   5 -121.89   91.39
  -1   0  -9 123624.   2134.
  -6   0  -5  -92.81  106.70
  -4  -6   6 9101.52  892.49
   4  -6  -6 9639.26  539.15
   4   6  -6 9454.06  523.29
  -6  -6   224267.57  744.42
   4  -6  -6 9002.31  534.23
  -6   6   224441.52  762.42
   6  -6  -223742.15  835.87
   5  -6   1 6662.37  545.35
  -5   6  -1 6086.93  494.22
  -5  -6  -1 6517.17  488.91
  -6   3  -4 8710.42  444.75
   6  -3   4 8157.34  634.37
  -6  -3  -4 8323.97  522.82
 -10   1   4  558.15  123.42
  10  -1  -4  342.50   81.77
 -10   0   3   74.69   59.07
  -9  -3   6 3823.28  353.89
   9   3  -6 5690.33  693.76
  -9   3   6 4183.82  399.43
   9  -3  -6 3799.11  495.80
  10  -1  -5 7614.20  544.03
  10   1  -5 7412.05  711.17
 -10   1   5 7668.92  521.69
 -10  -1   5 7625.19  517.65
  -2  -7  -2  239.23  124.61
  -2   7  -2  145.13   84.15
   2  -7   2   44.86   76.13
  -2  -7  -2  105.31   55.06
   4   0   7   -6.78   62.93
  -4   0  -7   76.60   49.85
  -5   1  -628295.52  984.78
  -5  -1  -628535.52  824.84
   5  -1   628810.86  749.65
  -2  -5  -6 9612.71  567.43
  -2   5  -6 9617.82  499.28
  -6   5   796512.52 1574.03
  -6  -5   792437.54 1517.06
   6  -5  -792981.48 1691.42
  10   0  -6 143068.   2303.
  10   0  -6 146254.   2458.
   6   5  -794809.30 1567.27
 -10   0   6 149717.   2408.
   6  -5  -794365.50 1522.56
   6   5  -792561.39 1395.92
 -10   0   6 147522.   2374.
  10   0  -6 150702.   2572.
  -2  -4  -725895.08  904.27
  -2   4  -726571.74  764.83
  -8   3  -1 4004.43  628.54
   8  -3   1 3180.46 1450.98
  -8  -3  -1 3154.48 1470.35
  -8   3   815708.50  431.79
  -1   7  -3 4424.98  774.58
   8  -3  -815143.12  663.15
   1  -7   3 4243.05  746.85
   8   3  -815031.02  398.77
  -1  -7  -3 4357.06  422.26
   8   3  -814187.80  388.87
   8   3  -815242.07  536.67
  -8  -3   815129.45  438.03
  -1  -7  -3 3922.09  363.78
   8  -3  -816021.46  472.03
   8   3  -814981.90  512.13
   7   0 -10  183.37   94.53
   7   0 -10   10.59   28.90
  -7   0  10   35.45   30.45
  -3  -3  -7 7229.29  537.85
   3  -3   7 6594.21  461.59
  -3   3  -7 7108.19  514.25
  -1  -1  -918453.24  451.49
   7   0 -10  -40.98   62.66
  -6  -6   4 7090.47  532.28
  -6  -1  -5 7811.89  708.86
   6   1   5 8827.69  678.83
  -6   6   4 7252.39  744.05
   6  -1   5 7594.87  618.95
  -6   1  -5 7934.80  570.33
   6  -6  -4 7724.30  708.96
   6  -6  -4 7283.59  797.16
  10  -1  -354101.00 1210.74
 -10   1   354248.12 1184.33
 -10  -1   353248.32 1125.72
  -3  -7  -1 5616.40  624.33
   3  -7   1 5691.36  546.70
  -2  -7   4  555.71  133.58
  -3  -7  -1 6130.76  508.34
   2  -7  -4  599.46  164.34
  -3   7  -1 5486.91  526.37
   2   7  -4  566.79  138.45
   2  -7  -4  668.52  157.84
  -7  -5   620049.02  675.51
   7  -5  -620526.40 1365.11
  -7   5   619867.45  608.91
   7  -5  -619711.57  726.36
   7   5  -620261.80  581.98
   1   7  -4   64.00   62.01
   1  -7  -4  176.23  125.83
  -1  -7   4  221.72  136.02
  -4  -1  -7  478.87  160.76
   6  -6  -113232.33  711.02
   4  -1   7  604.82  124.87
  -4   1  -7  857.55  212.69
  -6   6   112444.66  833.47
  -6  -6   114077.31 6190.77
   4   4  -915645.51  433.12
   4  -4  -914877.23  554.07
   4  -4  -915055.68  593.56
   6   2 -10 4435.68  431.89
   6  -2 -10 4487.20  533.81
   6  -2 -10 5775.99  725.44
  10  -1  -6 2787.71  249.03
  10  -1  -6 4099.77  589.27
  10   1  -6 3447.07  549.62
   3   4  -9  244.64  123.32
   3  -4  -9   95.64  107.23
 -10  -1   6 3037.63  227.27
  10  -1  -6 3070.49  341.58
 -10   1   6 2611.18  295.39
  10   1  -6 3514.21  438.57
  10   1  -6 2930.48  264.79
   3   5  -8 3240.08  317.02
   3  -5  -8 4169.17  630.08
   3  -5  -8 4827.83  597.38
   4  -7  -2  623.12  131.54
   4  -7  -2  923.58  194.49
  -7   5   041849.07 1070.02
  -4   7   2  581.26  139.26
  -7  -5   042991.67 1221.93
  -4  -7   2  754.63  180.21
   7   1 -1027202.68  650.04
   7  -1 -1029403.16  828.49
   7   3  -912020.03  701.74
  -7   1  1027420.83  646.94
  -7  -1  1028145.53  692.33
   7  -3  -912090.73  763.80
   7  -1 -1031443.3513811.88
   7  -1 -1029906.16  698.53
   7   1 -1029255.27  717.12
   7  -3  -912082.82  782.73
   7   3  -912433.18  615.36
   7   1 -1030585.49  791.92
   2   2 -10 4369.99  397.84
   7   0   4  -81.03  107.85
   2  -2 -10 5489.15  758.09
  -7   0  -4 -188.97  119.16
   8   2  -9  180.57   60.26
   8  -2   2  338.29  136.61
  -8   2   9  240.51  112.20
  -8   2  -2  358.56  104.12
   8  -2  -9  480.36  134.79
  -8   2   9  169.74   63.76
   8   2   2  689.57  164.77
  -8  -2  -2  231.71  139.63
   8   2  -9  209.74   95.75
   8  -2  -9  181.54   66.53
   8   2  -9  417.32  101.46
  -4   7   1 3762.94  393.59
  -4  -7   1 3720.32  338.80
  -6   5  -2 9640.70  593.71
  -6  -5  -2 9572.45  559.36
   4  -5  -848914.15 1281.60
   4  -7  -1 4023.58  609.60
  -4  -7   1 4846.63  775.44
   4  -5  -848994.26 1099.91
   7   4  -823331.14  675.58
   7   4  -823529.31  640.26
  -7  -4   824949.01  998.34
   7  -4  -823698.66  878.71
  -7   4   823867.88  742.11
   7  -4  -821456.45  698.18
  -9   2   017585.83  506.01
  -9  -2   017274.44  751.30
   9   2   016897.85  648.42
   9  -2   016827.64  506.31
   0  -6  -6  107.10   76.27
   0   6  -6  261.71  118.46
   0  -6   6  144.06   85.68
  -3   7   462401.13 1363.59
   3  -7  -464438.71 1403.96
   3   7  -462817.77 1387.63
  -3  -7   462657.08 1355.52
   3   7  -463255.33 1258.36
   3  -7  -463710.41 1416.02
   1  -1 -10 142262.   2279.
   1  -1 -10 139153.   2387.
   1   1 -10 149507.   2520.
  -3  -6  -430443.71  953.45
  -3   6  -428889.38  789.71
   5  -4  -9 112082.   1897.
   5   4  -9 115888.   1977.
   5  -4  -9 106315.   1842.
  -4   7   312818.98  693.38
  -4  -7   312589.26  837.09
   4  -7  -312533.74  791.61
   4  -7  -312799.74  696.83
   4   7  -313253.08  728.12
  -5  -6   6  819.67  166.50
   2   5  -8 173509.   2892.
   2  -5  -8 174553.   2920.
   5  -6  -6  947.01  242.02
  -5   6   6 1095.60  192.48
   5  -6  -6  651.28  143.13
   5   6  -6  812.88  191.35
  -4   6  -321780.12  650.09
  -4  -6  -321721.06  619.93
  -7   3  -3 8611.87  550.21
  -7  -3  -3 9030.90  533.59
   7  -3   3 9043.97  611.47
  -8   4   0 159569.   2702.
   8  -4  -7  107.22   68.00
   8   4  -7    9.15   49.63
  -8   4   7  136.94   83.30
   8   4  -7  157.77   66.81
  -8  -4   0 167000.   2802.
   9   2  -812646.07  673.41
  -8  -4   7   77.47   44.67
  -9   2   812054.88  598.69
   9   2  -812647.98  803.81
   8  -4  -7   25.17   91.11
  -9   2   811651.25  594.25
   9  -2  -812037.61  777.06
  -3   0  -8  157.37   76.06
  -7  -4  -225686.44  698.71
   0   7  -450093.70 1203.17
  -7   4  -225603.03  988.10
   0  -7  -449749.21 1114.95
   0  -7   450413.09 1182.06
   0  -7  -452732.15 1225.07
   9  -3  -1 4734.07  720.11
   9   3  -1 4614.40  700.56
  -9  -3   1 4083.42  480.36
  -9   3   1 3792.26  374.27
   7   1   428200.71  928.15
  -7   1  -428998.31  794.90
  -7  -1  -428600.86  770.93
 -10   2   422135.47  674.35
  10  -2  -423238.09  660.70
  10   2  -422896.36  674.25
 -10  -2   424020.94  628.00
   2   4  -912907.71  698.10
   2  -4  -911690.18  626.21
  10  -2  -545321.99 1240.15
 -10  -2   546372.09 1096.60
  10  -2  -543665.47 1171.19
   6  -6  -567320.07 1541.46
   6   6  -568870.2830247.33
  10   2  -545358.50 1287.15
  -6  -6   569935.7430715.28
 -10   2   544697.21 1104.50
   6  -6  -568584.3330124.52
  -6   6   567321.51 1669.95
  10   0  -7  -63.22  106.55
 -10   0   7   39.86   23.69
 -10   0   7   34.53   23.88
  10   0  -7  197.24  134.89
   0  -3  -9 123860.   2139.
   0  -3   9 122667.   1967.
   0   3  -9 121428.   2081.
   9   3  -7 5384.46  504.54
   5  -2   667403.89 1399.35
   9  -3  -7 6741.64  739.62
   9   3  -7 6192.80  417.54
   9   3  -7 6765.74  668.18
  -5   2  -665275.48 1515.99
   9  -3  -7 6233.01  422.07
  -9  -3   7 5959.40  417.10
   9   3  -7 6488.28  704.46
  -5  -2  -667415.03 1482.34
  -9   3   7 6021.94  446.72
  10   1  -2  484.54  112.71
 -10  -1   2  289.24   95.29
 -10   1   2  193.85   95.90
  10  -1  -2  433.14  226.07
  -2  -6  -5 7981.86  567.06
  -2   6  -5 7854.94  683.45
  -4   7   011463.52  632.42
   4  -7   012366.72  887.97
  -4  -7   012089.63  651.10
  -4  -7   011583.31  585.22
   5  -5  -894804.10 1590.58
   5  -5  -893457.07 1547.72
  -5  -5   896090.23 1574.02
   9   0   1 2653.42  349.37
  -9   0  -1 4374.00  602.29
   5   5  -892861.75 1528.60
   3  -1   8 2649.39  314.49
  -3  -1  -8 2660.32  471.47
  -3   1  -8 3464.41  527.60
  -1  -2  -919279.37  706.57
   1  -2   919713.85  478.19
  -1  -5  -715450.57  499.88
  -1   5  -714928.26  471.90
  -1   2  -919899.78  581.38
   6  -2   564572.19 1362.17
  -6   2  -561614.16 1439.62
  -6  -2  -561869.69 1398.17
   6  -6   025351.01  920.45
  -6   6   024307.94 1053.43
  -6  -6   026271.33  752.91
   4  -3 -1010618.77  567.50
   4   3 -1011443.90  626.66
  -4  -3  1011159.97  567.94
  -2   3  -814469.66  583.09
  -2  -3  -815336.70  665.71
 -10  -2   3  381.93   93.63
  10  -2  -3  521.15  118.87
  10   2  -3  602.06  145.07
 -10   2   3  658.74  144.35
   2  -3   815658.62  442.92
   8  -5  -4 195300.   3267.
  10   1  -7  102.99   60.39
  10   1  -7  263.72   81.75
  -8   5   4 186676.   3093.
  10  -1  -7  412.89  104.06
  10  -1  -7  564.57  137.41
   8  -5  -3  346.23  134.25
 -10   1   7  138.50   51.92
  -8   5   3  376.79   96.16
   8  -5  -4 186879.   3138.
  -8  -5   3  243.62  112.94
 -10   1   7  326.80   63.96
  -8  -5   3  600.14  154.49
  -8  -5   4 192232.   3183.
   4  -2   732911.67  836.73
  -4  -2  -730933.26  890.73
  -4   2  -731055.02  901.05
  -2   7  -3 5905.35  856.12
  -2  -7  -3 5419.53  541.18
   2  -7   3 5336.18  800.77
  -2  -7  -3 6360.83  798.91
   9   0  -957960.30 1249.85
   9   0  -956085.12 1404.80
   9  -4  -413920.04  860.95
  -9   4   413973.66  819.16
  -9  -4   414031.98 6170.72
  -5  -6  -2  803.42  198.44
  -5   6  -2 1428.80  254.01
 -10  -2   6  213.76   76.62
  10   2  -6  -59.70  138.50
  10  -2  -6  150.42   79.59
 -10   2   6   23.13   41.11
  10  -2  -6  360.29  141.64
  10   2  -6   -3.55   30.80
   9  -1   187041.18 1613.84
  -9   1  -188672.34 1708.98
  -3  -7  -2  403.52  178.22
   9   1   193289.71 1556.60
   5  -3 -10  524.35  153.59
  -3   7  -2  185.12  119.61
  -3  -7  -2  176.48   69.52
   5  -3 -10  509.18  118.21
   5   3 -10  276.69   77.83
  -9  -1  -192273.46 1531.79
   3  -7   2  277.04  152.24
  -1   4  -872468.31 1310.40
  -1  -4  -872155.00 1260.67
  -3  -3  1017464.87  427.26
   3  -3 -1018378.86  787.20
   3   3 -1018093.28  598.90
   7   2 -1035605.14  873.69
  -4   7   4 6494.22  478.93
   7   2 -1033436.74  807.76
  -7  -2  1032618.62  787.85
   7  -2 -1035636.55 1093.88
   7   2 -1036616.00  879.67
   7   2 -1036209.65 1031.21
   7  -2 -1035104.80  866.32
   4   7  -4 6558.03  481.95
   4  -7  -4 6524.58  738.06
   4  -7  -4 7047.54  693.63
  -4  -7   4 6147.43  511.50
   3  -6  -7  280.42   99.63
   3  -6  -7  230.98  126.32
   3   6  -7   35.12   71.92
  -3  -6   7  197.48  102.52
   6   4  -9 2587.10  384.79
   6  -4  -9 2618.73  332.35
   6  -4  -9 3137.73 1409.13
   1   5  -8 9236.41  469.20
   1  -5  -8 8599.17  443.91
  -9  -4   399861.56 1631.22
  -9   4   396710.27 1566.01
   9  -4  -510899.81 1019.22
  -9  -4   510042.36  493.06
   1   2 -1033488.90  906.62
   1  -2 -1032970.57  902.54
   8   0   3  -32.73  110.69
  -8   0  -3  156.88   76.99
   2  -6  -753117.44 1180.26
   9  -1  -9 8177.60  869.51
   8   0 -10 211722.   3510.
   2  -6  -753462.58 1199.66
   9  -1  -9 6779.70  608.05
   9   1  -9 7666.14  797.71
   2   6  -753802.62 1276.70
   9   1  -9 6949.53  744.64
  -2  -6   752724.52 1245.18
   8   0 -10 208277.   3431.
  -8   5   212917.42  950.12
  -7  -5   7 207150.   3380.
  -8  -5   526370.82  698.36
   7   5  -7 203267.   3317.
   7  -5  -7 206767.   3472.
   7   5  -7 198397.   3172.
  -7   5   7 208803.   3426.
   7  -5  -7 210418.   3453.
   8  -5  -525323.74  996.11
  -8   5   525929.77  827.21
  -8  -5   210725.72  527.96
   8  -5  -526541.01  733.98
   1  -7   412708.32  703.37
   2   7  -515424.29  493.31
  -1  -7  -412420.59  724.01
  -1  -7  -412791.48  692.57
   2  -7  -515294.24  474.46
   2  -7  -514541.98  468.60
  -1   7  -413904.57  744.55
  -2  -7   514513.90  467.18
  -5  -4  -5 105663.   1775.
  -5   4  -5 106595.   1767.
   4  -6  -748884.89 1344.22
   4   6  -752648.07 1158.39
  -4  -6   747930.1921061.36
   4  -6  -750163.17 1236.73
  -7   2  -439242.91 1057.09
  -7  -2  -437979.84 1005.21
   7  -2   439373.03  994.18
   4   0 -11   -4.17  112.26
   5   0 -11  770.17  161.45
  -4  -5  -541723.44 1157.48
 -10   0   1  -77.54   70.77
  -4   4  -6 260378.   4307.
  -4  -4  -6 269882. 118517.
   1   4  -979524.79 1386.82
   1  -4  -978527.05 1331.70
  -4   5  -540184.23 1335.76
  -7  -5  -131762.41 1047.49
   0   0 -10 225872.   3739.
  -7   5  -131870.35  910.39
  -1  -6  -615391.69  492.44
  -1   6  -615037.57  481.74
   3  -7  -510653.62  648.37
  -3  -7   511517.93  635.71
   3   7  -511465.90  620.71
   3   7  -510242.19  470.14
   3  -7  -510979.73  746.68
  -4   7  -1 4797.13  564.32
  -1  -7   5 1300.05  207.03
  -4  -7  -1 4285.26  516.80
   4  -7   1 4804.22  580.14
  -4  -7  -1 4632.69  412.15
   1  -7  -5 1812.65  269.80
   1   7  -5 1547.22  265.01
   1  -7  -5 1697.17  310.26
   8  -1   3 9398.98  649.51
   8   1   3 8130.12  709.70
  -8   1  -3 8537.12  439.36
  -8  -1  -3 7488.13  613.65
   8   1 -10 4772.94  605.89
  10  -2  -219348.05  900.07
   8   1 -10 4287.05  510.39
  -8   1  10 3421.51  306.00
 -10  -2   220008.26  529.87
  -5   5  -4 6984.18  647.79
 -10   2   223339.49  900.74
   8  -1 -10 4501.98  612.23
  -5  -5  -4 7669.16  838.57
   8  -1 -10 4047.99  566.35
  10   2  -220394.31  740.84
   6  -3 -1018347.41  803.75
   6   3 -1017712.30  466.15
   6  -3 -1017867.56  609.30
   5  -7  -2  208.97  133.86
   5  -7  -2   87.40  101.76
  -5  -7   2  104.02   85.92
  -5   7   2   80.43  118.92
   6   5  -8  133.75   64.44
   6  -5  -8   10.53   66.51
   6  -5  -8  337.24  149.21
  -6  -5   8   63.71   73.95
  -6   6   630340.13  906.90
   6   6  -630045.19  865.80
   6  -6  -630050.26 1180.42
  -2   0  -9   13.32   80.92
   6  -6  -630314.87 1032.45
  -6  -6   630364.75  805.63
  -9   4   2  104.78   67.50
  -3   2  -8 133277.   2305.
  -9  -4   2   83.02   87.90
  -3  -2  -8 141266.   2454.
   3  -2   8 135420.   2210.
  -7  -6   3 6493.44  770.75
   7  -6  -3 5694.53  647.58
   7  -6  -3 6120.54  724.53
  -7   6   3 5796.01  537.59
   2   3 -10 4453.28  513.89
   2  -3 -10 5933.92  746.96
   8   3  -9  281.86   62.86
  -8  -3  -220788.93  590.54
   4   1 -1147330.76 1166.81
  -8   3   9  440.09   97.84
   8   3  -9  469.68   98.26
   8   3  -9  383.66   81.11
  -8   3  -220197.16  858.02
   8  -3   220958.39  675.11
   8  -3  -9  453.18   99.13
   8  -3  -9  181.69  134.49
   4  -1 -1148259.2321199.24
  -6  -4  -473462.10 1462.00
   5  -1 -11 4096.85  424.85
   5   1 -11 4773.65  516.61
   5  -1 -11 3988.15  387.44
  -6   4  -472471.42 1329.16
  10  -1  -1 9118.41  585.92
  10   1  -111049.92 4894.81
 -10  -1   1 9130.61  513.94
   5  -7  -310813.42  855.85
  -5  -7   3 9838.10  605.21
   5  -7  -3 9672.45  716.51
   5   7  -3 9768.25  524.52
  -5   7   3 9381.83  482.66
 -10   1   1 9528.95  629.70
   0   1 -1040675.45 1051.99
   0  -1 -1042528.41 1129.66
   0  -1 -1042959.21 1008.61
  -3   5  -6 134239.   2376.
  -3  -5  -6 130615.   2442.
   9  -4  -6  248.27   81.21
  -9   3   012157.85  730.20
  10   0  -861260.40 1408.75
  10   0  -858577.10 1357.66
  -9  -3   011885.87  630.90
   9  -4  -6  179.85  100.02
   9  -3   011930.32  814.73
   9   3   014413.20 1067.28
  -9   4   6  249.26   71.35
  -9  -4   6  297.86   88.74
  10  -2  -7 9749.80  841.26
   3   0 -1161270.95 1484.99
  10  -2  -7 9700.51  556.08
  10   2  -711759.31 1023.10
   1  -6  -7  172.83   98.70
   1   6  -7  191.44  131.36
 -10   2   710452.27  474.08
  10   2  -710953.35  869.51
  10   2  -710360.26  450.02
   1  -6  -7  417.30  111.11
 -10   2   7 9883.46  447.05
 -10  -2   710354.00  454.19
  -7  -6   449283.18 1175.60
  -7   6   451021.69 1135.46
   6   0 -11   -9.86   43.81
   7  -6  -450131.85 1262.90
   6   0 -11   19.59   36.98
   7  -6  -448663.93 1106.27
  -5   7   113366.06  848.85
  -5  -7   114995.17  370.34
  -5  -7   114476.39  781.15
   5  -7  -115300.44  700.31
   7  -6  -235378.75 1031.87
  -7  -6   234073.81  916.38
  -7   6   234170.63 1091.79
  -7  -6   233961.18  796.07
   9  -2   117443.53  862.28
  -9   2  -117583.77  522.56
  -9  -2  -115310.58  450.90
   9   2   117644.75  589.99
  -8   4  -1 2045.00  395.63
  -8  -4  -1 1869.35  344.47
  -8  -4   8 9103.92  461.88
   8   4  -8 9768.70  477.91
   8  -4  -8 9768.80  465.73
  -9   3   8 1929.89  232.37
   9   3  -8 2192.08  230.86
   9   3  -8 1845.04  210.18
  -9  -3   8 1655.32  206.29
   9  -3  -8 2361.20  283.48
   9  -3  -8 2065.74  246.25
  -2   1  -9  154.81   87.20
  -8   4   8 9546.41  623.95
   8  -4  -811752.27 1175.31
   8   4  -8 9735.81  496.10
  -2  -1  -9  -11.04   66.93
   9   3  -8 1783.41  181.63
   9   3  -8 1635.62  168.19
  -6  -6  -1 9525.04  502.42
   0  -8   0 120299.   2106.
  -3  -4  -790616.36 1650.62
  -6   6  -1 9134.11  625.24
   0  -8   0 129008.   2141.
  -3   4  -790806.08 1536.30
   0   8   0 124295.   2171.
  -8   5   141566.20 1218.92
  -8  -5   145217.56 1140.63
   5  -6  -7 8028.63  959.63
   5  -6  -7 7497.92  731.27
  -5  -6   7 6341.45  503.87
   8  -5  -6 115662.   2032.
   8  -5  -6 110325.  48454.
  -8   5   6 112529.   1990.
 -10   3   434932.81 1007.57
   8   5  -6 112303.   1918.
 -10  -3   435938.25  919.18
  10  -3  -434228.62 1138.07
  -8  -5   6 114687.   1965.
  10   3  -434756.16 1012.75
   5   6  -7 6890.15  510.47
  10   1  -8 3009.43  383.27
  10  -1  -8 2900.47  463.46
  10  -1  -8 2269.89  239.52
  10   1  -8 2144.03  259.90
 -10   3   523775.89  744.95
 -10  -3   524204.32  655.51
  10  -3  -523159.95  894.58
  10   3  -523134.76  700.42
   4  -7  -552970.26 1195.47
  -4   7   550967.24 1181.80
   4   7  -551427.63 1014.13
   4   7  -552589.26 1196.36
  -4  -7   551486.81 1165.22
   3  -1 -1146102.95 1503.56
   4  -7  -550152.86 1121.15
   3   1 -1151165.10 1107.11
   5  -3   639812.45 1084.27
  -6  -5  -3 8336.98  450.84
   6  -1 -11  293.78   71.48
   6  -1 -11  477.77  136.73
  -5   3  -637526.34 1086.72
   6   1 -11  480.67  111.45
   6   1 -11  483.59   97.56
   6  -1 -11  484.77  112.04
  -6   5  -3 8346.32  513.32
  -5  -3  -638934.03 1384.94
   0  -7  -5 9985.98  554.68
   0   7  -5 9369.58  536.78
   0  -7  -510552.98  530.62
   0  -7   510714.69 1196.35
   9  -2  -9  836.17  207.59
  -9   2   9  612.40  135.83
  -9   2   9  624.35  130.51
   0  -8  -1  290.33   96.64
   9  -2  -9  660.93  148.83
   0  -8  -1  426.13  151.83
   9   2  -9  613.20  130.84
   0  -8   1   48.20   84.53
   9   2  -9  815.53  175.52
   0   8  -1  468.43  160.28
   0   8   1  329.59   98.32
   9  -2  -9  658.08  126.07
   1   8   011750.39  700.11
  -1  -8   010785.45  586.45
   1  -8   011854.80  664.43
  -1   8   011686.57  637.61
  -1  -8   011343.86  626.81
   1   8  -141938.90 1244.29
   1  -8  -141518.27 1128.28
   1  -8  -142621.48 1071.04
  -1  -8   141110.75 1209.14
  -1   8   140021.63 1098.74
  -5   7   412729.51  690.17
   5  -7  -413150.65 1186.58
   0  -5  -814461.67  594.83
   5  -7  -412255.04  677.61
   5   7  -412950.44  725.39
  -5  -7   412138.30  842.99
   0   5  -813600.80  880.06
   7  -4  -949984.28 1143.03
   7  -4  -951237.23 1116.14
   7   4  -952336.07 1104.32
   7   4  -951680.57 1142.02
   6  -3   5 2457.48  339.76
  -6   3  -5 2380.66  337.86
  -1   3  -9 8914.22  476.32
  -6  -3  -5 2635.77  503.55
   1  -3   9 9153.05  418.23
  -1  -3  -9 8935.43  605.69
 -10   3   332232.58  843.65
 -10  -3   333618.66  857.46
  10  -3  -331946.84  936.16
  10   3  -331558.5813875.40
   7   6  -520603.59  628.60
  -7  -6   521172.42 9307.07
  -7   6   522128.66  691.89
   7  -6  -521783.20  754.78
   7  -6  -521581.41  628.16
  -4   6  -412431.45  697.81
  -4  -6  -411760.31  759.82
  -4   3  -7 1392.67  300.53
   4  -3   7 1315.46  163.16
  -4  -3  -7 1218.19  237.64
  -8   2  -328008.09  811.18
   8   2   328432.22  777.04
  -3  -7  -3 3691.54  379.96
   3  -7   3 3421.65  566.44
  -8  -2  -329146.71  792.74
   8  -2   327151.43  835.53
  -3  -7  -3 4503.76  756.31
  -3   7  -3 3509.55  752.54
  -8   2  10   62.50   27.06
   8   2 -10  144.25   62.84
   8   2 -10   46.15   30.38
   8  -2 -10   -1.98  122.15
   8   2 -10  116.66   68.09
  -7   6   1  241.46  137.96
  -7  -6   1  560.61  138.94
   7  -6  -1  514.65  128.96
  -5  -7   0  166.76   63.59
  -5  -7   0  229.71  135.26
  10  -3  -6 9583.18  888.19
 -10  -3   6 8684.82  408.76
  -5   7   0  -33.44  111.96
   5  -7   0  185.33  115.03
  10   3  -6 9401.70  789.77
 -10   3   6 9025.53  431.52
  -3  -6  -5  344.24  117.44
  -3   6  -5  215.57  125.30
  -2   5  -724886.52  699.17
  -2  -5  -725183.37  893.06
  -1  -8  -112896.78  716.21
  -1  -8  -113661.25  743.53
  -1   8  -113143.01  711.90
   1  -8   113200.84  714.76
  -7   4  -310343.19  588.52
  -7  -4  -311545.25  710.60
   7  -3 -10 2673.21  312.28
   7   3 -10 2416.62  267.66
   7  -3 -10 2066.92  263.41
   7   3 -10 2028.90  295.76
  -2  -7  -4 8599.50  506.29
  -2   7  -4 8525.42  454.37
  -2  -7  -4 8371.56  409.90
  -9   4   1 210584.   3516.
   2  -7   4 8750.33  808.97
  -9  -4   1 209211.   3611.
   1  -8  -2 6048.23  549.20
   1  -8  -2 6600.31  692.76
   1   8  -2 6171.69  590.30
  -1  -8   2 5791.74  509.68
  -1   8   2 5983.61  602.43
   4   2 -11 2902.21  468.28
   4  -2 -11 2996.99  399.29
   6   0   610163.86  504.21
   5  -2 -11 5858.37  622.11
  -6   0  -610514.61  568.15
   5   2 -11 5317.61  477.42
  10  -2  -121918.79  675.41
  10   2  -120255.61  694.38
 -10  -2   120719.54  767.73
   2   8  -123761.54  733.96
  -2   8   125173.19  734.81
   2  -8  -124217.86  694.01
   2  -8  -124643.96  709.57
 -10   2   121505.19  626.59
  -2  -8   124556.26  730.99
   7   0 -11 171976.   2773.
   0  -2 -1011451.62  839.63
   7   0 -11 169150.   2787.
   7   0 -11 172058.   2900.
   0   2 -1011916.15  636.98
  -5   0  -7 5832.46  551.04
   5   0   7 6467.74  586.96
   0  -4  -911197.77  614.76
   0   4  -911786.47  645.92
   1  -3 -1056429.83 1239.37
   1   3 -1061151.53 1382.89
   9   4  -714794.54  455.40
   9  -4  -715257.73  444.71
   0   6  -711308.49  672.26
  -9   4   714959.56  490.71
   0  -6  -710208.77  578.63
   9   4  -715327.27  489.91
   0  -8   234895.69 1022.56
   0  -8  -234615.41  901.41
   0   8  -235551.48  972.71
   9  -4  -715538.47 1108.23
  -9  -4   714889.01  433.08
  -5   6  -338972.12 1078.81
  -5  -6  -339337.26 1061.32
   4   5  -9  978.47  441.19
   4  -5  -9 1601.90  210.91
   4  -5  -9 1071.85  178.37
  -4  -7  -2 2357.53  396.48
   9   0   2  -24.92  133.12
   4  -7   2 1904.53  293.25
  -9   0  -2  197.92   90.80
  -4   7  -2 2201.68  299.66
  11   0  -588787.33 1525.38
 -11   0   588371.93 1396.23
  -2  -8   087951.46 1390.83
   2  -8   087241.53 1508.02
  -2   8   088508.39 1517.67
  -2  -8   086890.81 1487.83
   3  -5  -9 178408.   2984.
   3  -5  -9 182025.   3113.
   3   5  -9 181588.   3095.
  -2   2  -971924.17 1263.32
  -2  -2  -971527.32 1354.18
   2  -2   972800.92 1114.02
  -2   8   299595.64 1679.23
   2   8  -299481.78 1804.83
  -2  -8   2 101264.   1690.
   2  -8  -298660.31 1691.01
   2  -8  -297559.51 1568.19
  10   0   060066.45 1376.20
   2  -1 -11 236419.   3760.
 -10   0   062030.07 1520.06
   2   1 -11 273547. 120125.
   2  -1 -11 271855. 119382.
  -7   3  -4  322.66  126.25
   7  -3   4  384.98  117.59
 -11   0   4   93.13   53.79
  -7  -3  -4  520.82  178.46
   6  -1   642274.25 1042.29
   6   1   643722.75 1083.10
  -6  -1  -643700.49 1153.05
   4  -4 -10  661.47  151.30
   7   5  -873177.42 1185.98
   4  -4 -10  582.12  129.48
  -7  -5   873146.28 1196.36
   7  -5  -872123.76 1189.55
   4   4 -10  627.32  149.61
  -7   5   871868.75 1336.60
   7   5  -871452.53 1106.03
   7  -5  -871496.45 1266.75
   7  -1 -11 7187.26  495.12
   7   1 -11 6872.59  545.46
   7   1 -11 8037.82  762.09
  -2  -4  -831474.4813834.99
  -2   4  -830713.35 1043.55
   7   1 -11 5776.11  404.36
   7   1 -11 6927.77  473.89
   7  -1 -11 8795.52  773.71
   7  -1 -11 7114.47  485.10
  -7  -1  11 5353.21  565.86
 -10   2   8  917.00  186.73
 -10   2   8  588.39  153.84
  10   2  -8 1161.01  131.49
  10   2  -8 1095.73  157.76
  10  -2  -8 1307.69  216.56
  10  -2  -8 1042.03  174.24
   3  -2 -11 6784.86  738.01
   3   2 -11 5392.90  491.05
  -7   0  -547244.29 1375.33
   7   0   550208.43 1099.63
  -2  -7   6  433.35  109.91
  11   0  -6   76.63   64.07
   9   0 -10  453.54  138.91
 -11   0   6  -10.37   48.87
   6   2 -1138984.24  974.15
   2  -7  -6  583.15  130.37
   6  -2 -1134656.83  937.73
   9   0 -10   -2.79   70.14
   2  -7  -6  429.12  152.25
   6  -2 -1135705.43 1149.87
 -11   0   6   43.67   34.20
  11   0  -6  100.66   43.79
   2   7  -6  364.63  130.26
  10  -3  -2  461.53  200.98
   9  -1   221036.24  683.29
  10   3  -2  260.54  117.49
   9   1   221416.48  783.35
  -9   1  -222214.08  924.29
  -9  -1  -220626.96  608.31
 -10   3   2  581.01  140.44
 -10  -3   2  309.27   82.87
   3   7  -612557.45  682.95
  -2   6  -6 8462.18  982.48
  -3  -7   611978.72  782.14
   3  -7  -612398.58  785.42
   3  -7  -612708.04  702.89
  -2  -6  -6 8012.39  991.03
  11   1  -5  835.87  192.87
  11  -1  -5 1201.79  215.54
  -5   7   510725.69  551.83
 -11   1   5 1528.13  230.83
   5  -5  -937924.64 1358.51
   5   7  -511134.02  593.48
   5  -7  -511761.34  733.33
  -5  -7   510300.53  544.67
 -11  -1   5 1231.77  174.89
   5   5  -938794.14 1014.60
   5  -7  -511112.38  908.76
   5  -5  -937714.37 1065.36
   5  -4 -10  642.71  147.02
   5   4 -10  449.74  106.97
   6   6  -748543.60 1266.82
  -6   6   749912.56 1260.29
   6  -6  -748626.72 1115.13
   5  -4 -10  494.82  112.34
   6  -6  -748630.17 1202.41
  -6  -6   749874.67 1163.07
   8   5  -7 8381.82  408.80
  -8   5   012764.67  695.30
   8  -5  -7 7911.19  547.92
  -8  -5   013172.15  902.09
   8   5  -7 7938.57  524.10
  -8   5   7 8230.39 3653.81
  -8  -5   7 7902.49  533.42
   8  -5  -7 8150.61  904.66
  -3   3  -8  190.44  164.53
  -7   5  -2 8720.73  656.97
  -7  -5  -2 9370.13 1020.53
   3  -3   8  431.63   89.01
  -3  -3  -8  454.05  153.07
  -1  -7  -512764.54  696.27
   1  -7   512058.94  666.29
  -3  -4  1011812.28  610.57
   3  -4 -1012724.56  781.49
   3   4 -1013285.96  722.53
  -1  -7  -512036.27  646.10
  -1   7  -512770.40  706.65
  -4   0  -8  377.95  166.85
  10   1   049698.33 1147.26
 -10  -1   049914.83 1289.96
  10  -1   048571.63 1143.67
  11   1  -4 1912.27  248.86
 -11  -1   4 2481.62  340.62
  11  -1  -4 1728.96  233.77
 -11   1   4 1858.50  261.73
  -1  -8  -238653.09 1105.11
   1  -8   240250.15 1103.33
  -1  -8  -238827.81  968.96
  -1   8  -239992.68 1106.19
   2   5  -915573.79  521.08
   2  -5  -915736.29  821.48
   7   6  -6 6555.39  712.43
  -7  -6   6 5496.40  494.71
  -7   6   6 5457.78  683.16
   7  -6  -6 5318.05  784.79
   7  -6  -6 6216.10  638.68
  -1   0 -10   95.98   89.67
  10   3  -7 4193.92  530.64
  10   0  -9  170.60   86.80
  -2  -8  -142741.82 1088.67
  -2  -8  -142724.09 1192.92
  10  -3  -7 4182.52  609.23
  10   3  -7 3448.17  375.39
  10   0  -9  163.98   79.34
 -10  -3   7 3659.99  342.84
   2  -8   141872.54 1281.29
  -2   8  -142937.99 1119.87
  10   3  -7 4153.71  581.45
 -10   3   7 3893.84  363.44
  10   3  -7 3227.89  293.93
   7   1   581915.66 1362.60
  -7  -1  -581187.06 1434.20
   7  -1   580306.97 1363.92
   9   1 -10 3524.91  479.30
   9  -1 -10 3428.21  460.72
   9  -1 -10 3590.49  464.98
   9   1 -10 3598.34  498.68
  11   1  -642481.41 1139.65
 -11  -1   643801.37 1038.78
  11  -1  -641953.93 1223.12
  11  -1  -640130.44 1053.21
 -11   1   642946.09 1028.64
   1  -8  -318197.45  753.83
   1  -8  -319263.55  605.30
   1   8  -318887.19  579.37
  -1  -8   319188.82  578.58
   1   7  -6 6784.55  631.42
   9  -3   130499.92  963.64
   3  -6  -843125.33 1097.71
   3  -6  -842347.96 1132.75
  -1  -7   6 7587.34  984.72
   9   3   130049.76  902.70
  -9   3  -130394.75  812.42
  -9  -3  -132263.02  858.24
   1  -7  -6 7207.63  707.49
   1  -7  -6 7175.34  566.58
  -7   6   0  236.18  144.81
  -7  -6   0  259.27  102.31
  -6   7   3  633.69  155.57
  -6  -7   3  948.64  198.54
   6  -7  -3  596.90  136.46
   6  -7  -3  529.18  136.10
  -4  -1  -821107.08 9291.86
   2  -8  -3  574.82  180.47
  -3   8   159924.64 1470.69
  -3  -8   164253.74 1301.85
   3   8  -159191.46 1394.37
   3  -8  -161560.72 1506.35
  -2  -8   3  386.59  146.90
   2   8  -3  334.33  116.71
  -3  -8   161650.78 1514.78
   3  -8  -161141.73 1443.28
   2  -8  -3  279.51  147.07
  -2   8   3  583.76  228.98
   4   7  -615747.80  392.40
  -5   7  -1 1797.60  304.05
   6  -7  -2 3554.23  561.50
   4  -7  -614945.22  683.74
  -6  -7   2 3876.81  620.18
   5  -7   1 1883.13  360.45
  -5  -7  -1 2035.47  426.07
   4   7  -615613.45  483.86
  -6   7   2 3019.48  517.49
  -4  -7   617201.34  542.57
   4  -7  -616400.12  855.82
   4  -6  -821062.36  829.38
   4   6  -822047.99  605.08
  -4  -6   820245.56  870.61
  -6  -6  -248870.83 1118.60
  -6   6  -248489.46 1246.45
   4  -6  -821087.63  709.06
   3   8  -213418.85  732.36
  -3   8   212896.15  843.07
   3  -8  -212703.54  884.85
  -3  -8   214220.37  525.26
   3  -8  -213255.35  746.30
  -1  -1 -1012307.46  612.22
  -1   1 -1013660.71  721.45
  -1  -1 -1014530.43  493.66
  10  -1  -921373.07 1003.74
  10   1  -920807.36  603.44
  10  -1  -919817.27  633.84
  10   1  -921031.50  637.27
   9  -3  -915122.59  447.27
  -9   3   915856.05  443.96
   0   8  -328104.25  891.92
   9   3  -915491.21  399.53
   9  -5  -413526.38 1228.75
  -9  -5   410986.44  498.28
   0  -8  -329240.75  876.30
  -9  -5   412188.90  687.89
   9  -3  -918080.19 1195.44
   9   3  -916201.13  546.51
   0  -8  -328552.34  825.89
   0  -8   327597.68  886.30
   9   3  -915996.81 1020.53
   9   3  -915091.53  399.63
  11   0  -7 124746.   2010.
  11   0  -7 119389.   2048.
 -11   0   7 120167.   1930.
  11   0  -7 120688.   2137.
 -11   0   7 124302.   1999.
   6  -4 -1052635.77 1304.60
   6  -4 -1055866.37 1190.62
   6   4 -1055395.16 1189.64
  11  -1  -349758.31 1248.83
  11   1  -347942.3021067.14
   2  -6  -8 6510.84  526.04
   2  -6  -810160.87 1093.10
   2   6  -8 6910.73  541.99
  -1  -5  -810454.59  888.34
  -1   5  -8 9947.85  677.32
   1   0 -11 353311. 155151.
   3  -8   021842.21  809.57
   6  -7  -419449.99  676.82
   6   7  -419855.45  637.34
  -6  -7   419010.84  710.68
  -3   8   020834.49  932.85
   6  -7  -419696.12  607.73
  -3  -8   023006.83  588.46
  -6   7   418210.35  584.10
  -3  -8   022383.51  757.29
  -2  -4  10 142799.   2300.
   2  -4 -10 148909.   2530.
   2   4 -10 149017.   2523.
   2   2 -11 7346.10  518.06
   2  -2 -11 8998.14  937.15
  -8   4  -210158.99  575.66
   8   4  -9 1437.37  152.63
   8  -4  -9 1585.89  198.63
   8  -4  -9 1255.75  147.59
  -8  -4  -211888.02  887.17
  -8   4   9 1613.45  242.00
   6  -2   617788.28  650.37
  -6   2  -617209.52  559.14
  -6  -2  -617656.20  567.81
  -9   5   3 6547.04  514.33
  -9  -5   3 7233.63  614.59
   6  -5  -969046.7130325.08
   6  -5  -967274.27 1596.14
   7  -2 -11 7329.28  533.39
   7  -2 -11 7823.54  768.07
   7   2 -11 7396.08  528.32
   8   0   444793.74 1145.34
   7   2 -11 8543.72  762.63
  -8   0  -443545.09 1155.62
   8   0 -11  163.15   94.66
  -9   4   0 4637.68  697.17
  -8   0  11    4.53   28.00
  -9  -4   0 4478.28  671.32
   8   0 -11   54.32   49.98
   8   0 -11   58.12   29.75
   9  -5  -534924.64 1045.06
  -9   5   534195.19  985.65
   9  -5  -532192.92 1016.81
  -9  -5   533597.95 1008.54
  -6  -7   1 1753.28  183.36
  -6  -7   1 1793.78  344.74
  -6   7   1 1538.87  220.89
   6  -7  -1 1685.65  368.12
  -8   3  -314184.57  465.65
  -8  -3  -313933.95  752.24
   8  -3   314177.12  539.10
   8   3 -10 5185.67  445.62
   8  -3 -10 5704.86  524.48
  -9  -2  -256012.94 1356.41
   9  -2   253196.75 1196.18
   9   2   256286.81 1269.42
  -9   2  -253023.69 1255.73
  -8   3  10 5553.71  508.04
   8   3 -10 6738.51  552.63
   8  -3 -10 7811.80  942.42
   8   3 -10 5491.93  479.64
 -11  -1   7 2583.97  242.72
  11   1  -7 2644.34  232.98
  11   1  -7 3138.39 1470.05
  11  -1  -7 3882.72  549.38
  11  -1  -7 3297.51  430.24
 -11  -1   7 3164.55 1396.40
  11   1  -7 3439.79  412.22
 -11   1   7 2718.49  227.54
 -11   1   7 3248.37  326.86
  11  -1  -7 2610.12  269.32
  11  -2  -5 3451.85  529.53
 -11  -2   5 2858.21  318.05
  11   2  -5 2994.13  406.48
 -11   2   5 3836.26  491.94
   3  -8  -3 104144.   1766.
  -3  -8   3 101487.   1720.
  -3   8   3 103736.   1739.
   3   8  -3 105201.   1780.
   3  -8  -3 104379.   1746.
   5   6  -898317.17 1664.69
   5  -6  -895662.89 1633.91
  -5  -6   899470.05 1675.11
   5  -6  -898771.23 1674.18
  -9  -4   8  100.77   53.05
  -9   4   8  129.59   88.33
   9  -4  -8  165.87   98.58
   9   4  -8  194.31   91.17
   9  -4  -8   68.02   44.84
  -5   5  -532333.15  999.78
  -5  -5  -533064.89 1011.89
   9   4  -8  134.91   63.74
  -1  -6  -710941.74  610.65
  10   2   0 5027.65  638.82
  10  -2   0 5647.46  641.54
  -1   6  -711721.26  652.42
 -10   2   0 5015.12  565.77
 -10  -2   0 3812.11  381.18
   1  -1 -1134138.62  791.07
   1  -1 -1134038.98  917.01
   4   3 -1115635.06  470.89
 -11   2   4 1024.29  143.91
   4  -3 -1113186.57  828.89
 -11  -2   4  651.84  155.01
  11   2  -4  575.46  135.67
  11  -2  -4  444.28  112.53
   5  -3 -11 8412.93  468.99
  -5  -3  11 7616.88  618.09
   5   3 -11 8062.02  544.95
   5  -3 -11 9511.73  768.80
 -10   4   489770.21 1772.02
  10   3  -117239.86  900.54
  -3   0  -9 4108.02  555.90
  -4   5  -616101.57  541.33
   1  -5  -9 116291.   2041.
  10  -3  -116761.09  625.02
 -10   3   117752.31  769.30
 -10  -3   118225.25  533.13
 -10  -4   489432.15 1521.12
   1   5  -9 116725.   2026.
  -4  -5  -616648.28  545.85
   8  -1   4 158960.   2687.
  -8  -1  1151862.61 1045.70
   8   1 -1158105.25 1227.94
   8   1   4 156223.   2634.
  -8   1  1152799.62 1067.93
   0   3 -1029108.77  840.25
  -8   1  -4 294810. 129477.
   8   1 -1157910.39 1500.49
   8  -1 -1155281.82 1110.73
   8   1 -1154407.81 1081.64
   0  -3 -1027500.72  797.81
  -8  -1  -4 156474.   2715.
   8  -1 -1155989.82 1257.23
   8  -1 -1157982.15 1280.93
 -10   4   510053.08  561.89
  -2  -8  -222790.02  758.02
  -2   8  -222509.40  693.11
   2  -8   221435.75  873.91
  -2  -8  -222616.15  585.20
  10  -4  -512991.25 1257.54
 -10  -4   5 9824.26  496.67
   0  -7  -6  525.74  162.13
   0  -7   6  827.56  207.45
  -8   6   328045.21  834.48
   0   7  -6 1224.06  212.04
  -8  -6   327114.51  615.67
   0  -7  -6 1100.66  149.83
   8  -6  -328638.88  911.19
  -8  -6   327705.92  753.45
   8  -6  -4 3320.25  498.95
  -8  -6   4 3143.58 1459.29
   8  -6  -4 3110.15 1418.00
  -8   6   4 2614.78  360.32
   7  -2   521703.22  618.06
  -7   2  -519575.08  756.47
  -7  -2  -518293.08  562.20
  -3  -7  -460209.12 1502.31
  -9   2  10  291.32   56.48
  -5   4  -6 6458.20  504.07
   9   2 -10  612.58  126.60
  -3   7  -462575.57 1404.72
   9   2 -10  229.93  123.60
  -9   2  10  259.24   54.62
   9  -2 -10  302.68   67.60
   9  -2 -10  350.55  143.31
   3  -7   460545.82 1360.13
  -5  -4  -6 6071.18  459.18
   9  -2 -10  270.65  115.69
 -11  -2   6 6769.40  456.82
 -11   2   6 7791.26  607.44
  11  -2  -6 8365.93  800.52
  11  -2  -6 7759.02  858.79
 -11   0   2  238.85  116.81
  11   2  -6 6763.25  738.56
  -5  -7   645222.67 1148.57
  -5   7   643467.00 1208.41
   5  -7  -644043.78 1140.54
   5  -7  -644122.27 1181.10
   5   7  -644283.95 1117.02
  -4   7  -320512.97  703.24
   4  -7   321489.29  691.12
  -4  -7  -321985.59  657.87
  -1   8  -3  191.23  120.26
  -1  -8  -3   88.88  137.64
   1  -8   3   80.55   98.56
  -1  -8  -3   84.48   60.39
  -2   3  -9 9833.75  613.91
   2  -3   9 8409.92  446.36
  -2  -3  -9 8733.04  561.47
  -9  -5   222830.34  808.66
  -9   5   222055.04  832.78
  -6  -4  -510003.17  553.63
  -4  -2  -8  996.75  505.54
  -4   2  -8 1537.49  306.26
  -1   4  -956386.06 1428.11
  -1  -4  -957106.77 1328.96
  -6   4  -510645.89  537.78
   4  -2   8 1178.23  160.75
  -6   5  -447735.13 1296.38
   1   6  -824219.23  704.24
  -3   1  -953083.09 1351.42
  -3  -1  -951991.54 1223.21
  -6  -5  -448855.72 1177.63
   1  -6  -823052.71  732.89
   9  -5  -611919.30 1155.77
   2   8  -4 113365.   1989.
   2  -8  -4 115466.   2072.
  -3   8  -1 2570.13  477.64
  -3  -8  -1 2420.82  320.48
  -2  -8   4 111269.  48876.
 -10   4   321262.63 9367.00
 -10  -4   322688.09  795.02
  -9   5   612241.15  803.30
  -9  -5   610953.36  598.14
   9  -5  -612001.83  712.27
   2  -8  -4 116458.   2129.
  -3  -8  -1 2882.52  354.85
   3  -8   1 2319.67  328.38
  10   3  -8 4771.82  579.70
  10   3  -8 4198.90  528.35
  10  -3  -8 3848.88  476.49
 -10  -3   8 3703.12  356.27
  10   3  -8 3247.84  283.71
  10   3  -8 3842.44  388.77
 -10   3   8 3667.20  467.29
   6   7  -551387.88 1243.14
  -1  -2 -1011200.35  683.66
   6  -7  -552179.84 1200.01
  -1   2 -1011746.83  647.98
  -6  -7   550817.73 1326.95
  -6   7   551743.92 1257.10
   6  -7  -552629.54 1270.80
   3  -3 -11  329.73  107.41
 -10   2   917676.64  416.05
  10   2  -918032.56  925.06
  10  -2  -916837.94  555.49
  10   2  -916176.59  484.93
 -10   2   917538.73  448.36
  10  -2  -917397.86  577.86
   1   8  -417584.94  594.10
   1  -8  -416939.15  531.94
  -1  -8   417210.62  590.50
  -4   4  -7 7018.62  733.25
   1  -8  -417088.28  747.49
  -4  -4  -7 8088.64  981.99
   6  -3 -1132084.26  871.40
   6   3 -1132666.10  821.51
   6  -3 -1132937.65 1076.75
 -11   1   2 2030.86  309.51
  11  -1  -2 1839.40  300.76
  11   1  -2 1412.97  227.14
 -11  -1   2 1763.43  278.26
  -8  -6   2 7223.38  478.46
  -8   6   2 8584.88  880.99
  -8  -6   2 8558.30  434.14
   8  -6  -2 8130.06  601.25
   7  -6  -710204.89  575.26
  -7   6   710293.66  516.64
  -8   6   5 5249.08  499.07
   7   6  -711257.60  608.36
   8  -6  -5 5271.93  644.99
   8  -6  -5 6303.35  759.64
   7  -6  -711179.74  837.56
  -7  -6   710750.44  544.20
  -8  -6   5 5880.24  744.97
  11   2  -3 4489.96  560.85
  11  -2  -3 6526.42  731.29
 -11   2   3 5218.49  517.29
  -2   7  -538546.88 1028.26
 -11  -2   3 4960.16  603.20
  -2  -7  -538944.50 1038.87
  10  -4  -6 131699.   2304.
 -10   4   6 131766.   2245.
 -10  -4   6 131432.   2174.
  -4   8   212586.08  953.36
   8   5  -882018.03 1329.21
  -8   5  -118653.55  749.86
   8  -5  -880421.42 1422.04
   4   8  -213060.02  732.97
   4  -8  -212366.73  966.31
   8  -5  -882120.78 1329.94
  -8  -5  -119972.84  755.73
   4  -8  -213900.27 1022.05
  -4  -8   212890.76  724.27
   8   5  -880671.00 1252.06
  -8   5   881983.63 1370.07
  -8  -5   882691.17 1325.62
  -3  -5  -731075.70  991.07
   7   4 -1015391.75  579.53
   7   4 -1014331.24  501.22
   7  -4 -1016936.29 1061.26
  -3   5  -731171.3613699.04
   7  -4 -1014618.69  498.41
  11   0  -8 -110.59  186.09
  11   0  -8  333.18  192.72
  10   0   1  -24.62  155.23
 -10   0  -1   23.74   60.84
  -6  -7   0 5711.17  530.04
  -6   7   0 6111.44  814.41
   6  -7   0 6148.49  746.10
  -4  -8   137577.61 1002.67
  -4  -8   138515.41  910.07
  -4   6  -531540.2413881.48
  -4   8   137540.23 1070.05
   4  -8  -136423.93 1036.42
  -4  -6  -534338.08 1219.30
  -7   6  -143098.21 1199.86
  -7  -6  -142460.38 1100.24
   3   8  -411686.94  649.83
  -3  -8   411548.50  639.94
   3  -8  -410634.21  617.61
   3   8  -410615.60  476.70
  -3   8   410856.78  725.59
   3  -8  -411978.88  786.68
   1  -4 -10 5326.63  754.61
   1   4 -10 5422.54  786.70
  -5   6  -4 9350.65  711.87
  -5  -6  -4 9447.72  640.88
 -11   2   7 2798.63  276.66
 -11  -2   7 2258.65  225.17
  11  -2  -7 2791.98  336.55
  11   2  -7 2397.33  384.53
  11   2  -7 1907.93  197.36
  11  -2  -7 2489.22  317.98
  -5   7  -2 2299.79  340.43
  -5  -7  -2 2240.16  274.52
   5  -7   2 2010.31  280.27
   5   0 -12   98.73   68.07
   5   0 -12  193.13   76.67
   4  -8  -3 1690.48  191.07
   4   8  -3 2545.03  438.28
   4  -8  -3 2512.77  345.31
   6   6  -811871.50  602.24
   6  -6  -815408.31 1319.54
  -4   8   3 2396.10  361.60
  -6  -6   814834.24  977.03
   6  -6  -812296.44  736.99
  -4  -8   3 2429.14  275.27
   6   6  -812110.28  812.64
   7   5  -9 1350.92  160.08
   7  -5  -9 1529.94  184.48
   0   8  -4 7466.63 1117.93
   7   5  -9 1215.98  192.26
  -7  -5   9 1354.35  172.83
   0  -8  -4 8507.91 1134.71
   0  -8  -4 6612.38  552.95
   0  -8   4 7384.03  805.73
   7  -5  -9 1513.96  230.89
  11   1  -877945.35 1434.26
   1  -2 -11 3379.87  541.94
  11  -1  -877490.10 1343.82
  11  -1  -873824.77 1577.04
  11   1  -877811.94 1454.74
 -11   1   875038.75 1106.09
   1   2 -11 3792.71  574.97
 -10   1  -1  132.34  150.49
  -7   4  -4 5059.27  638.70
  -7  -4  -4 5814.80  754.90
  10  -1   1  256.49  100.17
  10   1   1  144.08  111.49
 -10  -1  -1  -17.85  210.14
   7  -4   4 5537.64  724.23
  -3  -7   713200.90 1079.53
   3   7  -711962.51  642.55
   3  -7  -713971.18 1285.28
   3  -7  -712632.37  797.43
   8   2   4 3631.27  490.27
   8  -2   4 4910.21  678.96
  -3  -6  -623502.01  733.92
  -8   2  -4 4725.54  758.67
  -8  -2  -4 3760.53  676.55
   4   0 -1263914.22 1417.35
  -3   6  -623260.75  680.05
   8  -2 -1143171.99 1189.70
   8   2 -1144824.91 1303.33
   8   2 -1144793.18 1048.69
   8   2 -1141149.81  972.62
   8  -2 -1144479.84 1060.78
   8   2 -1145269.82 1109.33
   6   0 -12  593.02  121.55
   6   0 -12  341.67   84.54
   2  -7  -7 1084.43  194.04
   2  -7  -7 1383.09  218.46
   2   7  -7  939.00  229.20
  -2  -7   7 1052.83  192.02
 -10   4   2 147949.   2623.
 -10  -4   2 144715.   2454.
   9   0   355433.59 1346.45
  -9   0  -353692.74 1328.54
  -4  -8   011745.57  658.37
  -4   8   012990.74 1187.47
  -4  -8   010669.41  482.67
   4  -8   010758.77  543.93
   5   1 -12 8765.77  681.03
   5  -1 -12 7786.75  532.38
   5  -1 -12 9006.55  712.59
  10   0 -1012628.75  782.85
  10   0 -1011705.30  744.42
  -7   5  -380796.73 1417.28
  -7  -5  -380021.64 1535.64
   4   7  -7  996.21  453.91
  -3   4  -821720.52  924.90
   4  -7  -7 1046.01  139.43
  -3  -4  -822156.89  700.04
   4  -7  -7  821.01  181.06
  -4  -7   7  506.98  120.02
  -9  -5   117291.17  550.57
  -9   5   116263.70  583.02
   2   3 -11 128634.   2226.
   2  -3 -11 133296.   2295.
  -8   6   1 1278.04  215.10
  -3   2  -9  952.91  450.41
  -6   3  -650652.10 1199.29
   6  -3   647729.70 1221.06
  -6  -3  -647545.90 1246.70
  -8  -6   6  181.72   79.57
   3  -2   9  750.72  154.48
   8  -6  -6  176.45  123.36
  -8   6   6   72.88   70.79
  -8  -6   1  984.35  460.57
   8  -6  -6  214.24  126.42
   8   6  -6  314.65   96.16
  -3  -2  -9  710.82  203.57
   4  -1 -12 6859.85  861.41
   7  -3 -11 3902.40  442.24
   7  -3 -11 4561.41  545.39
   7   3 -11 3921.04  393.25
   4  -1 -12 6048.71  435.50
   4   1 -12 6462.09  664.58
   5  -3   733267.78  880.14
  -5   3  -734226.99 1077.72
   0   0 -11   36.44   85.56
  -5  -3  -733757.25 1281.77
  -1  -7  -642829.35 1232.92
  10   4  -7 1497.18  152.49
  10  -4  -7 1652.69  248.13
 -10   4   7 1419.37  185.01
   0   5  -9  404.86  200.91
   0  -5  -9    6.63  100.68
 -10  -4   7 1414.25  203.57
   9  -5  -793969.79 1580.73
  -9   5   794736.57 1592.67
   9  -5  -794077.50 1616.65
  -9  -5   793070.77 1519.37
   9   5  -792078.67 1506.72
  -6   6  -3 8734.97  554.40
  -6  -6  -3 9749.63  580.07
   9  -3   212739.01  817.27
  -2   8  -3 1099.11  180.53
   6   1 -12  150.13   54.54
  -9   3  -213929.94  962.05
  -9  -3  -212038.30  645.47
   6   1 -12  553.29  125.62
   6  -1 -12  394.75   86.06
  -2  -8  -3  905.41  197.50
  -2  -8  -3  961.91  472.17
   6  -1 -12  208.34   90.29
   2  -8   3  838.34  211.97
  11  -2  -227846.70  848.82
  11   2  -228646.30  909.99
 -11   2   228856.08 1101.87
 -11  -2   227890.46  723.55
  11  -3  -5 1126.68  158.63
   9   0 -1167796.60 1631.51
  11   0  -118683.31  697.26
 -11   3   5 1103.38  162.24
 -11  -3   5 1241.74  180.16
   9   0 -1172505.22 1332.54
 -11   0   119027.36  554.04
  11   3  -5 1433.69  217.41
  -3   8  -211397.78  729.44
   3  -8   210668.82  663.79
  -3  -8  -211232.01  646.51
  -3  -8  -211664.87  720.66
  10   1 -1054342.62 1253.99
  10  -1 -1056063.84 1238.87
  10  -1 -1056870.86 1333.01
  -9   4  -1 3395.43  530.27
   9  -4   1 3436.90  486.12
  -9  -4  -1 3057.44  561.50
  10   1 -1053958.06 1315.31
  -2   0 -1017210.10  570.55
   0  -6  -810686.15  632.36
   0   6  -811685.41  651.54
   6   7  -6 3319.92  453.51
  -6  -7   6 3209.52 1467.46
   6  -7  -6 2655.64  411.54
   6  -7  -6 2430.64  316.87
  -6   7   6 2653.36  318.97
  -4  -8   421017.72  677.51
   4  -8  -420777.02  622.50
   4  -8  -420794.21  647.65
   4   8  -420467.11  634.11
  -4   8   421365.90  686.96
  10   3   053173.00 1366.83
 -10   3   053084.93 1187.26
  -7  -7   345747.04 1182.24
   7  -7  -345565.21 1247.07
  10  -3   055434.32 1267.06
 -10  -3   054182.44 1429.99
  -7   7   347014.58 1248.29
   7  -7  -346676.21 1474.50
 -11   3   4 4877.25  462.49
   3   0 -12  223.61  155.33
  11  -3  -4 5380.58  579.43
 -11  -3   4 5602.85  499.38
  11   3  -4 5900.94  594.16
  -2   5  -810479.11  602.46
  -2  -5  -811679.37  649.46
   4   5 -10 109899.  48265.
   4  -5 -10 110160.  48382.
   4  -5 -10 111037.  48765.
   0   1 -1164950.33 1523.04
   0  -1 -1160427.79 1211.95
   0  -1 -1164790.35 1628.43
  -1  -7   7 3220.63 1439.47
   1   7  -7 3813.55  550.32
   1  -7  -7 3171.08 1474.32
   1  -7  -7 2954.79  386.96
   7  -3   5 9343.53  478.21
  -7   3  -511557.91  689.00
  -7  -3  -5 9421.66  533.91
   9  -3 -1095247.14 1466.84
   9   3 -1097087.75 1615.95
   9   3 -1093452.84 1411.79
   9   3 -1090275.10 1357.81
  -9   3  1092652.85 1458.49
   7  -7  -410793.02  590.64
  -7  -7   411001.09  601.06
  -7   7   410756.73  948.36
   9  -3 -1092656.64 1653.81
   7  -7  -4 9874.19  694.12
   9  -4  -917700.82  512.89
  -9  -4   918028.49  500.82
  11  -3  -6 8437.30  521.94
 -11  -3   6 8858.83  432.17
  11   3  -6 9105.19  943.20
   9   4  -917287.19  483.95
 -11   3   6 8572.47  529.23
  11  -3  -610393.81 1078.41
  -9   4   917088.44  564.52
   9   4  -917958.09  526.72
   9  -4  -918799.51  904.94
   9  -1 -11 8830.71  547.61
   9   1 -11 9628.80  910.35
   7  -7  -221758.80  939.16
  -7   7   222342.54  688.07
   9   1 -11 9327.59  709.37
  -7  -7   222721.76  650.67
   9  -1 -11 9537.70  792.41
  11  -1  -175431.32 1356.87
  11   1  -175983.40 1346.89
   7   0 -12  328.28  112.69
 -11  -1   177190.95 1382.95
   7   0 -12  172.97   86.95
   7   0 -12   91.15   48.90
  -2  -8   550327.25 1327.98
   5  -5 -10 9362.04  543.68
   2   8  -552151.90 1187.49
   2  -8  -551491.12 1159.45
   5  -5 -1011073.78 4940.07
   2  -8  -550773.50 1317.41
   5   5 -10 9948.74  489.64
  -2  -6  -7 4021.34  652.43
  -2   1 -10 7191.33  882.79
  -2   6  -7 3665.70  580.18
  -1   8  -4 2793.43  417.62
  -1  -8  -4 3975.86  668.39
   1  -8   4 2870.03  525.74
  -2  -1 -10 5145.32  526.68
  -1  -8  -4 3255.89  391.72
   3  -5 -10 113767.   1983.
   3   5 -10 116506.   2012.
   3  -5 -10 109102.   1829.
  11  -2  -864589.08 1423.66
  11   2  -865226.00 1426.25
  -4   3  -869515.4130539.02
   4  -3   870132.7930800.31
  -4  -3  -872816.85 1458.15
  11  -2  -862560.14 1386.88
  11   2  -862961.97 1385.65
 -11   2   865705.59 1342.35
 -11   2   859950.94 1222.69
  -6  -7  -1 9753.51  522.02
   6  -7   1 8578.97  629.96
  -6   7  -1 9630.19  945.45
   3  -1 -1270966.48 1208.98
 -10   2  -1 132784.   2499.
   3   1 -1275140.03 1324.17
 -10  -2  -1 131456.   2262.
  10  -2   1 128892.   2335.
  10   2   1 137745.   2436.
   5   7  -7 5740.54 2557.41
  -5   7   7 5939.00  852.39
   5  -7  -7 5478.57  827.02
  -5  -7   7 5015.11  626.54
   5  -7  -7 6577.96  812.90
   1  -3  1065362.35 1294.33
  -1  -3 -1062468.07 1518.09
  -1   3 -1063696.39 1566.86
  10   3  -915466.54 1111.12
  10   3  -916154.13  820.90
 -10   3   914239.82  691.78
   3   8  -5 106229.   1759.
  10  -3  -914214.42  648.68
  10   3  -914265.33  362.60
  -3  -8   5 105828.   1776.
  10  -3  -914469.09  402.32
  -3   8   5 104297.   1745.
   3  -8  -5 102967.   1797.
   3  -8  -5 107112.   1831.
   6   0   7  269.72   97.73
  -6   0  -7  243.37  144.36
  -1  -8   521780.46  960.20
   1   8  -521071.45  922.04
   1  -8  -522872.91  716.01
   1  -8  -522656.88  681.87
  -8   4  -3 7367.60  579.18
   4   6  -9 104339.   1789.
  -8  -4  -3 6676.88  519.53
  -4  -8  -1 9105.57  431.21
   4  -6  -9 105970.   1782.
   4  -8   1 8342.47  588.51
  -4   8  -1 8803.35  491.32
  -4  -8  -1 9137.24  572.85
   8  -4   3 6586.29  582.04
   4  -6  -9 100745.   1893.
   8   4 -1077459.58 1247.59
  11   0  -9 142331.   2432.
  -8   4  1073735.18 1290.41
   8  -4 -1072471.64 1303.47
   8   4 -1073698.98 1196.74
   8  -4 -1072597.50 1178.24
  11   0  -9 140314.   2413.
  11  -3  -312082.18  687.12
 -11   3   310973.31  526.37
 -11  -3   311439.70  640.98
  11   3  -312777.19 1440.94
   5  -2 -1212555.77  802.80
   3  -6  -921572.62  890.20
   3   6  -923024.34  692.00
   3  -6  -920861.30  666.54
   7   1 -12 4186.82  448.49
   7  -1 -12 4834.22  503.50
   7  -1 -12 4757.07  473.61
   5   2 -1214279.54  484.41
   7   1 -12 4299.23  509.60
   7  -1 -12 5471.18  761.76
   5  -8  -224584.02 1369.58
  -5   8   223839.28  711.27
  -5  -8   223759.30  691.30
   5  -8  -222903.81  688.06
  -4  -4  11  936.31  180.98
   4   4 -11  641.82  378.87
   4  -4 -11 1530.49  192.45
   7   0   6  -42.87   96.49
  -7   0  -6  259.49   90.27
 -10  -4   1  853.06  186.71
  -7   6   8 6675.20  485.83
   7   6  -8 7299.19  774.85
   7  -6  -8 8458.04  758.34
  -7  -6   8 7554.98  636.27
 -10   4   1  693.27  164.06
   5  -4 -11 5981.07  718.52
   7   6  -8 6998.09  458.79
   7  -6  -8 7529.93  668.00
   5   4 -11 4850.60  628.94
   5  -4 -11 4624.58  655.62
  -5   8   3 2243.27  397.34
  -5  -8   3 2287.78  366.80
   5  -8  -3 2766.04  423.47
   5   8  -3 2099.04  315.46
   5  -8  -3 2171.33  237.45
   0   4 -1090802.15 1636.94
   0  -4 -1090326.49 1540.86
  -7   7   5 3425.89  527.93
   7   7  -5 3967.90  596.65
   7  -7  -5 3899.68  508.44
  -7  -7   5 4126.44  686.48
   7  -7  -5 3539.76  498.74
  -5   0  -8  163.60  146.97
  -4   7  -4 6663.99  941.02
  -4  -7  -4 7431.96 1094.70
  -6   1  -7  447.93  140.77
   6  -1   7  -69.35   96.18
  -6  -1  -7 -317.03  212.25
  -9   2  -3  357.14  174.82
  -9  -2  -3  -98.51  138.60
   9  -2   3  296.31   99.18
   9   2   3   23.28   93.86
   6  -2 -1213174.54 1231.38
   6  -2 -1210369.27  509.74
   6   2 -1210480.12  532.50
  11  -1  -9 133101.   2303.
  -7  -7   1  553.24  146.40
  11  -1  -9 129531.   2239.
   7  -7  -1  318.86  102.92
  -7   7   1  445.38  145.37
  11   1  -9 133083.   2388.
  11   1  -9 129230.   2434.
  11  -3  -711129.55  704.32
 -11  -3   711085.91  600.80
  11  -3  -711728.97 1156.75
   5  -6  -910615.58  656.72
  -5   8   1 5486.21  632.76
  11   3  -711657.73 1037.53
  -5  -8   1 6883.25  918.55
   5   6  -911673.24  635.72
  -5  -8   1 5368.53  463.34
   5  -6  -910495.03  719.68
   5  -8  -1 5625.25  689.58
  -5  -6   911916.14  783.50
 -11   3   711099.41  628.04
   6  -5 -10  907.78  229.94
   6  -5 -10  808.34  184.68
   6   5 -10  657.22  162.63
  -3  -7  -520842.91  655.43
  -3   7  -521315.03 9371.70
  10  -2 -10 8778.61  741.99
 -10   2  10 6466.62  438.97
 -10   2  10 6100.02  403.83
  10  -2 -10 7402.98  773.32
  10   2 -10 6801.39  833.68
  10   2 -10 7424.59  588.24
   8   6  -734201.10  979.62
  -8   6   021298.23 9368.80
  -8  -6   022293.78  665.80
   8  -6  -735568.92 1069.44
   8  -6  -731917.55 1418.15
  -8   6   734550.78 1072.47
  -8  -6   734182.79  934.46
  -2  -4  -9 8992.06  912.94
  -7   6  -2 1170.02  217.82
  -7  -6  -2 1087.78  194.24
  -2   4  -9 8092.72  587.92
   2  -4   9 7600.46  513.39
   1   3 -1114439.59  708.91
   2   5 -10 154200.   2964.
   2  -5 -10 151429.   2923.
   1  -3 -1115160.08  657.20
  -8   5   9 2128.86  410.94
   8   5  -9 2093.03  294.08
   8   5  -9 2145.01  297.65
   8  -5  -9 2222.01  302.94
  -8   5  -2 116897.   2324.
  -8  -5  -2 114506.   2365.
  -8  -5   9 2441.05  275.94
   8  -5  -9 2677.99  323.13
   7   1   6 2290.05  272.15
  -7  -1  -6 2057.59  394.64
   7  -1   6 2180.74  917.29
  -7   1  -6 2602.68  428.76
   8  -3 -1149425.65 1451.73
   8   3 -1149429.19 1277.26
  -9   5   0 1443.48  331.02
   8  -3   411376.05  597.83
   2  -6  -949672.03 1352.17
  -8   3  -411857.20  618.72
  -9  -5   0 1843.08  321.40
 -10   4   832878.57 1014.57
  10   4  -831452.27  846.40
   8   3 -1149798.59 1399.09
  10   4  -831765.98  820.83
   2   6  -951198.04 1366.72
   8  -3 -1148224.5719351.47
  10  -4  -832747.36 1051.97
  10  -4  -832289.97  863.07
   2  -6  -948814.82 1473.59
  -8  -3  -411146.38  716.94
 -10  -4   833096.35  989.32
   2   0 -1261287.15 1654.38
   0   2 -11 2171.98  937.00
   0  -2 -11 2049.77  407.07
   4  -8  -5 2809.75  316.91
   5  -1   821943.00  792.51
  -4  -8   5 2190.91  931.29
  -5   1  -822445.82  944.86
  -5  -1  -821088.88  852.29
   4   8  -5 2907.02  379.77
   4  -8  -5 2139.89  901.37
  -4   8   5 2428.68  339.19
 -12   0   5  172.99   92.66
   0   7  -7 3705.54  431.41
   6  -4 -1142509.40 1321.76
   0  -7  -7 4020.61  399.33
   0  -7  -7 3377.28  431.59
  -5   7  -356734.39 1607.37
  -5  -7  -358021.05 1768.97
   6  -4 -1137230.64 1501.02
   6   4 -1141141.53 1227.82
   0  -8   519274.52  952.98
   0  -8  -519765.11  772.81
   0   8  -518664.31  910.78
   0  -8  -521611.67  879.90
  -9   2  11  439.28  132.82
  11  -2  -113901.73  821.17
   9  -2 -11  535.36  151.41
  11   2  -116043.00 1213.21
 -11  -2   114722.23 5925.93
  12   0  -6 215233.   4146.
   9   2 -11  245.99  140.00
   9   2 -11  670.59  200.03
   9  -2 -11  522.39  180.07
  -9   2  11  488.48  143.36
 -12   0   6 197287.   3653.
   9  -2 -11  722.12  219.70
 -11   2   114127.17  805.59
  -5   8   4 4166.53  462.89
   5  -8  -4 3223.20  375.12
  -2   2 -10  247.78  140.40
   5   8  -4 4166.94  448.15
  -2  -2 -10 -309.36  201.79
  -5  -8   4 3997.41  650.02
   5  -8  -4 3795.02  465.54
   9  -5  -811887.05 1295.66
   9   5  -811249.49  524.56
   9  -5  -811290.70  541.61
   9   5  -811439.19  549.40
  -9  -5   810591.45  557.05
  -9   5   810427.41  690.26
   3  -2 -1210188.24 4109.34
   3   2 -1212095.89  601.96
   3  -3   912780.56  602.63
 -10   5   416368.55  816.75
  -3   3  -913749.81  690.36
 -10  -5   417826.00  754.74
  -3  -3  -913399.09  671.56
  -8   0  -5  -60.08  130.02
   8   0   5  114.89  101.88
   2   1 -1222715.78  655.62
   2  -1 -1221540.79  823.05
   2  -1 -1220810.45  687.84
   8   0 -12 138143.   2687.
  10  -5  -5 2318.98  311.94
 -12   0   4 8308.65  647.98
 -10  -5   5 2212.06  404.06
 -10   5   5 1834.62  334.76
  12   0  -412054.00 1232.16
  12   1  -5   84.67   76.55
 -12  -1   5  111.30   72.43
  10   0   297492.43 1920.45
 -10   0  -2 100006.   1878.
 -12   1   5  186.29  114.36
  -5   5  -6 5322.45  736.90
  -5  -5  -6 5431.57  683.69
  -3   8  -316641.30  889.13
  -3  -8  -316742.79  689.01
   3  -8   316645.95  929.21
  -3  -8  -315842.35  634.56
  11  -3  -275233.68 1495.39
 -11  -3   280392.08 1506.32
 -11   3   275572.03 1451.80
  11   3  -278510.61 1746.07
  -9   6   456486.33 1639.19
   9  -6  -455970.39 1732.16
  -2  -7  -6  100.84  121.21
   9  -6  -459602.68 1715.87
  -9  -6   460116.19 1703.10
  -2   7  -6  523.03  250.24
 -12   1   628146.37  654.84
 -12  -1   629276.39  667.73
  12   1  -627910.04  854.15
  12  -1  -627248.50  765.76
   7  -2 -1232402.2813022.62
   5  -8   0  271.65  149.53
   7  -2 -1232158.99  771.28
   6   7  -717159.11  904.04
   6  -7  -717717.57  760.97
  -5  -8   0  221.06  123.57
  -4   0  -9  -38.53  152.03
  -6   7   718157.59  786.50
  -6  -7   718116.88  724.59
   6  -7  -716513.08  837.49
  -5   8   0  188.80  148.73
   7   2 -1233062.18  987.98
  -5  -8   0  213.95  120.92
  -1   6  -8  672.50  207.82
  -1  -6  -8 1437.22  270.00
  -2  -8  -471382.65 1597.61
  -2  -8  -473877.04 1378.82
   0   9   0  -11.55   90.77
  -1   5  -9 6482.13  841.15
   2  -8   473248.86 1459.04
  -6  -5  -5 2837.07  343.00
  -6   5  -5 3691.76  521.19
  -2   8  -475603.06 1500.60
  -1  -5  -9 6583.03  969.23
   0  -9   0  191.17  144.13
 -11   0   0  159.24   90.86
  11   0   0  253.98  157.59
  -6  -6   962535.96 1655.47
   6  -6  -962239.96 1813.96
   6  -6  -963187.26 1649.83
  -9  -6   352359.80 1304.37
  -9  -6   351954.17 1412.69
   6   6  -963579.05 1694.18
  -8   1  -563460.89 1725.65
   8   1   563291.80 1655.48
  -8  -1  -558577.48 1972.10
   8  -1   563392.96 1653.93
   8   1 -12 2730.41  369.74
  -8  -1  12 1874.55  243.43
   8  -1 -12 3068.55  341.88
 -12   0   7   60.09   45.10
  12   0  -7  304.16  151.52
 -10   5   3  731.57  229.90
   8  -1 -12 2376.67  216.97
 -12   0   7   73.13   44.90
   8   1 -12 2013.64  351.77
   8   1 -12 1661.10  260.68
 -10  -5   3  641.21  204.56
  12   0  -7   52.84   36.55
   8   1 -12 2333.39  244.52
  -9   6   510976.67  727.08
 -12  -1   482019.09 1533.68
  -9  -6   5 9874.15  717.63
  12   1  -478574.08 1566.80
 -12   1   480789.07 1502.31
   9  -6  -5 9500.72  707.77
   9  -6  -510290.94 4226.06
  -7  -7   624519.87  788.17
   7  -7  -625237.08  736.23
  10   1   275343.50 1473.61
   7  -7  -624900.27  792.14
   7   7  -624707.42  739.07
  -7   7   624618.50  695.00
  -4  -5  -719727.83  775.37
  -4   5  -721316.77  852.54
  -6   2  -772965.52 1448.20
   6  -2   776066.35 1480.42
  -6  -2  -775217.28 1502.05
 -11   2   9 2843.32  186.44
 -11   2   9 2671.85  181.68
  -4   8  -2 1490.78  294.41
  -4  -8  -2 1870.69  377.55
  11  -2  -9 3291.44  339.80
  -4  -8  -2 1991.13  344.61
   4  -8   2 1588.95  318.29
  11  -2  -9 2729.38  378.27
  11   2  -9 3532.14  561.08
  11   2  -9 3016.32  293.35
   0  -9  -124728.78  722.77
   0  -9  -124756.61 1157.50
   0  -9   124000.85  694.54
   0   9   123314.65  683.90
   0   9  -125296.77  703.71
  -1  -9   040257.08 1224.09
   1  -9   038206.80 1521.07
  -1   9   038211.75 1266.94
  -1  -9   039055.75 1230.99
   1   9   037099.43 1186.22
   1   9  -1 1618.13  369.25
  -1  -9   1 1939.22  366.13
 -10  -5   627642.14  745.66
  10  -5  -628325.29  735.64
   1  -9  -1 1533.77  203.37
  -4   1  -977769.46 1741.36
   1  -9  -1 1948.26  329.99
 -10   5   627252.05  851.11
  -4  -1  -978562.08 1578.15
  10  -5  -626169.99 1837.42
   4  -1   979541.46 1425.54
  -1   9   1 1863.62  361.55
   3  -7  -8  160.27  165.85
   3   7  -8  199.31  144.74
   3  -7  -8  106.88   71.85
  -3  -7   8  155.75  141.54
   7  -7   0 104013.   2000.
  -7   7   0 101042.   1921.
  -7  -7   0 100515.   2040.
  -5   6  -546374.28 1563.17
  -5  -6  -544573.59 1377.84
  11   3  -8  271.50  128.69
  11  -3  -8  112.71   91.40
   7  -5 -1037390.04 1240.60
  -1   0 -1137259.55 1157.20
  11   3  -8   13.69   34.65
 -11   3   8  115.32   69.74
   7   5 -1039525.70 1161.41
  11  -3  -8  -61.27  126.86
   7   5 -1037657.78 1131.37
 -11  -3   8   63.55   45.22
   7  -5 -1037254.58 1202.40
  11   3  -8   78.06   41.97
  11   3  -8    9.15   58.24
  10  -3   1 5314.89  555.34
   2  -4 -11  -63.21  135.20
  -2  -4  11    3.72   31.18
 -10  -3  -1 3769.20  762.04
  10   3   1 4554.26  492.85
 -10   3  -1 5366.40  668.55
  11  -1   0 7981.36 1071.40
 -11  -1   0 6584.03  744.33
  11   1   0 6417.61  929.56
 -11   1   0 7346.07  805.52
  -6  -7  -2 2482.50  493.43
   6  -4   6  154.83  105.11
   4  -7  -8 9728.26  757.27
   4   7  -810656.24  545.13
  -6   7  -2 1976.59  321.79
  -6   4  -6    4.70  110.93
   4  -7  -810001.26  781.70
  -6  -4  -6  174.65  118.52
  -4  -7   810982.10  698.27
   1  -6  -9 5753.69  701.65
  -4  -6  -6  288.71  154.50
   1   6  -9 4918.81  275.34
  -4   6  -6  240.84  146.76
  12  -1  -726101.63  622.76
 -12   1   728539.16  653.28
   7  -4 -1188130.57 1711.48
  12   1  -726764.61 1169.65
  12  -1  -727254.24  749.98
  12  -1  -727292.13  748.30
   7   4 -1184344.96 1552.63
   7  -4 -1189073.51 1617.01
 -12  -1   728729.26  650.29
  -5   4  -7 5192.28  655.24
   5  -4   7 3967.68  211.42
  -5  -4  -7 6062.13  636.50
   5  -2   872187.78 1319.74
  -5  -2  -870370.08 1567.49
  -5   2  -866994.36 1852.77
  10   0 -11 -115.24  117.84
  10   0 -11  246.13  152.18
   1  -5 -1027099.35 1016.55
 -12   0   3  -47.80   89.39
   1   5 -1028188.30  739.90
  12   0  -3  254.28  131.60
   9  -4   2   46.81   92.15
  -9   4  -2  348.47  154.24
   2  -8  -628463.15 1178.89
   2   8  -630180.76  908.42
  -2  -8   628785.66  822.77
  -9  -4  -2  246.78  124.57
   2  -8  -628252.45  916.90
   3  -8  -618085.45  866.23
   3  -8  -617366.29  936.82
   3   8  -619492.46  818.72
  -3  -8   618423.21  746.72
  -5   8   5 4899.85  501.06
 -11   4   5 105388.   1909.
   5  -8  -5 4894.04  555.50
  -5  -8   5 5889.79  658.67
   5   8  -5 5593.34  628.80
 -11  -4   5 105247.   1917.
   5  -8  -5 5317.85  591.83
   5   3 -1237160.55 1091.66
   5  -3 -1236759.46 1221.87
   2  -7  -8  507.45  157.18
   2  -7  -8  438.54  221.73
   1   9   1 138618.   2729.
  -1   9  -1 137977.   2718.
  -1  -9  -1 140250.   2642.
   1  -9   1 137944.   2718.
  -1  -9  -1 137651.   2906.
  -1  -8  -575841.58 1429.25
  -1  -8  -574805.93 1618.09
  -1   8  -576611.18 1596.58
   1  -8   575718.86 1571.28
  -9   6   2 6388.08  767.65
  -9  -6   2 5741.47  701.80
  -1   1 -11 9237.73  678.43
 -10  -4   013185.82  654.13
 -10   4   012118.11  744.23
  10  -4   012676.40  695.55
  -1  -1 -1110727.96  814.44
  -1  -1 -11 6190.98 2486.45
   1  -9  -2 2465.74  233.85
   1   9  -2 3925.93  543.53
  -1  -9   2 3035.13  410.82
  -7   5  -4  191.13  148.37
  -1   9   2 3045.91  459.41
   1  -9  -2 3398.56  583.87
  -7  -5  -4  -90.57  172.92
 -11  -4   425370.31  636.92
 -11   4   424090.23  999.15
  -6  -6  -4 125963.   2498.
  -6   6  -4 120171.   2667.
   2  -9  -1 6418.10  592.00
   2   9  -1 7624.17 1117.77
  -2  -9   1 7686.80 1066.07
  -2   9   1 8314.33 1045.16
   2  -9  -1 5857.15  319.51
   2  -2 -12 3926.41  428.91
  -9   6   624239.84 1146.38
   4   3 -1210682.46  539.27
   9   6  -623128.21  645.38
   4  -3 -1213805.35  998.38
   9  -6  -622732.69  644.81
   9  -6  -623017.63  883.92
  -9  -6   622994.23  855.00
   2   2 -12 4800.20  541.06
 -12  -2   5 2901.82  295.63
  12  -2  -5 3262.24  391.55
 -12   2   5 2865.51  334.67
  12   2  -5 2650.49  361.29
  10  -1 -1149343.77 1431.17
  11   0 -10  122.64   97.59
  11   0 -10 -134.76  134.67
  10   1 -1150875.67 1435.73
  10  -1 -1149011.96 1402.24
  10   1 -1150018.96 1441.63
   7  -4   510030.36  745.64
  -7   4  -5 9809.20  721.36
   0  -9  -2 181682.   3632.
   0  -9   2 193774.   3728.
   0   9  -2 193022.   3715.
 -12  -1   3 9037.26  670.27
   0  -9  -2 193518.   3630.
   0   9   2 187981.   3767.
  12   1  -310617.45  828.27
 -12   1   3 9423.43  731.61
  -7  -4  -5 9563.13  872.04
  -9   4  10   49.84   56.20
   9  -4 -10  235.11  137.80
 -11   4   610612.37  524.07
   9   4 -10  132.92   72.50
   9   4 -10  107.77   73.50
  11  -4  -612188.72 1135.12
 -11  -4   610142.75  762.59
   9  -4 -10   72.91   84.93
 -10   5   241667.26 1374.83
   9  -3   344226.39 1447.62
  -9  -3  -343580.22 1418.25
 -10  -5   245041.44 1355.39
   6  -3 -12 6884.27  723.83
   6   3 -12 4903.16  214.23
  -9   3  -345042.28 1415.82
   6  -3 -12 5668.97  557.63
   2   9   031960.80  876.52
  12  -2  -6  100.37  135.90
 -12   2   6  163.09   86.02
  12   2  -6  115.60  118.80
   2  -9   031679.06  839.84
  -2   9   032542.1713066.04
  -2  -9   031982.06  879.43
 -12  -2   6  279.75   85.86
  -2  -9   033181.08  977.49
   5  -7  -8 1457.86  254.05
  10  -3 -1024578.36 1021.15
   1  -8  -648213.9319354.68
   1   8  -649493.14 1379.03
  10   3 -1025325.00  725.38
  -1  -8   649659.67 1350.76
   5  -7  -8 1130.90  201.73
  10   3 -1024561.43  667.69
  10  -3 -1023549.81  588.31
 -10   3  1024258.74  623.54
  -5  -7   8 1168.03  211.92
  10   3 -1022938.47  484.15
   1  -8  -650290.54 1404.97
   5   7  -8 1190.05  211.74
  -8  -6  -1 139152.   2793.
   9   0   4  -49.26  153.12
  -9   0  -4  -21.91  138.32
  -8   6  -1 139976.   2815.
  -8  -6   8 3168.81  369.38
  -8   6   8 3099.89  469.53
   8   6  -8 3380.51  330.92
   6  -8  -3 1133.74  200.09
   8  -6  -8 4227.16  408.08
   6  -8  -3  841.44  158.11
  -6  -8   3  564.55  210.20
   8  -6  -8 3509.72  380.48
  -6   8   3  822.38  172.41
  -3   6  -7 8771.35 1154.75
  -3  -6  -7 6158.85 2486.08
  -3  -5  -8 2154.71  919.51
  -3   5  -8 1832.03  347.03
  -1  -7  -7 5235.21  340.79
  -1   7  -7 4935.17  284.87
  -2   9   220361.98  799.34
  -2  -9   220558.26 1049.19
   2   9  -220376.29  954.21
   2  -9  -221206.46  847.59
   2  -9  -222104.10 1246.55
   4  -4   8 6304.19  522.03
  -4   4  -8 8072.02 1060.48
  -4  -4  -8 8912.64 1178.55
   4  -8  -673522.06 1473.17
  12   0  -859591.14 1572.20
   6  -8  -228162.99  776.32
  -6  -8   228164.26  764.58
   4  -8  -670938.16 1435.31
  -6   8   227085.10  809.67
  12   0  -866887.32 2029.99
   4   8  -671366.88 1235.38
  -4  -8   669188.57 1886.22
  -4   8   673476.35 1518.93
   4   8  -670361.30 1536.96
  -5  -8  -1  331.60  173.66
  -5  -8  -1  596.22  175.49
  -5   8  -1  391.60  162.27
   5  -8   1  517.22  186.07
   8  -2   514975.39  631.74
  -8  -2  -513003.91  654.16
  -8   2  -513833.92  694.41
   8  -2 -12 2309.55  256.34
   8   2 -12 1453.58  232.10
   8  -2 -12 1404.11  234.86
   8   2 -12 1107.60  171.45
   8  -2 -12 1617.19  273.09
   8   2 -12 1610.59  260.72
   8   2 -12 1988.90  303.58
  12   2  -4 4607.11  566.53
 -12   2   4 4988.24  495.86
   0   3 -1114462.61  712.78
 -12  -2   4 4190.45  254.09
   0  -3 -1113777.43  673.73
  12  -2  -4 5782.63  513.12
  10  -5  -754142.64 1655.29
 -10   2  -2 2725.27  456.82
  -1  -4 -1020012.25  777.76
 -10  -2  -2 2418.00  427.47
   1  -4  1019204.45  689.30
  10   5  -756139.58 1598.13
  -1   4 -1019813.41  755.71
 -10   5   757949.81 1613.24
 -10  -5   755214.87 1463.85
  10  -2   2 2951.83  415.01
  10  -5  -757520.63 1615.75
  10   2   2 2533.46  384.98
  10  -4  -9 2223.82  328.09
  10  -4  -9 1878.05  284.07
   8  -7  -3 2225.24  321.88
  -8   7   4 2782.03  448.36
  11  -1 -10  221.65  150.15
  -8   7   3 2158.65  907.18
  10   4  -9 2291.65  282.34
   8  -7  -4 3127.04  398.02
  11   1 -10  271.00  126.15
  11  -1 -10  529.82  207.93
 -10  -4   9 2004.49  311.02
 -10   4   9 1833.34  337.85
  -8  -7   4 3757.35  377.07
  10   4  -9 2002.35  276.04
  -8  -7   3 2321.99  367.77
  11   1 -10  120.87  123.68
   8  -7  -4 3374.08  454.88
  -3   0 -10    4.12  103.26
  11  -3  -1 5263.98  622.76
  -9   3  11 3593.74  330.75
   9   3 -11 3628.22  440.77
   9  -3 -11 4767.06  515.55
   9  -3 -11 3670.62  355.74
 -11   3   1 4787.89  273.74
 -11  -3   1 5738.14  720.91
  11   3  -1 4990.42  705.03
   9   3 -11 3458.62  229.22
   9   3 -11 2937.54  204.04
  11  -4  -321978.78 1196.74
 -11   4   323355.48  875.33
 -11  -4   322920.74  764.37
   4  -2   981162.96 1451.32
  -4   2  -975053.23 1495.04
  -4  -2  -979150.05 1717.32
  -9   5  -1 160492.   3236.
   1  -1 -1267988.16 1795.77
   1  -1 -1262280.10 1523.82
  -9  -5  -1 158368.   3063.
   1   1 -1261405.54 1617.50
  -2   3 -10 4743.51  579.68
   2  -3  10 4228.06  297.88
  -9   1  -464191.60 1742.35
   9   1   463436.36 1842.16
   9  -1   464391.20 1694.05
  -2  -3 -10 4697.47  659.58
  -9  -1  -461160.89 1965.13
   7  -6  -914516.26 1098.58
   7   6  -914316.58  672.17
   7  -6  -914323.45  921.51
   7   6  -914619.41  749.33
  -7   6   914335.92  820.02
  -7  -6   915661.14  660.54
   6   8  -4 1502.72  217.45
   6  -8  -4 1663.00  251.41
  -6   8   4 2077.67  382.85
  -6  -8   4 1796.69  282.90
   6  -8  -4 2602.98  351.74
  12   1  -854953.57 1711.78
   3   3 -1285283.65 1587.44
  11   2   090014.94 1809.85
  12  -1  -856596.99 1518.79
  12  -1  -856256.23 1506.54
  11  -2   089266.35 1724.69
 -12   1   853334.81 1318.54
 -11  -2   091416.08 1764.31
   3  -3 -1288589.30 1661.81
  12   1  -854816.29 1480.85
 -11   2   091251.27 1918.75
 -12   1   857740.86 1426.82
   9   0 -12 -134.94  147.01
   9   0 -12 -270.70  124.69
   1  -7  -819214.72  845.54
   1  -7  -818715.02 1020.14
   1   7  -819895.40  810.89
  -1  -9  -213054.21  678.96
   1  -9   213233.23  867.68
  -1   9  -213119.70  795.09
  -1  -9  -213365.56  668.99
 -12  -2   753653.18 1356.28
 -12   2   753629.71 1373.34
  12  -2  -752288.91 1642.42
  12  -2  -751230.80 1680.17
  12   2  -752310.07 1483.61
  -2   9  -1 7507.25  578.98
  -2  -9  -1 8442.77  904.44
   2  -9   1 7260.38 1209.17
  -2  -9  -1 8500.90  845.03
  -6  -8   1 2111.16  849.64
  -6   8   1 2549.70  508.83
  -6  -8   1 2856.33  448.69
   6  -8  -1 2329.57  268.68
   9   5  -981593.11 1456.04
  -9   5   980346.50 1648.59
   9   5  -981607.62 1532.33
   9  -5  -982496.07 1545.19
  -9  -5   982329.53 1594.61
  -8  -7   5  137.14  148.56
   8  -7  -5  -16.17   96.10
  -1  -9   3 107163.   2221.
  -3  -1 -1028845.25 1150.17
   7   7  -716491.56  755.99
   7  -7  -717236.12  855.97
   8  -7  -5  297.38  185.56
  -8   7   5  190.72  134.67
   7  -7  -717012.41 1083.55
   8  -7  -2 2798.56  414.00
  -8   7   2 2724.70  484.69
  -7  -7   716404.33  673.65
   1  -9  -3 108322.   2268.
  -8  -7   2 1913.79  254.19
   1  -9  -3 108527.  43540.
  -1   9   3 108524.  43544.
   8   7  -5  143.26   98.77
  11  -4  -746033.00 1520.53
  -8  -7   2 2914.91  372.77
   1   9  -3 109832.   2273.
  -7   7   716891.05  689.40
 -11   4   746811.35 1452.13
 -11  -4   747736.29 1368.91
  -3   1 -1028625.70  836.14
   7  -3 -12 9552.64 1039.78
   7  -3 -12 8919.46  740.71
   7   3 -12 8217.38  654.57
  -7   6  -311238.95  633.77
  -7  -6  -311819.68  647.86
  12   0  -2  796.39  196.56
 -12   0   2  574.17  196.34
  -9   6   129410.65  878.32
  -9  -6   130294.29  777.67
  -1  -2 -1117468.17  869.02
  -1   2 -1117620.26  764.88
   1   4 -11 133480.   2594.
   1  -4 -11 136667.   2672.
   2   9  -310211.75 4148.10
   3  -9  -1 106262.   2253.
   2  -9  -310398.90  907.93
  -2   9   310895.54  569.60
  -1  -4  11 134543.   2461.
  -2  -9   310805.55  826.99
  -3   9   1 105219.   2139.
  -3  -9   1 108127.   2040.
  -1  -4  11 132367.   2421.
   2  -9  -310576.58  667.90
   3   9  -1 106095.   2006.
   9  -1 -1277970.78 1443.98
   9  -1 -1275100.80 1635.16
   9   1 -1275004.97 1514.57
  -9   1  1271021.74 1232.60
   9   1 -1274457.11 1410.66
  -4  -7  -552595.94 1619.36
  -4   7  -544836.28 1369.40
  -3   9   2 2111.45  902.24
  -7  -7  -1 5413.56  254.76
  -3  -9   2 2430.69  356.38
   3   9  -2 2121.04  909.36
   3  -9  -2 2387.73  336.38
   3  -9  -2 1970.65  312.79
  -7   7  -1 6485.74  873.40
  -8  -4  -4 2721.27  483.67
   8  -4 -1127947.92  903.71
   8   4 -1127588.84  635.75
  -8   4  -4 2490.46  304.63
   8  -4   4 2253.15  314.92
   8   4 -1128790.76  773.02
   8  -4 -1127625.35  788.24
   0   8  -6  132.70  115.11
   0  -8  -6 -113.17  138.38
   0  -8   6  300.53  166.83
   0   6  -9  301.59  124.93
   0  -6  -9  462.23  175.10
   0  -8  -6  372.27  155.76
   9  -6  -7  697.72  212.61
 -10   2  11  163.13   76.48
   9  -6  -7  901.69  214.23
 -10   2  11  283.03   79.72
  10  -2 -11  -48.59  130.15
  -9  -6   7  892.27  162.05
  10  -2 -11  603.59  191.09
   9   6  -7  834.65  147.64
  -9   6   7  775.76  345.60
  10   2 -11   94.57   79.91
  10   2 -11  294.12  121.35
 -12  -2   324125.81  615.61
  -6   3  -7  250.13  124.76
  -3  -8  -4 4482.24  626.70
   3  -8   4 3566.80  572.42
 -12   2   323163.28  760.02
  -6  -3  -7 -305.39  192.84
  12   2  -322557.94  762.34
  -3  -8  -4 4201.06  423.12
   6  -3   7  458.37  140.70
  -3   8  -4 3652.76  488.79
  12  -2  -324912.04  741.53
   8  -5 -1017555.12  812.70
  -8   5  1019797.14  754.49
  -8  -5  -3  805.01  173.88
  -8   5  -3  806.06  177.69
   8   5 -1018375.86  722.89
   5   0 -13 2070.60  349.65
   8   5 -1018554.88  737.20
   8  -5 -1017868.49  718.70
  11   3  -950581.00 1421.79
  -5  -7  -448234.8619360.13
   0  -9  -3 1256.33  194.88
   0  -9   3 1183.73  240.65
   0   9  -3 1177.21  234.99
  11  -3  -950137.93 1376.17
  11  -3  -948691.22 1331.65
   0  -9  -3 1724.23  319.71
  11   3  -947709.80 1312.51
  11   3  -946932.34 1377.48
  -5   7  -447581.91 1567.63
 -11   3   949494.55 1305.54
   5  -8  -6  893.01  182.39
   6   7  -818634.39  871.22
  -5  -8   6  572.99  175.61
  -4  -8  -3 4741.51  240.60
  -4  -8  -3 6416.04 1001.76
   5  -8  -6  709.98  220.41
   6  -7  -817936.89  857.05
  -4   8  -3 5807.73  857.85
   5   8  -6 1008.74  198.47
   4  -8   3 4609.66  669.14
  -5   8   6  876.91  179.39
   6  -7  -818873.23  999.40
  12  -1  -262608.31 1685.36
  12   1  -265094.37 1745.24
   6   0 -13  -40.15   41.49
 -12   1   267388.36 1921.71
 -12  -1   267264.09 1783.03
   6   0 -13   14.83   54.79
   3  -9   0 6911.23  747.29
  -3   9   0 6695.35  800.38
  -3  -9   0 7794.08 1010.02
  -3  -9   0 6371.20  499.88
  -7   3  -6 1578.36  291.80
   4  -5 -11 9251.33 1064.23
   7  -3   6 1926.06  286.15
   4   5 -11 7974.84  607.76
   4  -5 -1110460.39 1134.30
  -7  -3  -6 1363.22  356.68
  -3  -4  -9 2276.28  427.70
  -3   4  -9 2109.30  362.36
   5  -5 -1138451.58 1269.71
   5  -5 -1136917.47 1571.84
   5   5 -1139010.33 1162.28
   3  -4   9 1908.95  292.32
 -10   5   114472.52  916.02
 -10  -5   114668.34 5930.47
   4  -6 -10 6041.81  647.19
  -2   6  -814958.80  623.54
  -2  -6  -815536.34  650.70
   4  -6 -10 5336.56  578.25
   4   6 -10 5560.67  602.69
  -3  -7  -655151.73 1506.08
   0   5 -10 2308.77  377.74
   0  -5 -10 1834.64  324.14
  -3   7  -655495.13 1590.97
   6  -8  -5 9946.40  743.00
   6   8  -510108.02  871.39
  -5   3  -8 6645.04  898.60
  -6   8   5 9407.81  695.65
   6  -8  -5 9414.96  749.91
  -6  -8   5 9410.82  690.29
   5  -3   8 5521.12  391.38
  -5  -3  -8 6174.68 2677.26
  11   2 -10 111210.   2216.
  11  -2 -10 110473.   2193.
  11  -2 -10 105890.   1996.
  11   2 -10 110528.   2144.
 -11   4   217704.73  705.01
   5  -1 -1341237.06 1170.23
   5  -1 -1339377.87 1158.38
 -11  -4   219896.78  839.70
   5   1 -1345119.29 1322.56
  11  -4  -217988.21  974.01
   4   0 -13    9.70   66.70
  -2  -8  -5  903.63  167.99
 -11   0  -1  583.45  193.70
  -2  -8  -5 1033.28  197.04
  -2   8  -5  467.36  194.10
  11   0   1  125.83  144.96
   2  -8   5  253.39  130.16
   3  -9  -3 3852.11  413.32
  -3   9   3 4672.85  738.14
   3   9  -3 5005.00  565.38
   3  -9  -3 4709.04  553.30
  -3  -9   3 4110.66  611.73
   5  -6 -1097355.47 1864.55
   5  -6 -1098215.64 1831.66
   1   2 -12 8056.79  888.47
   1  -2 -12 6564.46  886.65
   5   6 -10 101441.   1858.
   6  -1 -13  634.90  184.98
  -9   2  -4 8988.11  893.64
   9  -2   4 7531.17  564.99
   6   1 -13  578.27  179.76
   9   2   4 7606.01  636.64
   6  -1 -13  290.00  105.77
  -9  -2  -4 8845.16 1077.84
  -2  -5  -9 2888.64  296.51
  -2   5  -9 1912.25  372.37
   3  -6 -1088720.31 1722.66
   3   6 -1092019.55 1776.02
   3  -6 -1088240.63 1753.87
 -12  -2   8 4475.81  119.28
  12  -2  -8 5692.56  560.82
  12   2  -8 5340.24  427.38
 -12   2   8 3968.05  128.58
 -12   2   8 4423.30  205.35
  12   2  -8 4107.58   91.41
  12   2  -8 4860.87  488.37
  12  -2  -8 4816.49  504.11
  12   0  -9  -71.42  127.21
  -6  -8   069491.41 1907.30
  -8  -7   6 2374.72  391.64
  -8  -7   197445.27 1835.12
   6  -8   070164.8828168.14
  12   0  -9 -160.04  152.00
   8  -7  -6 2303.33  348.42
  -6   8   071328.17 1511.75
   8   7  -6 2509.11  278.03
  -6  -8   070541.76 1248.88
  -8   7   6 2193.67  948.22
   8  -7  -6 2424.76  316.18
   2  -3 -12 4558.02  537.72
   2   3 -12 4336.94  508.89
  10   5  -835907.72 1125.50
  10  -5  -836772.69 1180.46
  10  -5  -836992.90 1183.66
 -10   5   838038.33 1157.44
 -10  -5   837920.24 1188.77
   2  -9   2 132463.   2665.
  -2  -9  -2 131081.   2679.
  12  -3  -521556.15 1207.31
  12   3  -524165.62 1495.30
   3   5 -1183589.47 1603.95
 -12   3   521956.87  879.57
 -12  -3   524275.54  686.49
   3  -5 -1179924.36 1529.36
  -6   7  -312893.13  750.21
   7   0 -1334588.53 1036.63
   6  -5 -1123150.37  931.99
   7   0 -1333323.29  999.56
   6   5 -1125234.27  659.23
   6  -5 -1123802.16  752.62
  -6  -7  -313310.40  672.51
   7   0 -1334278.59 1175.39
  -3   2 -10 9070.35 1080.61
   4   1 -1325214.25  727.62
   4  -1 -1326423.76  789.84
   3  -2  10 8730.94  672.24
  -3  -2 -1010092.00 1207.66
  -5   8  -2 1680.97  312.80
   5  -8   2 1062.15  203.99
  -5  -8  -2  929.11  206.65
  12  -3  -6 -104.03  165.02
  12   3  -6  254.38  126.68
 -12  -3   6   34.66   55.83
 -11   1  -1 109447.  43912.
  -5  -8  -2 1074.15  174.22
 -12   3   6  220.91  108.31
  11   1   1 108754.  43636.
   0   7  -816402.31  666.69
   0  -7  -817369.30  967.28
  -1  -9  -3 179625.   3541.
   1  -9   3 182753.   3582.
  -1  -9  -3 187086.   3522.
  -1   9  -3 184588.   3576.
 -10   0  -3  -59.18  146.08
  10   0   3  207.60  140.19
 -11  -4   8 4251.70  148.34
  11   4  -8 4604.47  364.53
  11  -4  -8 4184.36  624.29
 -11   4   8 4319.15  265.44
 -10   4  -116962.58  904.23
  10  -4   114903.13  631.50
 -10  -4  -117418.26  679.65
  12  -1  -915579.38 1339.60
   9   2 -1210682.63  477.57
   9  -2 -1211092.36  509.33
   3  -8  -717519.35  857.14
   9   2 -1211884.46  585.08
   3   8  -718502.81  740.31
   9  -2 -1212057.35  623.54
   9  -2 -1213483.06 1249.63
  12  -1  -913614.96  841.28
  12   1  -914846.36  873.45
  -9   2  1210160.88  709.02
   3  -8  -718232.85  854.41
  12   1  -915578.51 1143.11
  -3  -8   718113.84  710.49
   9   2 -1213589.21  944.75
  -8   3  -523402.01  677.85
   8  -3   523000.37  609.59
  -8  -3  -522531.24  682.24
  -2  -9   426702.31  758.55
   8   3 -12 2341.62  340.86
  -3   9  -187047.45 1958.84
  -3  -9  -191188.05 1620.99
   8  -3 -12 2158.82  886.70
   2  -9  -428056.79  786.65
   2  -9  -426259.24  685.61
   8   3 -12 3027.95  328.90
  -2   9   427612.26  800.85
   3  -9   186872.65 1864.87
   8  -3 -12 2747.62  280.60
   2   9  -426050.48  712.96
 -12  -3   436656.35 1088.90
  12  -3  -432395.1313066.13
  12   3  -434734.59 1119.26
 -12   3   433443.03 1144.36
 -10  -3  -2 106291.   2071.
  10  -3   2 105057.   1984.
 -10   3  -2 107953.   2035.
   1  -9  -4  288.73  136.84
   1   9  -4  742.21  231.68
   1  -9  -4  138.75  204.95
  -1  -9   4  200.77  149.83
   7  -1 -1333842.70 1076.64
   7  -1 -1334535.94 1389.64
   7  -1 -1333871.99 1122.58
   7   1 -1337209.25 1129.32
   7   1 -1334407.51 1081.90
   2   8  -724018.12  685.88
   2  -8  -723094.95  968.76
   2  -8  -723980.42  674.03
  -2  -8   724785.98  691.61
   0   0 -1216915.01  748.17
   6   6 -10 1034.64  189.60
   5  -4 -1245730.04 1572.34
   5   4 -1243850.28 1290.32
   5  -4 -1243744.16 1421.68
   6  -6 -10 1126.20  192.86
   6  -6 -10 1128.65  225.89
  -4   3  -9 5109.08  671.46
   4  -3   9 6442.95  590.84
  -4  -3  -9 5477.70  756.64
  -2  -7  -752092.47 1573.95
  -2   7  -751499.70 1458.47
   4  -9  -2 182816.   3482.
  -4  -9   2 178157.   3500.
   4   9  -2 178882.   3494.
  -4   9   2 175876.   3512.
   4  -9  -2 182619.   3709.
 -12   2   2 3742.14  529.90
 -12  -2   2 2692.30  249.19
  12   2  -2 3504.52  400.49
  10   1   351538.62 1553.82
 -10   1  -352563.51 1607.94
  12  -2  -2 4574.89  459.48
  10  -1   353060.44 1505.50
 -10  -1  -350774.04 1401.00
   4   8  -729964.61  651.85
  -2   0 -11 -161.92  152.95
   4   8  -734127.14 1188.83
   4  -8  -731742.92  981.77
   4  -8  -733035.14 1193.37
  -4  -8   733040.76 1128.90
   3   0 -13 125833.   2447.
   2  -6 -10  533.22  215.66
   2   6 -10  874.34  181.81
   7   0   715736.89  654.50
  -7   0  -716428.40  924.99
 -11  -3   0 4021.52  313.66
  -8   6  -250794.90 1530.44
   8   6  -9 3901.93 1596.31
   8  -6  -9 3699.09  430.06
   8  -6  -9 4423.15  362.28
   6   0   8 5263.82  546.86
  -8  -6   9 3923.69  411.40
 -11   3   0 5985.95  788.93
  -8  -6  -252918.38 1469.13
  11  -3   0 6869.44  860.06
   8   6  -9 3568.47  358.94
  11   3   0 5560.20  431.62
  -6   0  -8 6980.39 1007.73
  -8   6   9 4024.38  407.70
   4  -9  -1 1265.84  215.75
  -4  -9   1 1702.46  353.00
  -4   9   1 1119.50  220.75
  -9   6   060701.51 1748.57
  -4  -4  1211543.62  513.37
  12  -3  -7 6082.27  666.14
  12  -3  -7 5161.54  431.38
 -12  -3   7 4354.46  227.27
   4   4 -1211980.93  607.84
 -12   3   7 4294.86  237.79
   4  -4 -1212611.45  734.07
  -9  -6   061883.50 1680.20
  12   3  -7 4666.58  426.85
  -1  -8  -6 5875.12  641.85
   1  -8   6 5111.81  578.22
  -1  -8  -6 5393.67  757.20
  -1   8  -6 5236.80  621.17
   3  -9  -4 1923.77  302.76
   3  -9  -4 2210.44  354.08
  -3   9   4 2240.47  409.83
   3   9  -4 1267.79  201.12
   3   9  -4 1753.39  308.38
  -3  -9   4 1895.92  383.89
   4   7  -9 3967.91  482.70
  -4  -7   9 4013.59  386.58
  11   0 -1110483.35  712.15
  11   0 -1110254.28 4138.89
   4  -7  -9 3906.61 1636.84
   4  -7  -9 4414.87  476.91
   6   4 -1214678.28 5895.12
   9  -4   341982.77 1403.20
  12   0  -1   55.47  111.69
  -9  -4  -340384.27 1280.16
   6  -4 -1215630.00  744.65
   6  -4 -1214874.52  805.58
   5   2 -13 5159.43  452.36
   5  -2 -13 4256.86  491.26
  -9   4  -342164.15 1340.94
 -12   0   1   20.45  103.66
   0  -1 -12 1084.35  221.86
   0   1 -12  267.94  142.75
   0  -1 -12  875.41  139.14
   3  -7  -9 4350.26  447.29
   3  -7  -9 4068.54  519.96
   3   7  -9 3511.32  510.19
  -4   9   3 3337.64  615.10
   4   9  -3 3630.32  427.65
   4  -9  -3 2870.49  332.83
  -4  -9   3 3293.18  520.58
 -10   4  10  878.58  176.96
  10  -4 -10 1744.64  305.96
  10   4 -10 1269.67  219.77
  10   4 -10 1240.38  178.06
  10   4 -10  873.74  156.40
  10  -4 -10 1078.93  160.87
   4  -9  -3 3430.01  663.38
   6   2 -1326169.04  680.84
   6  -2 -1325122.28  759.01
   6  -8  -666641.04 1765.94
  -6   8   668101.30 1961.70
  -9   6   844662.35 1361.08
   9  -6  -842791.80 1338.09
  -6  -8   664796.01 1921.55
   9  -6  -844144.69 1341.33
   9   6  -842549.25 1346.50
   6   8  -665374.08 1833.56
   6  -8  -667184.60 1813.80
  -9  -6   842678.67 1340.71
   7  -8  -341686.82 1273.10
  -1  -3 -11  195.21  146.72
   0  -9  -4 204989.   3866.
  -2   1 -11  321.12  131.47
   0  -9  -4 194539.   3931.
  -7  -8   348755.37 1329.78
   7  -8  -347920.4119237.16
  -2  -1 -11  257.38  126.16
   0  -9   4 196367.   3776.
  -7   8   346976.48 1562.45
   0   9  -4 199480.   3836.
  -7  -1  -7 115993.   2358.
  -7   1  -7 113337.   2447.
   2  -5 -11 164635.   3186.
   3   1 -1322501.23  693.01
   7  -1   7 119073.   2298.
   3  -1 -1321560.78  789.83
   2   5 -11 165672.   3248.
   6  -1   833524.72 1173.32
  -6  -1  -833077.65 1089.34
  -6   1  -833700.63 1098.91
  -6   5  -619181.31  768.92
  -6  -5  -619447.35  773.93
   7   7  -8 102668.   1994.
   7  -7  -8 102081.   1885.
  -7  -7   8 101395.   2024.
  -7   7   8 103081.   1958.
 -10   6   442621.76 1965.17
   7  -7  -8 100907.   1966.
 -10  -6   439297.35 1179.46
 -10  -6   438277.69 1077.84
   7   5 -11  793.81  140.85
   7  -5 -11  694.36  208.38
   7  -5 -11  713.63  219.21
  -5  -5  -780539.10 1604.81
  -5   5  -781872.35 1618.39
  10  -6  -5 8068.09  974.82
   0   4 -1123087.49  674.74
  10  -6  -5 7133.80  555.94
 -10   6   5 7582.59  731.71
   1  -8  -711189.15  651.31
   1   8  -711530.96 1109.11
   1  -8  -710791.03  581.51
   0  -4  1121982.89  722.78
   0  -4 -1121460.48  848.88
  -1  -8   710853.13  563.66
 -10  -6   5 6532.74  490.76
  10   3 -11 134344.   2447.
 -10   3  11 147575.   2755.
  10   3 -11 141178.   2728.
   8   0   6 2466.40  442.46
  10   3 -11 146302.   2843.
  10  -3 -11 141322.   2626.
  -8   0  -6 2394.58  582.74
  10  -3 -11 136822.   2706.
   8   0 -13  264.09  129.86
  12  -3  -3  333.75  125.08
   8   0 -13   65.97   55.15
   8   0 -13  -91.95   71.86
 -12  -3   3  -12.56   89.00
 -12   3   3  322.33  123.84
  12   3  -3  445.52  194.93
  11  -1 -1148666.60 1481.00
  -7   8   411620.74 1063.10
  -5   6  -642738.48 1336.65
   7  -8  -411769.93  879.11
  -5  -6  -642203.83 1675.39
  -7  -8   410260.50 4166.56
   7  -8  -411010.21  837.79
  11   1 -1150445.82 1604.27
  11   1 -1151095.77 1536.04
  11  -1 -1152811.62 1675.12
   7   8  -411330.01  600.06
  12   1  -1  112.19  358.27
  -9   5  -2 1223.34  264.00
 -12  -1   1  534.10  162.24
 -12   1   1  158.84  118.19
  -9  -5  -2 1630.61  332.31
  12  -1  -1  546.22  219.13
   4   2 -1310559.77  546.50
   4  -2 -1310314.12 4192.71
 -11   4   1  661.21  241.08
   5   7  -910061.18  764.93
  -9   4  11 136902.   2611.
 -11  -5   5 5469.34  304.78
  -7   8   2  777.42  355.06
 -11   5   5 5647.92  308.19
  11  -2   1 9021.01 1114.62
   9   4 -11 139457.   2611.
  -7  -8   2  296.03  127.92
  -5  -7   9 9872.25  794.69
 -11  -4   1  727.97  237.09
   9  -4 -11 132305.   2623.
   9  -4 -11 131751.   2484.
   7  -8  -2  411.41  198.30
  -5   0  -928714.92  797.19
   5  -7  -911296.44 1043.94
  11   2   1 7018.22  673.21
   9   4 -11 142094.   2694.
  11  -4  -1  352.63  159.41
 -11   2  -1 9286.63 1094.24
   5  -7  -911125.66 1114.01
 -11  -2  -1 5874.07  245.47
  -4  -9   0 103813.   2053.
  -4   9   0 107416.   2078.
  -4  -9   0 107275.   1866.
   4  -9   0 104552.   1991.
  -2  -4 -10 5422.76  714.25
  -2   4 -10 5818.06  825.87
  -8  -7   0 1328.02  231.08
  -8   7   0 1442.06  297.89
   2  -4  10 4600.62  230.07
  -8   7   741064.60 1370.13
   8  -7  -742803.98 1416.74
   8  -7  -740837.01 1540.01
  -8  -7   742557.46 1359.40
   8   7  -741823.29 1348.97
  -7   7  -252706.04 1560.59
  -7  -7  -254999.10 1506.85
 -10  -5   0 113843.   2260.
  -1   6  -922449.21  644.93
   6  -8   1  136.20   94.73
  -6  -8  -1   19.72   92.24
  -1  -6  -922627.38  696.49
  -6   6  -530493.56  915.13
 -10   5   0 108109.   2343.
  -6   8  -1  202.33  125.90
  -6  -8  -1  -18.18   48.42
  -6  -6  -531128.43  936.02
 -11  -5   4 6760.25  498.43
   3  -4 -12  210.38  126.59
 -11   5   4 6485.79  512.92
  12   2  -9 125927.   2500.
 -12   2   9 124680.   2301.
 -12   2   9 130034.   2398.
  12   2  -9 126821.   2445.
  12  -2  -9 122774.   2453.
  12  -2  -9 126568.   2664.
  -5  -8   765407.99 1746.77
  -5   8   766174.08 1839.43
   5   8  -764971.00 1728.35
   5  -8  -762716.03 1885.22
   5  -8  -764573.57 1747.06
   5   8  -763364.92 1550.27
   2  -7  -9 8769.01  893.74
 -10   6   3 1757.91  309.30
  10  -1 -12 6189.28 2519.67
  10   1 -12 7047.23  716.71
   2   7  -9 8785.39  841.38
  10  -1 -12 7224.60  961.45
  10   1 -12 7342.33  961.13
   2  -7  -910295.73 4277.53
 -10  -6   3 1285.43  263.51
  -8   1  -652916.30 1506.79
  11  -3 -1023272.95 1554.50
  11   3 -1022950.65  909.11
   8   1   656583.23 1498.84
   8  -1   660263.69 1591.97
  -8  -1  -655421.96 1700.43
  11   3 -1022419.13  706.27
 -11   3  1022684.86  567.06
  11  -3 -1022581.63  673.73
 -11   3  1021435.19  744.57
   8   1 -1333562.81 1149.21
   8  -1 -1332632.5713094.92
  -4   6  -7 105431.   2130.
  -4  -6  -794880.34 1905.87
   8   1 -1331274.14  829.33
  -7   5  -530050.91  834.22
  -7  -5  -527771.27 1141.45
   8  -1 -1332493.4413049.30
   8  -1 -1333072.54 1123.63
   8   1 -1332847.99  982.32
   9   5 -10 3183.20  326.53
  -9   5  10 3082.73  293.83
   7  -2 -13  697.66  202.64
  -9  -5  10 2917.08  318.41
   9  -5 -10 3303.35  380.25
   7  -2 -13  839.03  167.53
   7   2 -13  688.23  218.87
   9  -5 -10 3130.37  426.66
  11  -5  -643919.73 1496.91
  -2   9  -316791.06  763.24
   2  -9   316896.65  742.28
 -11   5   646769.66 1547.79
  -2  -9  -316758.62  721.00
 -11  -5   646882.76 1421.66
  -2  -9  -317946.25  740.83
  -5   1  -965369.21 1775.34
   5  -1   969391.21 1764.87
  -5  -1  -961925.59 1726.49
   7  -4 -1222965.02  921.37
   7   4 -1221202.72  763.80
   7  -4 -1222375.68  681.77
 -10   6   624134.40 1150.26
 -10  -6   621798.17  951.03
  10  -6  -623243.59  836.73
  10  -6  -624031.56  691.04
  -3  -9  -2  180.27  129.62
  -3   9  -2  165.79  118.87
   1   3 -1230957.32  914.82
   3  -9   2  242.49  156.60
   1  -3 -1229540.72  895.58
  -3  -9  -2  182.36  116.75
  -9  -3  -435908.06 1256.65
   9  -3   436860.50 1261.37
  -9   3  -437384.50 1490.45
 -10   2  -383955.21 1695.55
  10  -2   386985.08 1745.17
   4  -9  -4 176215.   3372.
  10   2   392870.21 1792.31
   7   6 -10 3832.76  381.53
  -4   9   4 178048.   3452.
   7  -6 -10 4613.11  396.92
   4  -9  -4 181944.   3565.
   4   9  -4 174590.   3423.
   7  -6 -10 4803.84  450.05
  -4  -9   4 172106.   3323.
 -10  -2  -391012.75 1765.07
  -4  -5  -8 108227.   2079.
  -4   5  -8 107597.   2266.
  12  -3  -873562.20 1749.29
  12   3  -872233.75 1284.22
  13   0  -6  134.72  180.94
 -13   0   6  -12.97   56.54
  -1   5 -10  622.74  216.45
  -7   8   525171.15  746.36
   7  -8  -526083.51 1764.94
  -1  -5 -10  467.76  186.04
  -7  -8   523668.80  769.27
   7   8  -524408.34  779.49
   7  -8  -526735.87  826.99
 -10  -5   938052.08 1183.68
  10  -5  -938693.92 1262.23
  10  -5  -939019.60 1232.19
  -4  -8  -416815.91  708.69
 -10   5   939192.69 1199.85
  -4   8  -416435.03  685.28
  13   0  -5  421.50  158.43
 -13   0   5  406.89  129.99
  10   5  -937495.95 1114.22
  10   5  -939304.10 1187.44
   1  -6 -10  718.91  220.55
   1   6 -10  976.15  207.01
   6  -4   7 2325.50  247.63
  -6  -4  -7 2690.59  402.05
  -6   4  -7 2393.48  353.56
 -11   4   976601.70 1446.91
  11  -4  -976671.39 1710.19
  11   4  -976965.95 1420.77
 -11  -4   976126.04 1354.57
  11   4  -979378.88 1428.60
  -9  -7   4 6735.23  547.31
   7  -8  -1 128956.   2619.
  -3  -3 -1026780.01  756.53
  -7   8   1 126906.   2595.
  -9   7   4 7227.90  637.48
   0  -2 -1210219.99 4113.66
  -7  -8   1 126081.   2321.
  -7  -8   1 132566.   2673.
  -3   3 -1026363.74  782.21
   9  -7  -4 8210.34  889.48
   3  -3  1026212.25  627.93
   0   2 -1225530.74 2415.15
 -11  -5   370331.42 1469.35
 -11   5   369235.87 1972.98
  -3   8  -5 154937.   3181.
   2   0 -13  232.55  123.42
  -3  -8  -5 147012.   2910.
   2  -9  -5 3014.30  349.25
   2  -9  -5 3367.44  459.17
   2   9  -5 2924.09  477.69
   1  -9   4 3613.72  649.20
  -1  -9  -4 4158.92  676.90
  -1  -9  -4 4319.20  396.76
  -2  -9   5 2371.73  640.21
  -1   9  -4 3376.98  776.71
  -1   7  -822863.73  911.60
  -1  -7  -822776.42  692.58
  -7  -6  -419850.51  990.54
  -2  -2 -1134588.69 1271.46
   7  -2   7  335.19  110.52
  -7  -2  -7 -281.99  166.18
  -7   6  -418673.59  935.80
  -7   2  -7  565.03  199.19
   3  -2 -13 3304.52  457.61
  -2   2 -1137902.90 1347.17
   3   2 -13 4355.46  615.30
   6  -2   8 4328.09  385.62
   9   3 -12 114883.   2229.
   7  -4   614262.27  860.34
   6   7  -9 1398.12  253.63
  -7  -4  -613137.05  689.44
   9  -3 -12 116227.   2343.
   6  -7  -9 1227.87  203.87
   9  -3 -12 113214.   2132.
  -7   4  -613196.97  676.79
  -6   2  -8 4829.44  603.89
   6  -7  -9 1472.15  256.44
  -6  -2  -8 3137.01  666.29
  -6  -7   9 1023.52  191.43
  -9   7   3 2100.99  318.70
  13   1  -616206.96  655.92
 -13   1   616962.25  646.51
  -9  -7   3 1820.88  368.86
 -13  -1   618912.05  681.84
  13  -1  -617667.53  707.71
   9  -7  -3 1714.45  276.22
   9  -7  -518074.11  984.96
   9  -7  -519329.19  762.15
  -9   7   518199.99 1048.46
  -9  -7   518530.84  837.35
  -5   4  -8  754.67  343.89
  -5  -4  -8  487.09  168.91
   9   0   546637.43 1579.74
   5  -4   8  529.92  161.40
  -9   0  -545087.28 1420.82
   3   9  -5 1718.35  279.25
   3  -9  -5 2737.79  328.66
  -3   9   5 3045.55  350.59
  -3  -9   5 2690.00  471.53
  12   1 -1096266.52 1924.78
  12  -1 -1096835.49 2026.73
 -13   1   531430.01  796.77
  12  -1 -1096428.16 1828.66
  13  -1  -528735.20 1236.17
  12   1 -10 100081.   1858.
 -13  -1   530004.78  881.29
   3   9  -5 2590.80  453.14
   3  -9  -5 3238.35  437.64
  13   1  -529576.62  846.19
   4  -9   1 1380.51  308.29
   0   8  -718815.65  738.60
   0  -8  -718133.11 1040.10
   0  -8  -717355.80  961.16
  11   2 -11  529.99  166.10
  -5  -8  -347116.31 1573.52
   1   9  -587734.02 1705.49
  -4   9  -1 1025.97  251.85
  11  -2 -11  232.38  134.87
   1  -9  -584892.39 1604.05
  11   2 -11  614.09  196.42
  -4  -9  -1 1000.82  176.30
  -4  -9  -1 1386.20  248.00
   1  -9  -587119.30 1708.54
  -1  -9   584494.44 1845.12
  11  -2 -11  798.39  166.20
  12  -2  -136973.14 1166.69
 -10   6   237548.08 1578.87
  12   2  -136302.35 1162.21
 -12   2   135403.98 1184.52
 -10  -6   239818.39 1217.25
 -12  -2   137562.05 1244.85
 -11  -5   7 2458.69  413.55
  11  -5  -7 3021.35  407.84
 -11   5   7 2760.76  379.38
  -4   0 -1045125.78 1450.74
   2  -1 -1358658.47 1564.86
   2   1 -1358171.71 1546.20
   5  -9  -213247.06  894.03
   5   9  -213932.19  718.70
  -5   9   213586.23  693.18
  -5  -9   214940.48  649.24
  13   0  -4  112.83   98.47
 -13   0   4    8.69   67.87
 -12   3   2 8052.97  707.92
 -12  -3   2 6309.05  501.56
  12  -3  -2 7442.07  772.36
  -5  -7  -5  979.31  177.59
  -5   7  -5  840.21  239.10
  -3   6  -860803.88 1675.79
  12   3  -2 7167.83  773.08
   1   5 -11 4127.54  686.61
   1  -5 -11 5413.89  698.30
   5  -9  -3 299380. 120102.
   1  -7  -9  240.27  171.26
   1  -7  -9  481.24  191.01
 -13  -1   7 1622.99  282.47
   5   9  -3 293665. 117815.
   5  -9  -3 285001.   5344.
  -4   7  -620801.59  835.15
  13   1  -7 1857.80  299.42
  -4  -7  -620578.05  964.63
 -13   1   7 1712.63  273.20
  -5  -9   3 292753.   5517.
   1   7  -9  324.52  143.84
  13  -1  -7 2508.70  383.37
  -5   9   3 295076. 118376.
   2   4 -12 136004.   2649.
  -8  -5  -457130.83 1617.66
   2  -4 -12 133898.   2621.
  -8   5  -459215.60 1663.06
  10   2 -12 7963.84  815.98
  10  -2 -12 9593.59 1024.27
 -10   2  12 7157.53  496.02
   8  -5 -1111533.60  703.07
   8   5 -1112314.55  773.69
 -10   2  12 6811.13  478.12
  10   2 -12 8543.09  746.16
   8  -5 -1110620.24  610.78
  10  -2 -12 8142.99 1050.17
   8   5 -1111215.54  610.97
  -9   1  -558298.56 1728.43
  10  -6  -795163.80 1838.57
  10  -6  -798960.96 1858.50
  -9  -1  -557310.34 1605.86
 -10  -6   798003.32 1822.09
  10   6  -798198.56 1818.18
   9   1   559977.21 1651.41
 -12   4   514162.89  857.16
 -12  -4   513791.18  682.55
 -10   6   7 100376.   2012.
  12   4  -513797.17  718.58
   9  -1   560381.02 1598.90
  12  -4  -514512.11  778.27
  -8   2  -6  538.43  238.50
  -8  -2  -6  378.67  163.44
   8  -2   6  199.73  108.64
   8  -2 -13 158750.   3051.
   8   2 -13 161091.   3102.
   8  -2 -13 163131.   3185.
   8  -2 -13 160194.   2990.
   8   2 -13 167442.   3128.
  11   0   2  453.09  288.97
 -11   0  -2  -19.39   70.98
   5  -3 -1316293.23  839.30
   5   3 -1315900.96  631.76
  -2  -8  -6 112777.   2287.
  -5  -9   1 179891.   3482.
  -5   9   1 177601.   3602.
  -2  -8  -6 112560.   2271.
  -2   8  -6 120318.   2406.
   5  -9  -1 173481.   3769.
  -5  -2  -9 -203.10  215.83
 -12   4   6 120093.   2321.
  -5   2  -9  457.17  170.05
  12   4  -6 119110.   2393.
   5  -2   9  375.60  116.19
  12  -4  -6 118060.   2423.
 -12  -4   6 120836.   2346.
   6  -8  -7 3610.84  526.94
  -6  -8   7 2852.73  476.86
   9   0 -13 311436. 124935.
   6   8  -7 2562.21  383.57
  -6   8   7 3205.95  513.56
   6  -8  -7 3091.55  399.56
   9   0 -13 247066.   4517.
   9   0 -13 305795. 122675.
  -9   0  13 263938.   4825.
  -4   1 -1040142.94 1329.52
  -4  -1 -1036180.10 1398.29
  -9  -6  -1  220.97  126.74
  -9   6  -1  -23.17  150.23
   6  -3 -1336812.12 1688.37
   6  -3 -1333530.09 1474.31
 -13  -1   4 2877.84  411.49
 -13   1   4 2876.75  361.64
  13  -1  -4 3225.41  388.88
   6   3 -1334856.32 1034.30
  13   1  -4 2713.46  361.39
  -9  -7   233267.74  956.29
  -9   7   235050.69 1149.21
  -9  -7   235030.07 1276.77
  -3   5  -936727.86 1194.84
  -6  -7  -4 4938.31  765.33
  -6   7  -4 4942.74  657.19
   8  -4   520030.52  873.32
  -8  -4  -519506.13  767.20
  -8   4  -519865.70  784.30
   9   7  -614931.23  627.82
   8  -4 -12 107122.   2058.
   8  -4 -12 105465.   1884.
   8   4 -12 105302.   1960.
  -9  -7   613525.48  846.05
   8   4 -12 109411.  43898.
  -9   7   612588.08  756.14
   9  -7  -613343.78  870.79
   9  -7  -613853.63  892.63
 -12  -4   4 8936.53  667.63
  12   4  -4 8745.63  854.31
  12  -4  -410431.63  782.46
 -12   4   4 8977.90  729.46
   4   9  -5 5545.64  925.21
  -4   9   5 5303.31  443.21
   7  -8  -6 7195.36  714.20
 -10   4  -2 9834.72 1030.45
   4  -9  -5 4976.70  504.00
   7   8  -6 7897.00  937.48
  -7  -8   6 6591.86  667.63
  -4  -9   5 4921.46  385.23
  -7   8   6 6950.51  768.48
   4  -9  -5 5969.94  615.93
 -10  -4  -2 8792.39  688.67
   7  -8  -6 7225.18  959.68
  10  -4   210212.12 4141.67
  13   0  -8   17.09   32.92
 -13   0   8    3.48   32.35
  13   0  -8  324.54  129.67
  13   0  -8  -98.34  393.89
 -13   0   8   14.17   32.23
  12   0   0  805.63  169.76
 -12   0   0  353.68  113.47
 -11  -1  -2 1693.19  338.10
  11  -1   2 1634.00  256.72
   0   9  -5 2491.42  431.15
   0  -9  -5 3272.56  571.00
  11   1   2 1095.80  223.85
 -11   1  -2 1334.85  232.38
   0  -9   5 2864.05  462.21
   0  -9  -5 3527.84  463.18
   9   6  -9  940.90  148.94
   9  -6  -9 1215.89  196.93
   9  -6  -9 1447.62  250.01
  -9  -6   9  597.95  178.74
 -11   5   2  931.90  176.54
   4  -3 -1375626.16 1450.73
 -11  -5   2  832.12  174.41
   9   6  -9 1108.23  151.15
  -9   6   9 1199.75  225.65
   4   3 -1371045.05 1377.86
  11  -3   1 154707.   3036.
 -11  -3  -1 153727.   3040.
  11   3   1 147064.   2886.
 -11   3  -1 152990.   3063.
  -9  -1  13 6238.73  436.96
  -9   1  13 6297.90  443.22
  -3  -8   814688.27 5951.19
   9   1 -13 6490.25  458.24
   4  -4   9 4524.85  403.39
  -4  -4  -9 4891.12  701.90
   3  -8  -812270.97  703.60
  -4   4  -9 5376.87  628.65
   9   1 -13 9537.01  964.95
   9  -1 -13 8847.84  812.22
   3   8  -813649.80  686.46
   9   1 -13 8065.73  954.88
   9  -1 -13 7340.64  638.13
   9  -1 -13 6849.29  486.62
   3  -8  -813101.19  863.25
  -7  -8   011340.70  606.87
  -5   9   4  713.76  296.34
  -8   7  -1 7981.70  794.07
  -7   8   010842.67  845.05
   5  -9  -4  797.96  208.16
   7  -8   011132.49  768.11
  -5  -9   4  727.11  240.77
   5  -9  -4  648.63  196.82
  -7  -8   010144.12  718.78
  -1   0 -12  294.91  126.45
   5   9  -4  882.98  201.14
  -8  -7  -1 9618.16 1230.04
  -8   7   836778.11 1245.69
  -8  -7   838335.55 1236.24
   8  -7  -834281.28 1536.19
   8   7  -837686.30 1271.70
   8  -7  -838133.03 1299.16
  -3  -7  -713131.79  683.39
  -3   7  -714143.07  738.81
  11  -4   0  124.97  134.00
 -11  -4   0  574.09  203.28
 -11   4   0  488.94  195.50
   4  -8  -814051.99  729.37
   4  -8  -814393.19  852.31
  12   3  -9  247.02  139.72
  -6   8  -257731.69 1603.32
 -12   3   9  593.41  175.20
  12  -3  -9  581.78  229.42
  12  -3  -9  848.14  168.40
  12   3  -9  646.41  188.95
  12   3  -9  347.69   97.79
   4   8  -812974.71  836.79
 -12  -3   9  348.64  100.13
  -6  -8  -261053.02 1811.40
  -4  -8   813512.03  825.30
 -13  -2   6  210.04  122.09
 -13   2   6  301.81   97.89
  13  -2  -6  372.50  178.30
  13   2  -6  479.27  230.92
  12  -4  -7 5139.37  489.65
 -12  -4   7 4897.61  253.87
  12   4  -7 5258.71  481.67
 -12   4   7 4637.90  534.20
  12  -2 -10 -243.62  355.92
  12   2 -10  284.25  139.57
  13  -2  -5 1303.92  236.27
  12  -2 -10  721.61  228.89
  12   2 -10  994.56  190.88
 -13  -2   5 1094.03  251.38
  13   2  -5 1127.01  206.09
 -13   2   5  978.20  172.52
  13   1  -8 7636.86  823.98
  13  -1  -8 6150.07 2494.23
 -13  -1   8 6790.07  463.38
  13   1  -8 6804.63  472.40
 -13   1   8 7245.45  515.82
 -13   1   8 6424.77  451.77
 -13  -1   8 6710.37  457.50
  13  -1  -8 8176.31  907.07
  -3  -9  -316096.93  639.95
  -3  -9  -316070.09  950.51
   3  -9   315253.65  765.83
   7  -3 -13 1589.81  232.21
 -12   1   073163.18 1495.95
   7   3 -13 1839.57  291.19
   7  -3 -13 2373.53  232.46
  -3   9  -315631.40  810.36
  -8  -6  -3 6336.36  850.27
   8   6 -1012921.92  673.01
  -8  -6  1013145.56  768.95
   8  -6 -1012482.13  635.04
  -8   6  1012487.78  844.18
   8  -6 -1012583.81  924.04
   8   6 -1012261.69  581.92
  -8   6  -3 6074.54  723.21
  13   0  -316922.82 1165.09
 -13   0   320619.53  827.16
   2   2 -1353383.64 1576.98
  -5   9   0 2712.57  503.08
  -5  -9   0 3249.66  572.01
   5  -9   0 3120.88  456.19
  -5  -9   0 2727.99  259.49
   2  -2 -1354704.60 1587.92
   2   8  -814987.18  821.89
  -2  -8   814667.37 5913.31
   2  -8  -815987.08 1196.39
   2  -8  -815871.01  656.57
  -1  -1 -12 1182.22  191.78
  -1   1 -12 1863.74  322.36
  -1  -1 -12 1979.68  357.57
   1  -4  1133114.93  929.08
 -10  -3  -320202.75  856.50
  -1  -4 -1133431.14 1095.36
  -7   7   9 1589.85  274.07
  10  -3   323496.01 1492.94
   7   7  -9  997.06  163.58
  -2  -9  -4 174178.   3396.
  -2   9  -4 177358.   3456.
   7  -7  -9 2023.78  341.33
   2  -9   4 177209.   3454.
   7   7  -9 1501.43  259.78
 -10   3  -321953.84  844.09
   7  -7  -9 1957.14  289.96
  -2  -9  -4 179702.   3565.
  -7  -7   9 1629.81  239.50
  -1   4 -1137316.10 1232.26
  11  -5  -873937.75 1505.88
  11  -5  -879497.82 1469.58
  11   5  -875396.72 1374.33
 -11   5   874566.64 1539.41
 -11  -5   875378.53 1411.11
   4  -6 -1160864.83 1615.38
 -10   5  -1 3773.17  474.10
 -10  -5  -1 2946.28  423.38
   4   6 -1162880.29 1654.79
   4  -6 -1161684.84 1802.04
   5  -6 -11 4424.00  449.48
   5   6 -11 3832.03  571.12
   5  -6 -11 4005.57  343.71
 -10  -6   130867.31 1091.15
 -10   6   131503.39  896.22
  13   2  -7 7693.00  682.35
 -13  -2   7 7293.51  529.16
 -13   2   7 7446.15  546.16
  13  -2  -7 7723.18  774.72
   0   6 -10 7650.28  589.31
   0  -6 -10 8882.16 1115.16
  -9   2  -5 9516.50  726.01
  -9  -2  -5 9047.26  679.78
  10   4 -11 5975.16  190.19
  10  -4 -11 6599.63  523.96
 -10   4  11 6228.65  573.06
  10  -4 -11 7811.43  955.18
  10   4 -11 6987.98  706.51
  12  -4  -314874.12  844.76
 -12  -4   317375.16  717.52
 -12   4   314757.61  722.78
  -4  -9  -238380.10 1289.58
   4  -9   236972.05 1228.68
  -4   9  -237656.56 1213.32
  -4  -9  -236446.74 1126.09
  13  -1  -399448.96 1923.26
  13   1  -3 103316.   2062.
 -13   1   398595.01 1893.94
 -13  -1   3 101886.   1865.
   0   3 -12 2892.98  400.45
   0  -3 -12 3051.92  436.78
   5  -5 -12  523.38  177.70
   5  -5 -12  919.16  220.72
   5   5 -12  145.45  148.40
  10   0   4 186862.   3589.
 -10   0  -4 171691.   3505.
   4  -2  10 6343.23  472.88
  -4  -2 -10 8264.41 1209.65
  -4   2 -10 9942.88 1081.81
   5   8  -8 2492.17  191.55
  11   0 -12 -205.53  279.16
   5  -8  -8 4397.27  458.39
   1   0 -1355312.71 1607.06
   5  -8  -8 3408.71  375.96
  -5  -8   8 3540.13  456.27
  11   0 -12  333.33  130.08
   5   8  -8 3355.99  521.46
  -7   7  -325525.80  780.56
  13  -2  -453605.79 1486.70
 -13   2   451873.94 1400.25
 -13  -2   456403.32 1471.74
  -7  -7  -325151.98  727.61
  -2  -6  -929629.13  839.75
  -2   6  -930698.58  831.50
  13   2  -452823.55 1468.76
   7  -3   726216.79  851.82
   3  -3 -13  343.19  117.85
   2  -3  11  154.15   75.99
  -7   3  -725698.48  740.40
  -9   7   111145.10 1082.63
  -1  -8  -746584.78 1553.58
  -7  -3  -725297.72  747.42
  -1  -8  -749202.07 1485.03
   3   3 -13  570.76  195.01
  -2   3 -11  698.98  274.41
  -9  -7   1 9796.80  852.27
  -2  -3 -11  147.29  110.09
  -1   8  -746090.20 1605.22
  -6  -3  -878911.10 1636.90
   4  -5 -1219108.16  924.74
   4   5 -1219726.52  752.01
   4  -5 -1218609.02  862.93
  10   6  -8  962.57  152.60
 -10   6   8 1053.19  215.68
  10  -6  -8 1367.14  247.10
  10  -6  -8 1129.29  158.95
 -10  -6   8 1073.44  194.11
  -3   0 -11  271.01  118.06
  -8  -8   3  406.66  173.29
   8  -8  -4 8393.14  925.62
  -8   8   4 7001.37  682.45
  -8  -8   4 7606.00  595.87
   8  -8  -4 7825.90  911.69
   3   6 -1112506.96  624.60
   3  -6 -1112000.30  858.22
  -8   8   3  274.74  103.83
   3  -6 -1115459.21 1322.12
   8  -8  -3  572.57  202.52
  -9   7   7  357.13  128.67
   0   7  -938286.85 1295.79
   9  -7  -7  330.94  167.63
   9  -7  -7  618.81  231.02
  11   4 -10 1692.06  249.00
  -9  -7   7  214.71  170.48
   0  -7  -937010.80 1294.20
 -11   4  10 1309.95  251.86
   9   7  -7  625.24  182.68
  11  -4 -10 1711.55  301.05
  11  -4 -10 1238.88  188.32
  11   4 -10 1013.73  184.03
  11  -3 -11 9482.71 1185.69
  11   3 -11 8635.01  898.55
  11  -3 -11 7629.64  712.10
  11   3 -11 7755.71  988.88
 -11   3  11 7338.21  527.03
 -11   3  11 7985.15  597.72
   6  -6 -1158996.10 1989.65
   6  -6 -1163107.73 1659.82
   6   6 -1161602.80 1654.29
  11  -2   257789.16 1783.40
   2   9  -621395.94  838.98
 -11  -2  -261114.79 1857.48
  11   2   263981.44 1751.96
   2  -9  -623388.21 1215.70
  -9  -5  -389464.09 1746.64
 -11   2  -259948.80 1666.06
 -12   3   1 1912.89  307.63
  12   3  -1 1721.88  390.46
  -9   5  -389585.62 1905.18
   6  -5 -1240253.96 1349.19
   6   5 -1241434.85 1251.25
   9  -5   392075.78 1838.27
  -2  -9   622496.71  663.40
  12  -3  -1 2021.70  306.30
 -12  -3   1 2163.13  910.38
   2  -9  -622446.57 1126.60
   6  -5 -1243843.71 1375.08
   3  -9  -611644.02 1153.06
  -3  -9   611026.30 1005.06
   3   9  -610469.93  890.18
   3  -9  -611121.76  667.54
   5  -9  -579257.99 1549.14
  -5  -9   578890.56 1578.43
   5  -9  -578028.23 1925.96
  -5   9   578968.54 1829.40
   5   9  -577513.26 1721.44
 -10   1  -415254.10  642.56
  10  -1   417729.07 1319.86
  10   1   414914.95  950.08
 -10  -1  -415188.41  714.38
   9  -2 -13  361.92  205.75
  10   5 -10 163052.   3039.
   9   2 -13  132.33   65.22
 -10  -5  10 170508.   3178.
   9   2 -13  118.65   84.96
  10   5 -10 157608.   2945.
   9   2 -13  265.38  150.45
   9   2 -13  115.64   66.56
 -10   5  10 164132.   3221.
   9  -2 -13   93.11   51.25
   1  -1 -1313433.11 1347.20
   1   4 -1214868.26  624.34
   1   1 -1313937.43 1266.51
   1  -4 -1212320.49  673.48
  10  -5 -10 168986.   3179.
  10  -5 -10 165978.   3255.
  11   1 -1236656.36 1256.86
  11  -1 -1234854.52 1167.76
  11  -1 -1236019.62 1260.88
   9  -4   4  507.97  172.08
  -9   4  -4  227.12  191.14
  -9  -4  -4  -18.60  174.54
  11   1 -1233828.29 1212.63
  12   0 -11  293.87  211.84
  12   0 -11     .19   75.58
   0  10   0 2553.74  377.12
  -1  -9  -5 179101.   3500.
   1  -9   5 173917.   3483.
  -1  -9  -5 171895.   3293.
  -1   9  -5 173387.   3377.
   0 -10   0 2293.29  329.67
  12  -4  -8 162834.   3189.
 -12   4   8 166573.   3148.
  12   4  -8 165741.   3081.
 -12  -4   8 169567.   3176.
   1  -8  -8 5272.91  615.11
   1  -8  -8 5156.24  558.87
   1   8  -8 4126.23  588.87
   4  -7 -10 1070.30  197.64
   4   7 -10  982.03  191.31
   4  -7 -10 1080.60  204.22
  -2  -7  -8  144.51  167.59
  -2   7  -8  633.79  204.59
  10  -3 -12 2581.38  349.40
  -3  -1 -11 133472.   2665.
 -10   3  12 2206.24  230.60
  10   3 -12 1680.93  224.21
   0   5 -1112436.83  685.16
  10   3 -12 1834.94  227.28
  10   3 -12 2880.08  340.66
  -3   1 -11 133755.   2672.
   0  -5 -1115139.83 1268.57
  10  -3 -12 2101.59  296.44
   8  -3   618910.77  824.11
  -8  -3  -616642.21  834.82
  13  -2  -835791.41 1185.40
  13   2  -835500.69  993.61
   6   0 -14 1188.19  172.51
  13  -2  -838444.48 1268.86
 -13  -2   838063.25 1076.63
  13   2  -835593.27 1123.37
   6   0 -14 1963.81  308.93
  -8   3  -617914.84  868.13
  12  -2   0 1403.18  237.29
 -12   2   0  918.70  181.17
 -12  -2   0  932.20  170.35
   8   3 -1333878.92 1803.73
   8  -3 -1331780.05 1006.72
  12   2   0  944.40  192.80
  -3  -4 -1032756.85 1065.94
   0 -10   127688.86  884.79
   0 -10  -126356.38  901.12
   3  -4  1032382.5512995.68
  -3   4 -1036275.38 1170.19
   0  10  -127600.81  865.09
   0  10   127463.26  945.57
   0 -10  -127735.43  767.10
  -5   3  -944224.95 1491.30
  -7  -8   763435.70 1727.65
  -8  -8   5 5463.10  599.47
  -7   8   762029.73 1814.53
  -8   8   5 5184.21  740.11
   8  -8  -5 5035.01  437.73
   8  -8  -5 5215.56  610.51
   7   8  -764666.18 1701.72
  -8  -8   269146.72 1881.68
  -1 -10   0 5836.97  546.30
   7  -8  -759736.85 1727.51
   1 -10   0 6595.93  907.39
   7  -8  -760490.92 1896.94
   8  -8  -267388.84 1984.70
   8   8  -5 5364.52  404.78
  -1  10   0 5564.56  854.93
   1  10   0 5439.00  521.84
  -8   8   266302.17 2037.71
   5   0 -14  144.09   92.48
   9   5 -11 9380.45  681.78
 -11   5   115028.24  940.00
   1 -10  -112270.81  922.89
   9  -5 -11 9937.70  818.78
   1 -10  -115118.73  821.85
 -11  -5   113966.27  802.12
   9  -5 -1110381.62 1100.49
   9   5 -11 8793.17  711.73
  -9   5  11 9172.35  673.47
  -1 -10   114672.18 5919.00
  -1  10   115038.59  660.15
   1  10  -114480.73  897.54
   5  -7 -10 2403.07  317.52
   5  -7 -10 2477.38  308.95
   5   7 -10 2148.68  915.42
   1  -9  -6 5200.12  475.21
   1  -9  -6 5281.82  667.82
  -2  -5 -1035194.82 1239.76
  -1  -9   6 4969.69  785.91
   1   9  -6 4154.07  411.33
  -2   5 -1033958.61 1192.32
   6  -9  -3 1257.39  205.16
   6  -9  -3 1216.68  198.75
  -6   9   3 1497.35  286.77
  -6  -9   3 1661.17  316.15
   6   9  -3 1202.26  228.04
   3   7 -1060494.75 1686.28
  13   1  -983224.41 1637.43
  13   1  -980889.71 1920.51
  13  -1  -979454.75 1807.78
  12   1 -11  334.78  117.92
  12   1 -11  410.37  175.79
  12  -1 -11  755.70  325.86
  12  -1 -11  349.84  159.52
  13  -1  -984859.45 1669.85
   3  -7 -1058991.76 1702.24
   3  -7 -1060065.39 1710.28
   4  -9  -6 9308.93  743.74
   3   5 -1241663.72 1324.33
  -5  -9  -122839.57  545.58
  -5   9  -122730.50  704.62
  -5  -9  -121804.72 1104.92
   4   9  -6 8342.63  573.76
  -6  -9   2 150968.   2957.
   4  -9  -6 9627.75  963.75
  -4  -9   610047.44 1206.91
  -3  -5  1236968.47 1046.78
  -4   9   610705.94 1187.68
   4   9  -6 8879.29  733.19
  -6   9   2 149383.   2939.
   3  -5 -1242542.05 1544.97
   5  -9   122867.55  715.88
   6  -9  -2 153150.   3062.
   9  -4 -12 4376.27  496.13
  -9   4  12 5274.04  468.46
   9  -4 -12 6244.05  754.33
   9   4 -12 5071.26  266.26
   9   4 -12 5970.17  649.70
  -4   8  -556564.04 1663.80
  -4  -8  -557557.53 1621.73
  -7  -8  -198078.61 1934.93
  -7   8  -193311.42 1863.87
   6   1 -1433691.46 1035.25
   6  -1 -1431798.70  742.83
   6  -1 -1430243.62  831.01
  10   0 -13  229.54  153.02
  10   0 -13 -137.11   98.03
   7   0 -14  230.50  126.84
   7   0 -14   86.56   51.35
 -13  -2   3 3678.12  531.25
  -5   8  -4 4741.81  619.86
 -13   2   3 3900.69 1623.10
  13   0  -2   71.29   77.08
  -5  -8  -4 5311.98  532.74
  13   2  -3 3020.05  431.77
  13  -2  -3 4192.15  471.11
 -13   0   2  139.61   89.41
   5  -1 -1446112.39 1420.61
   7  -5 -1211973.08 1152.75
   7  -5 -1212859.72  733.06
   7   5 -1211759.77  576.72
  -1  10  -1  807.46  148.47
   1  10   1  716.86  273.56
   6   8  -860874.95 1650.71
   6  -8  -859919.14 1645.34
  -1 -10  -1  293.77  179.94
  -6   8   860670.57 1629.54
   1 -10   1  987.33  174.62
  -6  -8   858013.34 1713.75
  -1 -10  -1  525.16  152.55
   6  -8  -860754.73 1620.06
 -12   4   211097.93 1142.71
 -12  -4   2 9886.17  766.00
  12  -4  -212171.60 1328.54
   6   9  -4 139645.   2802.
   6  -9  -4 139100.   2731.
  -6  -9   4 140767.   2832.
  -6   9   4 137093.   2894.
   6  -9  -4 142806.   2977.
   2   6 -11 2492.01  428.22
   2  -6 -11 2602.59  362.33
   1 -10  -2 7598.16  630.69
   1  10  -2 7275.54  586.10
  -1  10   2 8995.27 1159.54
  -1 -10   2 8301.39  908.40
   1 -10  -2 7829.15  878.31
  13  -3  -613060.36 1016.15
  -6   6  -623948.05  933.77
  -6  -6  -624287.72  980.07
 -13  -3   613482.29  652.73
  13   3  -613687.09 1520.48
 -13   3   613524.09  784.58
   7  -6 -11 2421.98  360.14
   7   6 -11 2291.72  274.01
  -2  10   1 8966.18  677.18
  -2 -10   111289.00 1194.02
  -3   8  -612708.81  706.49
   7  -6 -11 2390.07  262.75
  -3  -8  -613812.96 1477.86
   2 -10  -110504.82 1097.80
   2  10  -1 8701.89  761.61
   4   0 -1443350.01 1407.14
  -5   6  -742600.25 1366.43
  -5  -6  -740072.83 1454.77
  13  -3  -546744.83 1776.35
  13   3  -547603.96 1515.37
 -13   3   550861.79 1410.26
  12   3 -1072064.25 1585.23
  12  -3 -1068993.67 1918.90
  12  -3 -1067368.85 2002.16
  12   3 -1071134.70 1382.30
 -13  -3   549299.61 1425.07
 -12   3  1072274.69 1289.22
  -6   9   146441.86 1617.41
   6  -9  -149997.78 1459.12
  10  -1 -1399047.08 1909.06
  -6  -9   148416.2119422.57
  10   1 -13 100244.   1845.
  10  -1 -1396815.18 1856.55
  10   1 -1396744.42 1832.11
  -6  -9   148973.99 1415.23
   6  -5   721309.32  839.29
   7  -1 -14  173.17   96.92
   7  -1 -14  215.61  158.84
   0 -10  -2  185.62  110.74
  -6   5  -720825.55 1049.55
   0  10   2  317.71  152.67
   7   1 -14  -23.61   70.32
   0  10  -2  134.77  133.33
   0 -10  -2  416.49  232.94
   7  -1 -14  -23.41   66.15
   0 -10   2  177.53  132.04
  -6  -5  -721897.69  877.08
 -11   5   968435.31 1803.69
   5  -4 -13 7384.39  845.25
  13  -1  -217126.91  731.19
  11  -5  -967657.06 1827.61
  13   1  -215419.60 1264.67
 -11  -5   966368.29 1707.48
  -9  -6  -263596.15 1952.14
  11   5  -963051.69 1829.97
  -9   6  -264772.66 1811.93
   5  -4 -13 8949.04 1137.71
   5   4 -13 6606.38  613.82
  11  -5  -968632.09 1782.36
 -13   1   214250.20  743.50
 -13  -1   214996.06  627.24
 -11  -6   523790.62  528.22
  -2  10   027453.78  848.63
  -6  -7  1072408.03 1535.37
 -11  -6   526940.45  766.36
  -2 -10   027088.25  685.51
  -2 -10   025669.93  766.02
 -11   6   526041.48 1125.21
   2 -10   025484.70  793.80
   6   7 -1071764.65 1378.33
   2  10   027438.79  781.66
   6  -7 -1068655.24 2069.90
   6  -7 -1070275.1828201.88
   2  -3 -1341462.35 1461.31
  10  -2   4 6294.06  890.20
 -10  -2  -4 4865.61  665.75
 -10   2  -4 5708.40  699.15
   2   3 -1341987.72 1395.41
  10   2   4 4126.77  404.28
   1   2 -13  793.50  189.39
   1  -2 -13  705.66  273.01
   1  -2 -13  567.97  167.16
  11  -2 -1237102.60 1199.75
   6   4 -13 9598.38  695.70
  11   2 -1238016.88 1287.20
  11   2 -1235843.33 1307.82
  11  -2 -1235699.73 1313.41
   6  -4 -13 9906.00  995.14
   6  -4 -1312261.47 1346.63
  -2 -10   2 127448.   2557.
 -10  -6   022948.27  761.30
   2 -10  -2 121390.   2762.
   2 -10  -2 125603.   2429.
 -10   6   021464.52 1181.24
  -2  10   2 126441.   2543.
   2  10  -2 124515.   2495.
   2  -7 -10  405.83  167.70
   2   7 -10  606.35  240.81
   2  -7 -10  748.73  330.35
 -11   6   4  439.30  174.45
 -11  -6   4  367.81  132.50
  -7   5  -6 5827.89  822.61
  -7  -5  -6 6354.78 1081.18
   8  -7  -986948.15 1843.64
   8   7  -988545.17 1696.34
   8  -7  -989392.53 1693.03
  -8   7  -2  594.73  209.85
  -8  -7   989754.53 1710.27
  -8  -7  -2  422.96  172.69
  -8   7   989068.57 1760.17
   7  -5   6 5498.79  683.07
   8   8  -6 9493.24  713.04
  -8   8   610336.31 4235.27
  -8  -8   610254.72 4209.08
  -8  -8   1 3119.97  209.13
  -8  -8   1 4057.20  534.64
  -7   0  -8   82.81   97.35
  -8   8   1 4264.30  473.87
   7   0   8  170.94  104.34
   8  -8  -1 3991.32  479.11
   8  -8  -6 9666.39  724.08
   8  -8  -6 9958.34  957.80
  13  -3  -7 5169.23  502.82
 -13   3   7 4012.90  246.93
 -13  -3   7 4639.80  215.39
  13   3  -7 4923.64  527.67
   4   1 -14 1157.96  226.02
  -9  -7   058950.23 1709.38
  -9   7   057566.39 1879.27
   4  -1 -14 1083.25  190.08
   9  -3   511771.42  739.15
  -3  -2 -11 6640.92  927.41
  -9   3  -511803.47  625.84
  -9  -3  -5 9564.51  705.68
  -3   2 -1112916.76 1612.04
   0  -9   6 153428.   3070.
  -5   5  -815566.94  778.90
  -5  -5  -812932.54  816.73
   0  -9  -6 156609.   3019.
   5  -5   815738.31  874.44
   0   9  -6 156609.   3082.
   0  -9  -6 159942.   3144.
  -7   6  -512894.69  896.50
  -7  -6  -513015.83  684.42
  -9   6  1082256.88 1579.22
   9   6 -1080921.77 1597.05
   9  -6 -1081185.82 1617.03
  -3  -9  -416251.96  778.56
  -3  -9  -416075.19  632.51
   3  -9   416168.94  673.46
  -9  -6  1081498.65 1547.50
  -6   8  -338586.76 1383.92
  -6  -8  -342034.64 1365.04
   9   6 -1081083.72 1426.45
  -3   9  -416120.46  723.41
   9  -6 -1081260.49 1892.51
 -11  -6   6 6084.11  272.79
 -11   6   6 6227.12  768.06
  11  -6  -6 6869.05  715.65
   4  -4 -13 1839.30  290.91
  12   0   1  160.58  145.35
 -12   0  -1  111.23   80.85
   4   4 -13 1902.39  389.56
 -11  -4  -1  152.82  122.84
 -11   4  -1  309.99  130.81
  11  -4   1  303.91  179.27
  -4  -3 -10 4547.45  711.84
  -4   3 -10 4342.04  615.31
   4  -3  10 3585.38  378.33
   5  -9  -6 3578.61  461.58
   0  -8  -8  340.02  162.55
   5  -9  -6 3225.20  329.58
   0   8  -8  154.39  217.79
   5   9  -6 2936.64  457.33
  -5  -9   6 3055.23  493.17
   0  -8  -8  463.64  180.51
  -4  -9  -326626.51  699.57
  -4   9  -327634.01  802.44
  -4  -9  -326201.02  781.04
  -5   9   6 2931.26  427.38
   4  -9   325134.59  779.28
   9   7  -8 9704.77  723.66
   8   0 -14 153183.   2999.
  13  -3  -4 4270.27  432.51
  -9   7   8 9857.73  869.46
   9  -7  -8 9479.27 1023.95
   8   0 -14 147819.   2797.
  -8   0  -7   -5.90  158.74
 -13  -3   4 3106.52  328.13
 -13   3   4 3755.50  364.90
  -9  -7   810192.53 4135.01
   8   0   7   24.41   82.44
  13   3  -4 3539.28  381.25
   8   0 -14 156141.   2913.
   9  -7  -8 9620.86  743.12
  13  -2  -9 9643.20  708.58
  -6   0  -9  132.78  210.25
  13   2  -912389.37  632.06
  -4   6  -8 6471.82  905.30
  12  -2 -11 240015.   4550.
  12  -2 -11 231104.   4426.
  12   2 -11 228560.   4336.
  12   2 -11 234361.   4414.
 -13   2   911208.60  505.81
  -4  -6  -8 5732.03  713.08
 -13   2   911758.13  522.29
  13   2  -911527.11  808.89
  13  -2  -912197.14 1128.05
  12   4  -9  247.30   79.02
  12  -4  -9  345.89  147.87
  12   4  -9  187.77   92.59
 -12   4   9  367.14  121.00
 -12  -4   9  330.24  107.14
  -7   1  -8 4517.12  542.21
   7  -1   8 3504.06  333.31
  -7  -1  -8 3692.15  631.00
 -10  -7   4 8008.28  624.47
 -10   7   4 8509.11  744.84
  10  -7  -4 7731.64  757.06
   2   5 -12  780.57  167.16
  -1  10  -2 127914.   2566.
   2  -5 -12 1134.01  204.30
  -2  -5  12  418.92  128.34
  -1 -10  -2 125256.   2392.
   1 -10   2 123651.   2487.
  -1 -10  -2 121514.   2722.
  10  -7  -5  373.93  166.86
 -10   7   5  764.76  329.59
   6  -9  -513872.34  849.10
 -10  -7   5  882.02  187.06
  -6  -9   514505.29  749.31
  -6   9   513110.71  882.77
   6   9  -515099.57  695.64
   6  -9  -514315.70 1234.07
  10  -7  -5  965.16  164.08
   6  -2 -14  202.96  118.90
 -12   5   518644.20 1022.13
  -1   6 -10 3776.53  561.71
  -1  -6 -10 3391.57  482.39
  -2 -10  -124480.75  619.64
  -2  10  -124213.89  730.40
  -2 -10  -124944.24  859.63
   6   2 -14  143.80  120.47
   2  10   124172.55  885.20
   2 -10   124353.18  720.26
 -12  -5   516433.23  767.10
  10   6  -992106.46 1767.33
 -10  -6   989448.14 1698.48
 -10   6   989979.71 1839.39
  10  -6  -985647.48 1925.35
  10  -6  -988695.34 1821.28
   7   4 -1378252.85 1448.72
   7  -4 -1371122.07 1693.76
  -5   7  -6 5905.21  516.54
  -5  -7  -6 8482.59 1062.06
   7  -4 -1369494.92 1785.11
  11  -3   2 5152.76  651.86
 -11   3  -2 5927.40  772.43
 -11  -3  -2 5189.18  698.17
   1 -10  -361710.10 1634.36
   1 -10  -360581.07 1737.64
  -1  10   359830.84 1839.06
   1  10  -361040.91 1663.28
  -1 -10   360746.08 1664.32
 -11   0  -371674.3826699.48
  -2  -9  -5 3445.29  438.23
 -12  -5   623585.51  550.55
   2  -9   5 3166.69  488.60
  -2  -9  -5 3365.19  327.09
   5  -2 -14   70.63  112.44
 -12  -1  -1  558.24  242.81
   5   2 -14  215.12  120.29
 -12   5   622242.59  631.96
  12  -1   1  434.91  192.46
  -2   9  -5 3169.27  666.95
  12   1   1  339.09  158.77
 -12   1  -1  291.66  120.39
  11   0   372319.56 1754.10
  13   0 -10  445.97  225.39
  13   0 -10  196.04  165.83
 -11  -6   378498.10 1932.62
 -11   6   378660.96 2022.94
  -2   8  -712421.46 1386.20
   9   3 -13 9814.30  530.80
   9   3 -13 8204.07  221.13
  -2  -8  -711576.25 1119.42
   9  -3 -13 8365.11  488.53
   9  -3 -1310366.70 1073.51
  -8  -1  -7 6189.14  997.86
   8   1 -1418417.63 1363.94
   8  -1   7 5508.64  659.71
  -8   1  -7 7413.00  773.57
   8  -1 -1415032.39  843.59
   8   1 -1414606.56  793.99
   8  -1 -1418895.12 1794.65
   8  -1 -1415647.60  873.68
   8   1 -1415305.78  833.72
  -6  -1  -959030.92 1618.51
 -10  -4  -314967.70 1004.48
  10  -4   317790.74 1033.58
 -10   4  -317211.04 1189.06
  -6   1  -959103.62 2057.77
   6  -1   962247.66 1553.56
  -1   7  -916895.00  982.59
  -6  -7  -5 6217.83  554.66
  -2 -10   3  258.97  197.41
   3 -10  -146043.01 1494.50
  -3 -10   145319.49 1568.04
   3  10  -146592.76 1617.24
  -1  -7  -915751.00  985.63
   2 -10  -3  326.04  146.68
  -6   7  -5 5607.98  574.34
   2  10  -3  428.45  197.78
  -2  10   3  665.73  256.37
  -3  10   147999.20 1506.20
   2 -10  -3  942.73  229.29
  -6   9   056886.93 1544.36
   6  -9   056429.57 1686.17
  -6  -9   056711.96 1405.31
  -6  -9   056966.45 1627.97
   3   0 -14  -12.04  113.39
  -8  -5  -5 1753.93  274.01
  -8   5  -5 1145.85  191.66
   8  -5   5 1820.93  238.67
   0   0 -13  203.53  144.66
   8   5 -12  461.80  152.73
  -3  10   2 9860.55  602.53
 -10   7   332891.56  964.75
   3 -10  -210216.08 3835.41
   3 -10  -210612.75  884.90
 -10  -7   333655.89  915.59
  -3 -10   210753.09  701.17
   8   5 -12  568.68  187.93
 -10  -7   332425.89  712.55
   8  -5 -12  218.89  179.05
   8  -5 -12   90.23   59.32
   3  10  -210267.90  664.41
 -12  -5   452345.56 1372.83
 -12   5   450230.58 1376.19
 -10   5  -225548.96  970.64
  -2   0 -12 2907.95  504.61
  10  -5   226994.26  668.76
 -10  -5  -226099.78  612.89
  13   3  -866562.26 1907.34
 -13   3   867751.16 1665.73
  10  -2 -1311884.90  670.68
  13  -3  -868495.63 1885.88
  10   2 -1312942.50  932.04
  10  -2 -1315159.54 1499.21
  13  -3  -865314.89 1964.68
 -10   2  1310802.33  619.17
  10  -2 -1312830.24  767.27
  10   2 -1313375.30 1006.53
 -10   2  1312531.53  710.85
 -13  -3   868228.73 1666.32
  -4  -7  -7 3896.89  633.96
   7   2 -14 112261.   2525.
 -12   3   037957.69 1161.65
   7  -2 -14 114539.   2572.
  -4   7  -7 4410.29 1742.38
  12   3   039629.04 1507.79
  12  -3   038683.23 1069.59
 -12  -3   038798.60 1296.17
   7  -2 -14 111939.   2512.
   7  -2 -14 108371.   2666.
 -13   2   218561.74 1141.12
   4   8  -947153.61 1433.80
   4  -8  -946371.82 1430.35
  -4  -8   943693.29 1614.85
  13  -2  -217283.67 1205.87
 -13  -2   219469.95 1098.25
  13   2  -218766.02 1080.72
   4  -8  -943918.61 1547.19
   0 -10  -3 102411.   2434.
   0 -10  -3 101464.   2532.
   0  10   3 102044.   2498.
   0  10  -3 104267.   2461.
   0 -10   3 106134.   2505.
 -11   1  -322136.47  925.13
 -11  -6   7 1373.77  209.09
   0  -4 -1249529.94 1410.48
  11  -6  -7 1174.46  155.11
 -11   6   7 1053.29  168.08
 -11  -1  -322391.09  824.12
  11   6  -7 1256.62  124.55
  -5  -9  -2 9488.91  340.44
  11  -6  -7 1329.27  214.00
  -5   9  -2 9421.74  829.07
  11   1   322080.18  529.96
  -5  -9  -2 8222.29  216.41
   0   4 -1249047.82 1640.21
   5  -9   2 9116.48 1139.73
  11  -1   325542.52 1688.38
  -4   5  -916011.62  928.99
  10  -7  -6 2793.40  341.41
  10   7  -6 2922.27  290.00
  10  -7  -6 3296.08  334.79
 -10   7   6 3199.68  411.14
  13  -1 -10  351.50  132.64
 -10  -7   6 2826.06  449.66
  13  -1 -10  222.19  122.63
   3  -8  -911377.59 1230.72
  13   1 -10  226.00  109.13
   3  -8  -911699.34 1280.66
   4  -5   916767.14  958.17
  13   1 -10  101.38   90.43
  -4  -5  -915413.67  933.19
  -1  -3 -12 1711.35  227.29
  -1   3 -12 1943.88  224.35
   7  -7 -1017581.23 1353.57
  -7   7  1019674.79 1162.40
   7   7 -1018950.90 1035.07
   7   7 -1018535.80 1132.10
   7  -7 -1019149.45 1231.14
  -7  -7  1021317.50 1018.79
   2  -4  1125839.65  443.13
  -3 -10   056094.78 1373.62
  -7  -4  -7 9549.64  347.98
  -7   4  -711113.18  818.11
   3 -10   054563.39 1489.75
   7  -4   7 9395.45  438.15
   1  -6 -11   71.80  110.34
   3  10   051310.52 1588.10
   1   6 -11  304.45  151.44
  -3  10   050815.28 1383.55
   3   4 -1390623.53 2164.40
   3  -4 -1390483.11 2113.40
  -3 -10   051941.39 1650.33
 -11   5   0  186.68  192.10
 -11  -5   0  138.66   94.43
   3   9  -731806.10  927.82
  -6  -4  -8  196.94  124.63
  11  -5   0  -79.51  166.68
   3  -9  -728212.66  749.15
   9   0   6  103.27   78.37
  -9   0  -6  122.43   98.03
  -3  -9   728963.63  678.89
   3  -9  -728919.82  995.82
   3   1 -1432407.91 1059.58
   0   1 -13 6301.69  752.87
   0  -1 -13 6663.80  638.84
   7  -8  -827266.78  867.17
   3  -1 -1433269.91  943.89
   7  -8  -827995.60  858.01
  -7  -8   829262.56 1007.60
  -7   8   827413.95  815.27
   7   8  -827678.13  984.84
   4  -2 -14  494.34  178.42
   4   2 -14 1000.22  193.14
  -5   0 -10  188.40  118.90
  -8   6  -4  894.23  158.62
  12  -5  -757920.53 1549.82
  -8  -6  -4  844.51  238.11
 -12   5   758077.38 1588.10
 -12  -5   757267.61 1476.38
   8  -6 -11 1004.63  120.27
  -8   6  11  848.27  127.39
   8   6 -11  381.84  127.86
   8  -6 -11  674.10  232.69
   8   6 -11  457.12  163.84
  -2   1 -1233292.75 1002.68
  -2  -1 -1234910.93  940.57
  11   4 -11 4012.01  162.80
 -11   4  11 4657.73  317.45
   1  -7 -1023537.56  877.67
  11  -4 -11 4879.63  311.63
   1  -7 -1023664.75  711.57
   1   7 -1024640.64  567.20
  11  -4 -11 6195.56  572.29
  11   4 -11 4626.15  344.20
   2   9  -7 9544.29  821.36
   2  -9  -7 9351.89  556.56
 -12  -4   1  397.77  149.74
  12  -4  -1  504.54  194.19
 -12   4   1  552.26  195.36
  -2  -9   710041.43  733.79
   2  -9  -7 8855.61  402.30
 -13  -3   3 4377.39  408.20
 -13   3   3 4954.27  575.89
  13  -3  -3 4777.09  545.82
  13   3  -3 4324.67  440.46
   5  -8  -9  184.82  128.64
   5  -8  -9  235.56  112.00
   5   8  -9  178.31  130.79
  -5  -8   9  265.86  128.94
  -3 -10   341541.02 1472.16
   3  10  -343123.66 1497.40
  -3  10   342101.55 1349.69
   3 -10  -342972.08 1414.53
   3 -10  -341793.93 1385.88
  13   0  -1 9842.70  709.43
 -13   0   112162.44  838.94
  -8  -8   0 110582.   2728.
  -8   8   0 105885.   2764.
  -8   8   715173.32 1062.41
   8  -8  -715112.97 1250.19
  -8  -8   714544.03  885.29
   8   8  -714764.20  833.97
   8  -8  -715902.21 1142.13
   4  -9  -738506.10 1142.06
   4   9  -734763.80  762.52
  -7  -8  -224463.43  790.07
  -7   8  -229126.0610973.66
   4  -9  -738237.95 1240.88
  -4   9   737839.34 1279.11
   4   9  -739128.56 1370.25
  -4  -9   738604.36 1105.62
  -1   5 -1112302.13  793.60
  -1  -5 -1115372.68 1405.64
   1  -5  1112647.64  731.09
  -7   7  -4 1040.05  214.57
  -7  -7  -4 1530.18  231.39
  -9   1  -643339.64 1379.57
   9  -1   646650.98 1406.51
  -9  -1  -644396.87 1632.22
   9   1   647875.85 1578.60
   7  -2   842073.44 1257.31
  -3  -6  -9 4602.11  392.90
  -7  -2  -840120.48 1437.71
  -3   6  -9 5309.33  796.13
  -5   1 -1076249.66 1879.46
  -5  -1 -1075060.76 1856.76
  10   4 -1238463.90 1029.69
  10  -4 -1237697.15 1114.67
  -2 -10  -2 1056.89  208.18
   2  -8  -9 9167.16  375.00
  -1  -9  -6 1101.19  178.90
  -2  10  -2  218.41  244.32
   2   8  -9 7896.37  398.90
  -1  -9  -6 1348.69  174.75
   2 -10   2  478.06  203.08
   2  -8  -9 9793.62 1034.33
 -10   4  1238779.60 1202.86
  -2 -10  -2  378.52  123.46
  -1   9  -6 1260.19  221.41
  10   4 -1238568.13  855.69
   1  -9   6 1260.00  253.42
  10  -4 -1237057.63  984.23
  10   5 -11 5510.47  394.38
  10   5 -11 5449.17  389.06
  -8  -4  -6  479.89  194.67
   8   4 -1316947.46  951.15
   8  -4   6  423.93  161.40
   8  -4 -1316585.90 1005.60
 -10   5  11 5651.05  396.52
   8  -4 -1318399.07 1244.42
  10  -5 -11 5354.44  471.59
  -8   4  -6  605.76  264.23
   8   4 -1317545.92  948.63
  10  -5 -11 6836.70  658.55
 -12   5   3 3096.92  322.81
 -12  -5   3 3123.30  404.83
 -11   6   2  599.62  215.21
 -11  -6   2  197.05  153.89
 -10   7   2  786.34  141.80
  12  -2   147414.53 1480.53
 -10  -7   2  730.61  158.07
  12   2   148313.44 1738.63
 -12   2  -148592.80 1717.81
 -12  -2  -148254.43 1645.81
  -5   4  -911485.33 1289.67
   9   0 -14   17.67   31.69
  -5  -4  -9 8799.18  340.56
   5  -4   9 9705.70  423.57
   9   0 -14 -169.13  151.20
   9   0 -14   28.19   44.87
  10  -3   444253.93 1359.54
  12   0 -12 1989.48  219.53
 -10  -3  -442111.32 1466.60
 -10   3  -444688.29 1402.79
  12   0 -12 2914.26  324.87
   1  -3 -13  -40.17  154.60
 -13  -1   164813.67 1665.22
 -13   1   162685.35 1657.12
  11   3 -1243420.49 1384.62
   8  -2   721034.04  907.86
 -11   3  1239528.36 1149.02
  11  -3 -1239680.44 1123.29
  11  -3 -1245713.10 1520.73
  -8   2  -720590.35  580.73
  11  -3 -1242632.87 1465.17
  -8  -2  -720210.13 7547.05
 -11   3  1245675.48 1335.36
  11   3 -1243514.15 1379.35
  -1  10  -3  596.78  217.09
   6   9  -668318.50 1934.26
   8   2 -14 1103.68  167.09
   6  -9  -671202.0726521.90
  -3   7  -812582.91  867.01
   8  -2 -14  865.02  202.65
  -1 -10  -3  900.30  112.95
   8   2 -14  802.27  142.82
   6  -9  -671826.1226753.22
  -6  -9   670760.57 1847.49
  -1 -10  -3 1045.53  167.41
   8  -2 -14 1181.94  231.01
   1 -10   3  516.54  190.93
   8  -2 -14 1018.13  140.37
  -3  -7  -813619.43  902.88
  -6   9   670236.57 1884.85
   6  -2   971814.9926746.74
 -14   0   630599.68  763.86
   7  -9  -339693.76 1300.09
  -7   9   340486.66 1365.98
  -7  -9   340034.06 1378.27
  14   0  -629489.82  871.10
   2 -10  -4 123267.   2932.
  -3  10  -1 4311.23  730.75
  -3 -10  -1 4741.05  672.56
  -3 -10  -1 4413.77 1674.28
   2  10  -4 123024.   2855.
   2 -10  -4 122521.   3110.
  -2 -10   4 118914.   2766.
  -2  10   4 124328.   3036.
   3 -10   1 4397.76 1715.73
  -1  -9   764813.18 1795.74
  -3   3 -11 1008.59  140.96
   3  -3  11  668.45  195.60
   1   9  -764562.73 1847.03
   1  -9  -765486.67 1758.60
   1  -9  -766681.32 1997.19
  -3  -3 -11  396.21  147.27
  10  -7  -7 9580.77  393.69
  10   7  -710533.67  711.04
 -10   7   711477.00 1090.44
  10  -7  -7 9440.02  966.79
  11   0 -1316534.25  930.65
  11   0 -1317787.27 1401.12
 -10  -7   7 9682.63  318.20
  11   5 -1031430.39  803.50
  -1  10   425174.38  870.34
  11  -5 -1031704.27 2100.72
 -11   5  1033240.70 1000.74
  11   5 -1031212.69  816.46
  11  -5 -1032597.31  882.88
 -11  -5  1031778.16  785.57
  14   0  -7  123.96  116.96
   1  10  -426078.69  657.24
   1 -10  -428245.35 1231.10
 -14   0   7  -96.23   50.18
   1 -10  -424687.92  938.27
  -1 -10   425848.31  627.04
  -7  -9   4 1049.57  135.01
  -7   9   4  176.31  176.52
   7  -9  -4  426.58  150.33
   7  -9  -4  504.04  253.28
   7   9  -4  734.02  124.64
  11   2   3  123.04   97.11
  -9   8   4 5216.67  584.67
 -11  -2  -3  373.05  141.64
   9  -8  -4 5618.20  769.47
 -11   2  -3  659.01  246.35
  -9  -8   4 5983.38  564.28
  11  -2   3  546.69  183.33
  13  -2 -10 171877.   3904.
   9  -1 -1458356.46 1507.02
  13   2 -10 172160.   3974.
   9   1 -1458136.05 1400.70
  -7   9   232994.53  885.19
  -7  -9   234379.39 1001.91
   9   1 -1456629.05 1430.30
  13  -2 -10 178907.  66630.
   9   1 -1458022.23 1724.82
  13   2 -10 176196.  65610.
   9  -1 -1456244.99 1369.63
   7  -9  -234964.89 1110.66
   9  -1 -1457060.84 1735.01
  12   1 -1275168.98 1785.48
  14   0  -5  240.14   96.04
  12  -1 -1271574.9026679.14
  12  -1 -1272799.55 1984.81
  12   1 -1275047.97 1776.91
 -14   0   5  132.85   64.75
   1   5 -1281037.69 1925.09
   9  -5   444103.80 1368.04
  -9   5  -442189.38 1533.93
  -9  -5  -440898.15 1326.24
  -9  -7  -118891.58 1077.66
   1  -5 -1281568.66 1955.05
  -9   7  -117468.96 1014.83
  -4 -10   229906.34 1049.41
  -1  -8  -8 4412.08 1729.06
  -4  10   228758.41  866.11
   4  10  -228500.63 1175.53
   4 -10  -228721.71  768.84
  -1   8  -8 5213.00  786.40
  -1  -8  -8 5364.72  587.03
 -12   3  1113416.75  760.54
  13   3  -931822.33  980.41
  12   3 -1115436.66  914.48
  12  -3 -1115157.42 1272.58
  12  -3 -1113074.40  891.22
 -12   3  1114891.08  782.93
  12   3 -1114665.87  834.02
  13  -3  -932712.48 1235.13
  13  -3  -930496.35  840.46
 -13  -3   933133.37  726.84
  13   3  -932369.77  690.78
 -13   3   933502.28  775.64
  -6  -9  -1 1865.15  749.04
  11   6  -828301.00  622.21
 -11   6   828251.13  694.09
 -14  -1   636147.86  845.21
  14  -1  -632854.21  911.01
  -6   9  -1 2236.45  275.57
  -6  -9  -1 1945.27  327.02
   6  -9   1 2117.66  464.21
  14   1  -632108.67  927.28
 -11  -6   828287.90  583.81
  11  -6  -828660.19 1795.08
 -14   1   636222.26  937.07
  11  -6  -828269.57  640.79
 -12  -5   8 2581.23  383.49
 -10   6  -1 118951.   2769.
 -10  -6  -1 122628.   2837.
  12  -5  -8 2480.00  351.17
 -12   5   8 2883.59  269.62
  12   5  -8 2699.81  233.25
   6   8  -930135.61 1010.11
  -5   9   7 1425.04  212.14
   3   2 -14 119405.   2728.
 -13   4   6 9643.05  527.34
   4  10  -133160.91 1310.40
  -5  -9   7  682.14  212.51
  -9   8   323810.05  737.35
  -9  -8   326111.91  781.28
   5   9  -7  779.41  145.68
   4 -10  -133581.59  952.44
   9  -8  -324572.53  623.89
  -6   8   929748.56 1042.43
  13   4  -6 8912.67  746.25
 -13  -4   6 9437.18  339.88
   3  -2 -14 121426.   2780.
   6  -8  -930485.99  989.75
   5  -9  -7  656.35  217.07
  -4 -10   133650.93  958.14
   5  -9  -7  932.51  135.06
  13  -4  -611620.50 1304.29
   6  -8  -928342.69 1030.09
  -6  -8   931984.57 1587.36
  -4  10   133399.75  935.42
   0  -2 -1324940.54  601.74
   0   2 -1323727.19  674.16
   9   8  -5 2027.14  238.39
  -9  -8   5 1846.98  771.23
   9  -8  -5 2134.41  264.38
   9  -8  -5 1970.30  352.50
  -9   8   5 1702.09  310.61
  -2   2 -1215339.78 1521.20
  11  -1 -1313436.18  810.64
  11   1 -1314185.30  959.33
  13  -4  -5 7871.62  606.29
  13   4  -5 7148.35  542.63
 -13  -4   5 6524.94  516.94
 -13   4   5 6419.45  393.51
  11  -1 -1315595.70 1282.36
   6   3 -14 4612.10  673.43
  -2  -2 -1213356.19 1505.65
  12   4 -1037262.02  829.79
   6  -3 -14 2437.39  284.73
   6  -3 -14 2356.82  358.46
  11   1 -1315110.82 1139.31
 -12   4  1037922.39  936.98
  12  -4 -1037341.95 1085.89
  12   4 -1035785.60  916.54
   3  10  -415998.73  977.15
 -14  -1   719555.13 1080.57
   2   0 -1470231.66 1794.63
  14   1  -720149.01 7658.21
  -3  10   416442.19  991.75
 -14   1   720672.37  397.06
   3 -10  -416388.64  957.26
   3 -10  -415867.54 1089.71
  -3 -10   415666.72  930.08
  14  -1  -719690.98 1111.99
  -9   7   9 7775.78  640.48
   9  -7  -9 7070.18  744.74
   9  -7  -9 7843.29  672.11
   9   7  -9 7280.46  440.72
  -9  -7   9 7152.65  517.36
   3  -5  10 6204.07  409.61
   5  -3 -1490751.39 2100.58
   5   3 -1495641.50 2201.79
  -3   5 -10 6678.56  871.27
  -3  -5 -10 6144.01  859.75
   2  -4 -13 5621.88  543.68
   2   4 -13 5158.48  241.77
   5   6 -1236447.62  961.56
   5  -6 -1236081.53 1143.65
   5  -6 -1235667.11 1298.57
 -14  -1   5 9839.44  358.88
  -4 -10   338206.82 1032.18
  10   0   5 -186.86  143.06
  14  -1  -513374.59 1313.71
 -14   1   510246.67  712.00
   4 -10  -338186.37 1090.67
   4  10  -337468.67 1012.69
  -4  10   337305.80 1146.30
   4 -10  -339332.35 1683.97
  14   1  -510414.29 1110.05
 -10   0  -5 -147.22  166.34
   0 -10  -427910.26 1390.68
   0  10  -427942.58  686.48
  -5   8  -525103.15  650.63
   0 -10   428066.05  665.17
  -5  -8  -524975.40  688.15
   0 -10  -427355.37  999.79
  -4   0 -11  328.44  143.65
   9  -2   6 2019.10  192.70
  -9  -2  -6 2468.31  355.05
  -9   2  -6 2319.41  288.40
   9   5 -1245653.66 1433.26
   9  -5 -1244985.85 1410.81
   9   5 -1248960.24 1425.55
  -9   5  1246602.86 1448.37
   9  -5 -1244780.96 1340.06
 -14   0   840155.89 1140.32
  13   4  -7 116392.   3151.
  13  -4  -7 120281.   2825.
  -4  -8  -676096.72 1868.00
   1  -8  -9 2581.53  231.66
 -13   4   7 124753.   2799.
   1   8  -9 2187.35  287.82
 -13  -4   7 128092.   2878.
  14   0  -839302.15 1112.67
 -14   0   846370.01 1324.58
   1  -8  -9 2541.26  363.15
  -4   8  -674700.54 1948.18
  -5   2 -1028292.62 1450.03
  -5  -2 -1023049.07  865.05
   4  -6 -12  -44.39  117.56
   4  -6 -12  169.34  115.11
   4   6 -12  128.68   95.71
   5  -2  1024001.19  536.49
   7  -9  -566596.33 1741.60
   7   9  -566439.46 1744.99
   7  -9  -566004.13 1726.61
  -7  -9   566898.88 1739.03
  -7   9   566462.30 1754.89
  -4   9  -4 7718.01  887.26
  -9  -4  -544890.94 1409.74
  -9   4  -548870.67 2005.85
   4  -9   4 7659.19 1167.41
   9  -4   547971.35 1464.01
  -4  -9  -4 6586.73 2490.87
  -4  -9  -4 7820.84  888.90
  10   3 -1390600.36 1978.11
  10  -3 -13 101007.   2365.
   2   1 -1415914.97 1375.42
  10   3 -1397896.21 2423.54
  10  -3 -1395846.61 2124.15
 -10   3  1397834.67 2172.85
  10  -3 -1396375.39 2501.85
   2  -1 -1413911.27  860.39
   7   3 -14 1283.59  174.32
   7  -3 -14 1936.70  232.93
   7  -3 -14 1002.26  120.38
   6   6 -12 1537.03  248.13
  -8   7  10 3356.98  536.34
   8   7 -10 3275.65  312.22
   8  -7 -10 4118.34  404.82
   8  -7 -10 3428.91  382.04
   6  -6 -12 1595.65  228.61
  -9  -6  -330096.65  936.59
  -9   6  -330227.66  894.46
  13   3  -217900.75 1330.31
  -8  -7  10 3357.18  262.13
 -13   3   215677.74 1028.52
  -8  -7  -3  434.42  216.67
   6  -6 -12 1422.83  188.37
 -13  -3   215418.64  979.26
  -8   7  -3  511.96  199.58
  13  -3  -215901.77 1156.22
   8   7 -10 2909.26  236.02
  -7   9   114567.07 1339.81
  -7  -9   113143.16  822.03
   7  -9  -112471.57 1053.49
   4 -10   017012.61 1381.92
  -4  -4 -1011843.43  749.51
   4  -4  1011551.49  851.03
  -3   9  -510326.26 1043.91
  -4 -10   018899.77 1152.55
  -3  -9  -510961.66 1087.06
  -4  10   017245.12  990.22
  -4 -10   018564.58  981.27
  -3  -9  -510913.21  717.77
  -4   4 -1012672.98  798.05
  13   0 -1146509.44 2062.23
  13   0 -1141933.54 1380.52
 -10   1  -545596.97 1931.33
  13   2  -1 4540.75  529.94
 -13  -2   1 5117.55  640.21
 -13   2   1 5301.30  588.75
 -10  -6  10 1328.97  154.31
  10  -6 -10 1823.33  304.89
  10  -1   548585.50 1472.30
 -10   6  10 1607.74  195.30
  10   6 -10 1688.95  184.82
  10  -6 -10 1511.60  175.55
  10   1   549293.8818363.16
 -14   0   448669.60 1531.78
 -10  -1  -547097.88 1557.25
  13  -2  -1 5099.19  478.78
  10   6 -10 1389.73  155.14
  14   0  -446182.04 1445.72
 -13   4   4 1104.13  200.17
 -12   5   257412.17 1563.40
 -12  -5   259750.41 1642.00
  12  -5  -256279.98 1700.32
  13   4  -4  746.28  108.52
 -13  -4   4  724.97  138.67
  13  -4  -4 1113.83  208.34
  -9   8   2 3266.70  492.92
   9  -8  -2 2900.09  490.50
  -9  -8   2 2803.35  418.66
  -4   1 -1173888.12 2295.48
  -4  -1 -1177135.17 1886.90
   4  -7 -1128115.39 1183.98
   4   7 -1131025.74  806.03
   4  -7 -1128422.12  666.99
 -10  -7   123965.16  896.43
  -6  -8  -4  227.89  131.71
 -10   7   122684.01 1049.48
   5   7 -11 6474.48  565.15
   5  -7 -11 7488.29  658.68
   5  -7 -11 8131.12  703.19
  -6   8  -4  232.98  127.94
  14   1  -8   15.25   29.62
 -14  -1   8   90.54   49.25
 -14  -1   8   64.92   39.42
  14  -1  -8  217.34  147.74
  14   1  -8  105.58  122.61
 -14   1   8   96.58   53.12
   9  -8  -6 6954.81  766.65
   9   8  -6 6809.24  706.43
   4  -3 -14  -76.31  177.13
  -9   8   6 5969.06  854.82
   9  -8  -6 5738.07  611.52
   0  -7 -1010299.73 1246.95
   0   7 -10 9974.95  945.30
  -9  -8   6 7392.46  606.85
   4   3 -14  269.81  109.69
   0  -6 -1138163.06 1453.31
   0   6 -1140033.10 1297.94
  -2  10  -357518.29 1542.68
  -5   9  -3 7810.87  939.81
  -5  -9  -3 6117.01  249.42
   0  -9  -7  119.99   85.59
   0   9  -7  136.77  124.83
   0  -9  -7  220.50  245.25
  -2 -10  -358591.46 1469.47
   0  -9   7  315.86  132.98
  -2 -10  -356320.69 1670.80
   2 -10   357019.11 1540.78
   5  -9   3 6602.83 2607.78
  -5  -9  -3 6757.91  636.11
  11  -4   227448.17  845.62
   5   5 -1362222.71 1581.82
 -11   4  -229112.2110885.99
 -11  -4  -225556.31  708.82
   5  -5 -1363892.50 1634.51
   5  -5 -1361895.01 1665.05
   9  -2 -14 119875.   2796.
  13  -1 -1133393.84 1028.39
  12  -2 -12 5676.00  368.50
  13  -1 -1133658.13 1941.53
  -9   6  11 9441.28  600.87
  12   2 -12 7093.04  790.77
 -11   6   1 3768.83  391.60
  12   2 -12 7755.80  608.77
 -11  -6   1 3610.72  320.80
   9  -2 -14 119221.   2687.
  13   1 -1132402.16  947.81
   9  -6 -11 9421.26  612.67
  12  -2 -12 7917.27  617.11
   9   6 -1110473.08  762.04
   9   2 -14 123121.   2819.
   9  -6 -1112039.13 1308.14
   9  -2 -14 115310.   2551.
   9   6 -11 9852.94  504.25
  13   1 -1131760.82  934.35
   9   2 -14 114586.   2521.
   9   4 -1371692.6126697.58
   9  -4 -1370168.59 1847.80
   9  -4 -1368106.47 1753.55
  -3 -10  -260899.90 1508.58
  -3 -10  -257647.01 1723.80
   3 -10   256051.87 1811.71
   9   4 -1374528.03 1737.15
  -3  10  -261605.82 1646.15
  14  -1  -465473.14 1956.06
 -14  -1   471316.3126560.56
  -2   6 -1025652.33  614.79
 -14   1   464966.35 1738.09
  -2  -6 -1025184.50  646.40
   8  -8  -837413.33 1087.12
  -8  -8  -120208.18 7553.10
   6  -5 -13  321.76  155.20
  -8  -8   837235.65 1117.72
   8   8  -837318.54 1051.28
   6  -5 -13  683.18  206.10
  -8   8  -119745.58 1137.65
   8  -8  -837548.94 1147.12
   6   5 -13  582.40  187.25
  -8   8   836616.22 1035.21
  -4  10   422838.10  673.33
   4  10  -421589.93  701.48
   4 -10  -422097.75  993.67
   4 -10  -421985.77  594.42
  -4 -10   422324.89  569.56
  -2   7  -9 8850.21  978.95
  -2  -7  -9 7536.95  333.31
  14   2  -612720.50 1329.26
  -3   8  -778714.13 1912.85
  14  -2  -612340.74 1082.75
  -3  -8  -777464.97 1905.05
 -14  -2   612561.05  738.40
 -14   2   612798.93  763.54
   3  -6 -12 1089.97  156.56
   3   6 -12  886.50  152.38
   3  -6 -12  722.82  158.02
  12   0   2 7161.76  509.64
 -12   0  -2 6919.79  452.85
  -7   3  -816714.17 1102.51
 -10   7   8 4058.07  423.98
  10  -7  -8 3806.29  402.81
 -10  -7   8 2953.00  378.15
  10  -7  -8 3569.30  366.05
  10   7  -8 4015.89  354.96
   3  -7 -1115601.12 1648.25
   3  -7 -1111952.24  837.71
   3   7 -1112184.03  950.00
  11  -2 -13 2320.30  316.09
  13   4  -8 2165.80  234.10
  13  -4  -8 1610.08  219.62
 -13  -4   8 1543.43  256.89
 -13   4   8 1987.95  250.18
  11   2 -13 2347.52  247.70
  11   2 -13 2581.33  306.20
  11  -2 -13 3067.01  267.95
  13  -4  -8 1895.86  764.51
  14  -2  -7 3825.64  336.93
 -14   2   7 3715.47  375.35
 -12  -4   0 1299.15  221.34
 -12   4   0 1181.54  178.27
  14   2  -7 3438.16  397.88
 -14  -2   7 3382.85  192.12
  12  -4   0 1431.54  226.80
   6  -7 -11 8491.62  846.74
   6  -7 -11 8203.57  869.05
   6   7 -11 6392.50  290.37
   4  -5 -13 6082.75  588.27
   4   5 -13 5161.35  516.50
  -2  -9  -626394.96  700.23
  -4  -5  13 4331.94  166.38
   4  -5 -13 5454.72  595.78
  -2  -9  -626068.20  883.97
  12  -3   1 5453.37  570.65
  11  -5   179637.75 1968.57
 -11  -5  -180796.37 1941.65
 -12  -3  -1 4059.22  301.48
  12   3   1 5230.24  731.23
 -12   3  -1 4982.79  637.11
 -11   5  -178556.20 2193.48
   7   6 -12 1311.99  214.48
   7  -6 -12 1545.76  182.16
   7  -6 -12 1610.83  188.79
  -6   9   7 7544.26  673.48
   6   9  -7 6163.50  733.58
  -6  -9   7 7012.83  493.39
   6  -9  -7 6228.00  527.15
   6  -9  -7 6317.16  328.86
  14  -2  -536681.92 1134.91
  10   0 -1458140.62 1701.67
  -2  10   512107.92  910.38
   2 -10  -512157.36  931.89
  -1 -10  -448776.94 1596.32
   2 -10  -515428.91 1602.35
   1 -10   449477.66 1400.58
  10   0 -1458943.72 1505.31
  -2 -10   512395.31  853.32
 -14   2   541505.71 1332.17
   2  10  -512191.39  862.88
 -14  -2   539777.05 1219.89
  -1  10  -452026.77 1473.32
  -1 -10  -451628.79 1450.51
  14   2  -536977.48  986.85
  -1   4 -12 5366.38  633.37
  -1  -4 -12 5391.85  732.38
   8  -3   733836.40 1531.43
  -8  -3  -728848.53  674.98
   8  -3 -14  885.16  149.26
  -8   3  -729039.6310827.25
   8   3 -14  873.80  132.89
   8  -3 -14  719.09  107.65
  -7   8   939681.33 1313.78
   7  -8  -937352.05 1078.95
  -6   3  -990198.89 2237.51
   7  -8  -937896.99 1029.25
  -7  -8   943141.18 2068.76
   7   8  -939240.41 1344.64
  -1   0 -13 101012.   2536.
  12  -1   238669.17 1006.02
 -12   1  -238612.51 1201.67
 -12  -1  -239239.04 1386.60
  12   1   239391.88 1429.53
  12   5  -945886.18 1550.55
 -12  -5   946008.64 1372.81
  12  -5  -943229.85 1455.14
 -12   5   946893.38 1476.26
  14   0  -9  -72.52  162.77
  14   0  -9  114.06   78.47
  13   0   0  -11.07  112.34
 -13   0   0  283.24  132.75
   3 -10  -551376.64 1427.82
   7   9  -615445.49 1098.76
   7  -9  -615073.54  951.26
   3 -10  -552902.57 1648.07
  -7  -9   615530.63  970.15
  -3  10   551338.87 1715.02
  -7   9   618910.99 1565.70
   7  -9  -616062.83 1534.58
  -3 -10   550145.34 1377.15
   3  10  -551070.52 1380.58
   2  -2 -1413012.38  724.37
   2  -2 -1415453.40  943.91
   2   2 -1414562.79  821.73
   7   5 -1343953.91 1315.68
  -4  10  -162500.12 1817.64
  -4 -10  -163550.18 1585.54
  -1 -10   521291.14 1576.37
   7  -5 -1343788.40 1393.67
  -6   6  -772202.60 1780.83
   1 -10  -519889.69 1131.31
   7  -5 -1341482.05 1378.21
  -6  -6  -770197.60 1868.91
   1  10  -520883.30  554.75
   1 -10  -520093.41 7499.28
  -4 -10  -165798.85 1737.03
   4 -10   160300.23 1706.54
  13  -4  -3 5162.16  707.50
  11   6  -911233.05  668.77
 -11  -6   910633.42  901.65
 -11   6   912058.22  966.73
  11  -6  -910817.62  778.95
 -13   4   3 5273.06  679.80
 -13  -4   3 4910.02  408.37
  11  -6  -910197.68 3981.27
  11  -3   357193.29 1522.06
 -11   3  -358832.72 1656.20
 -11  -3  -355823.08 1486.69
  13   3 -10  380.74  124.08
 -13   3  10  110.64   59.74
  13   3 -10  182.19  112.60
  13  -3 -10  188.61  109.12
  13  -3 -10  299.09  125.56
 -10  -2  -5 4729.24  648.59
  10   1 -14 -107.61   84.20
  -7   9   015134.88 1056.49
  10   1 -14  378.37  165.97
  -5 -10   281030.76 1946.91
   3  -9  -8  175.93  104.16
  -7  -9   015234.89 1070.03
  10  -1 -14   -3.35   88.40
   7  -9   015923.86 1046.79
  -5  10   277065.94 2095.02
  10  -1 -14  177.81   93.78
   5  10  -283796.68 2005.33
  -3  -9   8  -60.01  130.01
 -10   2  -5 5152.99  428.29
  -7  -9   014821.29  816.14
  10  -2   5 5110.83  629.98
   5 -10  -279426.73 2162.81
   3  -9  -8  -87.27  130.53
   3   9  -8  180.04  124.33
  -7   8  -321042.08  563.07
  -7  -8  -321474.08  979.01
 -10   5  -312483.73  957.17
 -10  -5  -310353.33  804.11
  -1  -1 -13 8464.90  882.12
  -1   1 -13 7511.89  680.48
  10  -5   311131.97  788.15
  -9  -8   162150.33 1698.04
  -4  -2 -1155963.50 1645.05
  -4   2 -1157894.07 1568.62
  -9   8   163876.64 1708.22
  14   0  -3  102.66  188.58
  -6  -9  -2  578.84  181.45
   6  -9   2  446.82  174.83
  14  -1  -925861.24  660.61
  14   1  -926101.93  639.77
   4   9  -849146.37 1608.05
  -7   6  -6 9028.73  508.89
  -6   9  -2  418.14  154.98
  -6  -9  -2  370.13  240.77
  -7  -6  -610280.37 1066.45
   4  -9  -847324.90 1619.22
   4  -9  -847150.79 1452.85
  14  -1  -926837.74  660.18
  -4  -9   847898.74 1525.92
   5 -10  -3 8051.18  596.04
  14  -2  -8 8906.04  699.18
  14   2  -8 8669.12  542.34
   5 -10  -3 7613.23  774.76
   3  -3 -1417857.42 1027.03
   5  10  -3 7451.89  567.96
  -5 -10   3 6962.23  290.89
  -5  10   3 7086.83  629.00
 -14   2   8 8436.20  305.69
   3   3 -1417571.15 1144.10
 -14  -2   8 8799.31  197.11
 -13   1   0 3489.52  268.21
 -13  -1   0 4417.42 1764.49
   0  -3 -1315912.11  923.43
  13   1   0 4216.66  625.57
  13  -1   0 5545.94  834.75
   0   3 -1314434.13 5401.38
  -5   6  -874577.54 1862.29
  -5  -6  -873150.43 1963.85
   0  -8  -9 9660.56  879.72
  -2  -3 -12 2321.77  308.55
   0  -8  -9 9018.51  918.19
   0   8  -9 8545.53  792.96
  -2   3 -12 1897.55  750.76
   9   8  -7  156.07  102.20
   9  -8  -7   60.22   84.89
  -9   8   7  444.09  168.77
   9  -8  -7  158.28   81.68
  -9  -8   7   49.45   97.34
  13   2 -11  -23.27  153.72
  -5  10   1 2864.84  492.87
   0   5 -1222492.43  560.47
   0  -5  1221710.37  338.50
   0  -5 -1223048.63  638.42
  -5 -10   1 3858.01  327.64
  13  -2 -11   76.77  110.32
  13  -2 -11  -22.17  208.03
  13   2 -11  113.76  124.80
   5 -10  -1 2886.84  354.20
 -10  -4  -494048.57 2239.32
 -10   4  -499201.00 2461.72
  10  -4   497396.27 2333.71
  -2  -9   895290.27 2247.20
 -14   2   4 8823.33  419.93
 -14  -2   4 8740.21  282.17
   1   4 -1379002.05 1881.31
   2  -9  -893753.78 2205.73
   2  -9  -898189.07 2327.97
   2   9  -897602.99 2292.28
  14  -2  -4 9220.70  682.57
  14   2  -4 9163.78 1207.74
   1  -4 -1378851.11 1889.66
  11   4 -1233305.03  914.84
  11  -4 -1231732.33  855.39
  11  -4 -1232811.72  993.21
  -2   5 -11 6115.79  696.12
  11   0   4  -64.89  156.68
 -11   0  -4  -53.84  133.93
   2  -5  11 5276.78  385.65
  -2  -5 -11 6392.07  724.47
   2  -7 -1166072.98 1995.73
   3  -5 -13  731.83  124.86
 -14  -1   3 6582.48 2526.94
   2  -7 -1164913.27 1700.82
  -3  -5  13  326.13   98.56
  14   1  -3 5854.26  516.88
   3   5 -13  616.80  191.53
   2   7 -1165206.82 1861.47
  -7  -5  -775406.85 1861.23
 -14   1   3 4783.81  263.64
  14  -1  -3 8086.97 1141.84
   7  -5   779512.64 1936.68
  -7   5  -775547.97 2027.96
  -9  -3  -641618.96 1363.52
   9  -3   644821.79 1359.33
   6  -5   855100.20 1409.00
  -9   3  -642814.07 1390.23
   1   0 -14  225.40  154.96
  -6   5  -849641.78 1579.07
  -6  -5  -851098.32 1869.64
  -6   7  -6 4792.68  643.68
  -6  -7  -6 4738.01  577.57
   5  -3  10 111163.   2488.
   7  -7 -1110158.91 3932.96
   7   7 -11 8219.61  290.35
  -2  -8  -835554.26 1005.61
   4   8 -10  108.98  125.85
  -2   8  -834682.44  956.40
   4  -8 -10  390.19  182.18
   7  -7 -11 9226.08  945.24
  -5   3 -10 106647.   2526.
  -5  -3 -10 108265.   2577.
   6   0 -15  -15.34   90.98
   4  -8 -10  189.95  114.39
   2   6 -1231987.94  845.51
  -3   0 -12  208.18  137.23
  -5   7  -747112.48 1477.92
   2  -6 -1229517.44  939.92
  -5  -7  -745818.94 1830.72
  -3   4 -11 2028.67  340.27
  -3  -4 -11 1757.32  303.22
   3  -4  11 2186.12  185.75
   4  10  -510768.96  843.83
 -12  -6   5  512.96  163.09
   4 -10  -511564.49 1047.64
   4 -10  -510805.08  718.95
  -4  10   512403.87 1454.19
  -4 -10   512377.42 1310.14
 -12   6   5  514.99  163.19
   0  10  -538805.00 1236.49
   0 -10  -538746.7514464.43
  11   5 -1153283.60 1333.68
   0 -10  -539989.89 1243.07
 -11   5  1151901.33 1423.91
  11  -5 -1152430.52 1416.57
  11  -5 -1149045.50 1550.52
   0 -10   539213.18 1385.99
  11   5 -1150526.25 1330.28
 -12  -5   1 1117.36  284.69
  -9   7  -2 8302.20 1062.81
  12  -5  -1 1422.67  204.81
  -9  -7  -2 7567.06  298.91
 -12   5   1 1305.14  238.05
   7   0 -15 1314.60  174.35
 -12   6   657072.82 1591.09
 -11   7   5  880.64  135.68
 -12  -6   654889.17 1527.92
 -11  -7   5  811.78  146.88
   7   0 -15 1682.27  217.73
 -13   3   127084.63  999.13
   5  -8 -10 8688.08  972.59
   5  -8 -10 7618.94  784.46
  13  -3  -128799.33  742.83
  13   3  -128229.91  855.25
 -13  -3   127142.02  914.04
   5 -10  -461305.66 2560.01
   5  10  -456894.52 1656.01
   5  -9  -825330.29  666.85
  -5  -9   824532.13  598.54
   5  -9  -826232.39  925.49
  -5  10   455991.46 1709.79
  -5 -10   458187.39 1677.96
   5 -10  -457431.75 1578.52
  -5   9   824110.48  815.15
  -1  -9  -736039.95  984.88
  12   4 -1115539.62  897.83
  -1   9  -737418.98 1040.52
  -1  -9  -737044.88 1019.01
  13  -4  -975719.31 2101.14
  12  -4 -1116891.32 1481.27
  13  -4  -977873.47 2094.54
 -13   4   981083.85 1943.17
 -13  -4   977975.66 1744.74
  12   4 -1116644.40  861.41
  13   4  -976353.52 1711.76
   3  -8 -10  721.78  160.47
   3   8 -10  353.33  161.77
   3  -8 -10  596.46  191.82
  11  -1   413011.80 1316.53
  12  -2   2 4180.62  414.54
  11   1   413711.17 1333.67
 -12  -2  -2 4657.43  614.91
 -11   1  -412076.83  749.15
 -11  -1  -412656.10  777.22
 -10   7   015647.86 1287.69
  12   2   2 3595.76  408.01
 -10  -7   013203.04  842.20
   5   0 -1574756.10 1745.27
 -11  -7   412851.46  703.82
   1  -1 -14 1448.78  330.64
 -11   7   415138.58 1038.90
 -11  -7   414934.60  879.70
   1   1 -14 1432.88  256.85
  -8   6  -5 3016.72  462.48
   6   1 -1578315.57 1834.56
  -8  -6  -5 2242.90  333.90
   6  -1 -1577404.93 1787.54
   6  -1 -1577455.51 1717.28
  -3  -1 -1223149.09  590.42
   8  -6 -1236661.51 1154.36
  -3   1 -1223035.70  617.85
   8   6 -1237798.52  911.11
   8  -6 -1235087.42 1067.17
   8   6 -1237894.01  947.59
  10  -5 -1250565.39 2953.04
  10  -5 -1245460.61 1434.46
  10   5 -1248620.74 1425.15
 -12   6   413058.42  808.39
 -12  -6   413913.12  876.71
 -10   5  1246440.13 1472.05
  10   5 -1246826.90 1408.26
   8   9  -416519.96  967.03
 -10  -6  -248585.61 1685.14
  -8  -9   315156.01 1430.00
   6  -4 -14 1462.52  213.82
   8  -9  -314413.56 5451.83
   8  -9  -415902.09 1181.00
  -8   9   415456.94 1085.72
   8  -9  -418169.51 1665.34
   6   4 -14 1263.61  233.82
 -10   6  -248291.57 2062.13
  -8   9   312107.34 1039.90
  -8  -9   416134.96  995.55
   6  -4 -14 1304.80  138.59
   8   5 -1322549.98  504.95
  -8   5  -668886.17 1838.74
   8   5 -1321914.17  441.96
  -7   7  -5  285.62  157.15
  -7  -7  -5   24.90   97.04
   8  -5 -1321720.15  731.38
  -8  -5  -667246.01 1934.63
   8  -5 -1322241.13  618.08
   8  -5   669516.58 1776.78
  -3 -10  -3   80.86  140.71
   9   7 -1049715.09 1291.07
  -3  10  -3  412.34  181.44
  -3 -10  -3  247.02  102.92
   3 -10   3  525.11  195.37
  -9   7  1048613.32 1688.06
   9  -7 -1048054.74 1723.87
  -9  -7  1047125.78 1494.43
   9  -7 -1048548.14 1496.77
  11  -7  -642923.00 1529.00
 -11   7   643438.99 1957.08
 -11  -7   641858.38 1266.20
  11  -7  -644981.73 1519.69
   5  -4 -14  862.73  147.29
   5   4 -14  496.35  189.34
   9   3 -1434803.52 1091.00
   9  -3 -1432959.82  770.01
  -5  -5  -939384.32 1305.63
  12   3 -1211701.30 1062.74
 -12   3  1210704.96  604.23
  12  -3 -1212705.17  960.08
   5  -5   940051.87 1213.44
  12   3 -1212932.61  972.83
   9  -3 -1433743.87 1036.80
   9   3 -1433881.91  801.08
  12  -3 -1213202.00 1131.47
 -12   3  1211314.18  635.84
  -5   5  -939110.26 1415.75
  12   0 -13  117.99   84.99
   7   1 -1518012.22  987.71
  12   0 -13   66.94  172.76
  -4  -6  -960275.18 1662.53
  -5 -10   0 9323.52  206.50
   7  -1 -1517266.50  977.63
   7  -1 -1518674.75 1017.90
   5 -10   0 9300.96  802.34
  -5 -10   0 9723.37  352.99
  -4   6  -961022.03 1894.45
  -5  10   0 9211.25  713.62
  10  -2 -14  590.25  285.23
  10   2 -14  233.13   93.85
  10  -2 -14  334.96  162.61
  10   2 -14  167.70   99.45
  10   2 -14   79.90   36.18
  10  -2 -14  107.71   52.25
  10   2 -14   81.60   34.31
  -1  -2 -1322438.64  572.84
  -1   2 -1321682.72  563.89
   2 -10   419835.92 1127.01
  14  -3  -612557.06  982.46
   5  -1 -15 3386.13  393.90
  -2  10  -419147.99 1109.09
 -14  -3   612537.51  771.68
  -2 -10  -419040.45 1103.78
  -4   7  -839711.72 1300.34
  14   3  -612098.93 1020.79
  -2 -10  -419142.53 1098.68
 -14   3   613175.88 1021.03
   5   1 -15 3503.61  479.99
  -4  -7  -840387.03 1416.65
 -11  -6   031066.59 1187.56
 -11   6   032198.99 1673.22
   1  -9  -8 2829.58  315.38
 -14   2   985919.40 1903.38
   1  -9  -8 2288.70  328.54
   1   9  -8 2640.74  351.92
  14  -2  -976374.69 2101.12
  14  -2  -981137.77 1946.32
  14   2  -981322.79 2206.20
  -1  -9   8 2867.82  431.38
 -12   6   7 5439.04  549.86
 -12  -6   7 5560.90  275.15
 -13   2   019463.32 1169.63
  13  -2   015454.70  899.22
  12  -6  -7 5409.73  489.25
 -13  -2   015673.64 1069.49
  13   2   015876.24 1301.70
  14   0 -1058856.12 1621.26
  14   0 -1053197.60 1563.35
  -1   7 -1011051.58  704.57
  -1  -7 -1013254.02 1415.70
 -10   4  13 6139.21  293.00
  11  -3 -13 1890.86  732.36
  10   4 -13 5991.65  207.44
  10  -7  -910666.57 1315.87
 -10  -7   911303.78  939.25
  11  -3 -13 3273.15  404.89
  10   7  -910189.53 3876.71
  10  -4 -13 5960.12  410.34
 -10   7   9 9478.65  571.27
  11   3 -13 2772.27  277.24
 -11   3  13 2223.42  184.24
  10  -7  -911206.75 1180.28
  10  -4 -13 7745.90  865.61
  10   4 -13 6602.74 2513.87
  11  -3 -13 2874.14  336.41
   7  -4 -1441909.25 1714.99
   7   4 -1442447.54 1324.60
 -14   3   749598.34 1269.99
  14   3  -749462.22 1560.23
  14  -3  -747311.04 1477.81
 -14  -3   751191.67 1292.06
   7  -4 -1442986.66 1382.04
  13  -4  -2 2382.17  224.16
   8   0   831919.72  944.30
   4 -10   2 4465.76 1788.56
 -13  -4   2 2442.29  433.98
 -13   4   2 2226.67  282.19
  -4 -10  -2 4235.39  339.18
  -8   0  -829719.65  853.16
  -4 -10  -2 4836.42  683.80
  -4  10  -2 5068.34  781.04
  -7   0  -931672.64 1164.11
   8   0 -15   10.76   41.62
  -7   9   719606.09 1748.82
   7   9  -717109.38  962.07
   8   0 -15   90.36   53.55
   7  -9  -716659.19 1035.35
   8   0 -15 -116.96  115.57
   7  -9  -715291.87 1085.17
  -7  -9   716802.65 1017.17
   6  -8 -10 4083.96  428.12
  -8   9   5  541.10  170.16
   8   9  -5  495.42  182.30
 -11   7   3 7871.81  958.27
  -6  -8  10 3756.79  470.90
   8  -9  -5  429.30  143.61
   6  -8 -10 4641.74  398.34
   6   8 -10 4136.46  368.10
  -8   9   2 2150.28  330.41
  -8  -9   2 2406.36  418.36
  -8  -9   5  803.47  173.43
   8  -9  -2 2796.31  323.29
   8  -9  -5  784.64  146.73
 -11  -7   3 8525.14  760.38
  12   1 -1312221.77 1003.52
  12   1 -1311828.72  736.73
 -14   3   5  637.38  197.04
  12  -1 -1312942.98 1250.82
 -14  -3   5  468.03  156.51
  14  -3  -5  398.92  169.05
  12  -1 -1310350.53  750.21
  14   3  -5  432.91  154.91
  13   0 -12  -15.27  111.50
  13   0 -12  136.55  102.53
  -1  -6 -1150397.80 1375.01
  -1   6 -1150868.79 1378.47
   2   8 -1012372.97  763.08
  14   2  -3 9534.79  799.21
  14  -2  -310132.46 1133.56
  -8   8  -218732.84 1548.92
  -8  -8  -219323.32 1120.02
 -14   2   310703.57  813.75
 -14  -2   3 8913.76  441.14
   2  -8 -1012219.34  891.68
   2  -8 -1011959.94  818.48
   8   8  -9  327.76  121.32
   8  -8  -9  166.79  125.79
   8  -8  -9  195.52  100.21
  -8  -8   9  184.86  105.96
   4   0 -15  110.64   76.91
  -8   8   9  265.65  118.52
  -4  -9  -520308.89  554.87
  -4   9  -520163.91 7529.66
  -4  -9  -520455.07  582.34
 -13  -5   623101.08  488.52
 -13   5   622902.49  582.84
  -7   9  -1 2413.17  387.63
   7  -9   1 2440.37  297.03
   4  -4 -14 7706.41  879.69
  -7  -9  -1 2723.04  295.76
  -7  -9  -1 3177.61  510.69
  -9   8   0 3460.57  418.62
  -9  -8   0 2912.83  466.40
   4   4 -14 7625.53  853.04
  14   1 -10 2042.61  174.16
  14  -1 -10 2532.56  244.68
  14  -1 -10 1797.65  212.49
  14   1 -10 1995.94  354.67
  10  -6 -11  528.92  165.81
 -12  -5  1064790.25 1585.96
  10   6 -11  636.64  192.86
 -10   6  11  561.04  193.86
  10  -6 -11  598.64  189.49
 -13  -5   586065.53 1988.25
  12   5 -1064064.37 1629.58
 -13   5   583323.22 1944.16
 -12   5  1069502.84 1791.58
  12  -5 -1063449.28 1601.12
  12  -5 -1064532.10 1889.59
   2   3 -14 4325.05  203.24
 -12   6   310150.39 3811.23
 -12  -6   310035.04  376.19
   2  -3 -14 4432.44 1726.20
   2  10  -620088.83 7506.52
   8  -1   833472.07  829.17
   7  -1   915301.62  947.56
  -8   1  -831417.52 1330.71
  14   0  -276095.73 1872.14
   2 -10  -620562.67  838.60
  -7  -1  -913175.13  827.65
  -8  -1  -834065.11 1088.16
 -14   0   283111.49 2103.29
  -2 -10   619064.29 1312.64
   2 -10  -619722.07 1455.05
  -7   1  -915978.76 1777.85
  -5  -9  -4 1796.42  263.27
   8   1 -15 4703.37  285.85
  -5  -9  -4 1380.41  241.68
   8  -1 -15 5932.05  379.92
   3 -10  -645019.68 1513.94
  -3  10   645173.67 1600.59
  -5   9  -4 1867.65  747.33
   3  10  -643964.40 1455.60
   8  -1 -15 5675.49  289.52
   3 -10  -643411.87 1571.96
  -3 -10   645648.41 1454.54
   8   1 -15 6442.59  838.78
 -11   7   712708.68  900.39
   5 -10  -5 -112.60  127.83
  -5  10   5  141.24  142.81
  -5 -10   5   13.56   93.61
 -11  -7   711681.16  861.37
  11   7  -713931.37 1150.57
   5  10  -5  160.76  108.59
   5 -10  -5  279.37  134.41
  11  -7  -712425.60 1409.01
  11  -7  -712647.28  857.05
   2   5 -1374630.30 1781.28
   2  -5 -1377163.92 1853.54
   6  -9  -8  624.70  209.48
 -10  -3  -554943.83 1739.22
 -10   3  -553595.28 1545.61
  10  -3   558127.64 1677.52
  -6   9   8  748.16  125.25
   6  -9  -8 1045.26  153.12
   6   9  -8  953.84  157.07
  -6  -9   8  445.75  180.36
   9  -8  -812054.00  996.71
  -1 -10  -5 6217.93  701.58
  13  -1 -12  650.27  201.27
  13  -1 -12  944.63  135.99
  -1  10  -5 5841.51  701.91
  13   1 -12  383.27  141.01
  -1 -10  -5 6014.17  680.73
  -9  -8   811756.73  776.97
   1 -10   5 6555.90  714.62
   9   8  -813504.63  805.30
  13   1 -12  777.02  115.07
  -9   8   811770.76 1058.57
   9  -8  -812722.16 1063.55
   1  -7 -11  208.06  110.95
 -11  -2  -413188.66 1479.57
   1   7 -11  292.76  179.90
   4  -3  1157585.35 1436.57
  11  -2   411572.02  724.84
  -4   3 -1153656.21 1502.95
 -11   2  -418207.95 2036.18
  -4  -3 -1156160.04 1539.25
  11   2   411951.91  934.15
   1   2 -1428385.72  617.11
   1  -2 -1428315.40  633.17
  -6   0 -1083973.35 2109.40
   4  -1 -1538814.49 1197.71
   4   1 -1538618.69 1006.84
   9   0   727399.35  853.24
  -9   0  -727217.35  659.03
   7  -4   817116.32  981.05
 -14  -3   8   17.43   46.05
   6  -2 -15 106165.   2363.
   6   2 -15 109286.   2505.
   6  -2 -15 112546.   2559.
  10  -8  -413290.37  820.63
 -10   8   412375.30  905.83
  14   3  -8 -162.51  178.40
 -13   5   726866.47  748.96
 -10  -8   414041.25  907.84
 -14   3   8   93.38   52.98
  -7   4  -816265.78 1047.58
  -7  -4  -814531.43  867.70
 -13  -5   726559.18  589.14
  14  -3  -8 -415.03  141.11
  -3   9  -616990.70  979.38
  -3  -9  -614379.66 5387.00
  11   0 -14  162.45   97.37
  11   0 -14  -39.02   89.16
  -3  -9  -617025.85  965.47
   8  -7 -1141039.70 1385.21
  -3   2 -1244293.34 1474.85
  -3  -2 -1244984.69 1421.25
  -8   7  1142504.66 1326.25
   8  -7 -1140755.89 1326.97
  -8  -7  -4 5596.77  814.47
  -8   7  -4 4780.16  455.57
   8   7 -1139431.86 1190.34
   9  -5   540517.66 1359.72
  -9   5  -538501.70 1017.46
 -10  -8   5 2571.81  261.27
  10  -8  -5 2745.58  388.03
 -10   8   5 2584.88  385.34
  -9  -5  -538782.82 1417.10
 -11  -6  1040151.45 1247.75
  11   6 -1042267.94 1335.49
  11  -6 -1039979.99 1275.28
 -11   6  1042507.62 1358.75
  11  -6 -1041043.84 1319.74
  -5   8  -633393.07 1177.84
  -5  -8  -637918.82 1146.24
  14   1  -227159.60  809.73
 -14   1   227250.70  787.12
 -14  -1   227270.84  842.23
 -12  -4  -1 7405.44  282.26
 -12   4  -1 8538.75  517.20
  12  -4   1 9880.93  846.69
  13   3 -1121013.69 1122.17
  -4  -5 -1034317.60  973.00
  13  -3 -1121550.65 1291.73
   4  -5  1036358.10  913.77
   7   2 -15  288.34  114.04
   7  -2 -15  418.20  129.51
   7  -2 -15  361.30  136.67
  -4   5 -1034920.28  998.28
 -13   3  1121821.70  340.97
  13  -3 -1119606.96 1126.68
 -13   3  1121453.45  312.52
  13   3 -1119476.88 1647.86
   1  -6 -1210014.30  363.34
  14  -3  -461614.81 1769.42
   1  10  -651248.65 1410.26
 -14   3   463107.42 1681.80
  -1 -10   653711.74 1444.05
   1 -10  -651568.03 1527.60
   1 -10  -652237.37 1616.30
 -14  -3   465444.93 1680.56
   1   6 -1211869.71 1412.20
  14   3  -460795.07 1878.56
   8  -4   7  362.33  128.13
  -9  -6  -4 8851.60  997.77
 -13  -5   4 1322.14  239.35
  -8   4  -7  843.25  165.84
  -9   6  -4 8797.05 1115.92
  13  -5  -4 1652.59  234.19
  -8  -4  -7  305.46  122.91
 -13   5   4 1446.85  188.50
   8  -4 -1449888.81 1444.37
   6  10  -345974.45 1450.87
   8   4 -1449652.33 1340.87
  -6 -10   345397.98 1449.50
   6 -10  -345051.80 1802.28
   8  -4 -1447943.14 1500.49
  -6  10   347989.18 1502.86
  -1   8  -9 4600.70  608.28
   5   2 -15  407.70  149.99
   6  -4   910709.91  671.58
  -6   4  -911411.42 1241.40
   5  -2 -15  360.97  109.11
  -6  -4  -9 9054.70  342.19
  -1  -8  -9 3816.97  696.02
   5  -2 -15   51.73   85.56
  -4  10   614769.56  885.24
   4  10  -614675.46  850.06
  -6   8  -5 8487.62  935.63
  12   6  -8   32.22   59.75
  12  -6  -8  160.72  100.75
   4 -10  -615627.67  924.35
  -6  -8  -5 8921.68 1053.56
  -6 -10   2  269.99  129.54
  -4 -10   615211.93  883.18
   6 -10  -2   60.19  145.64
   4 -10  -615727.81 1156.14
  -6   1 -10 3321.86  452.47
  -6  -1 -10 3311.92  651.10
  -6  10   2  257.98  128.78
   6  10  -2   -2.97  127.03
 -12  -6   8  146.69  114.53
  -5 -10  -1 2549.15  316.25
  -9   1  -711187.18 1326.90
  -5 -10  -1 3480.14  469.21
   5 -10   1 2871.18  486.60
   9  -1   710764.15 1199.25
  -5  10  -1 3261.02  554.18
  -9  -1  -7 9268.77  810.86
   8   9  -666779.89 1713.82
  -8  -9   667669.86 1789.87
  -8   9   668100.15 1832.19
   8  -9  -667669.17 1797.24
  -8   9   1 4515.39  671.98
   8  -9  -1 4555.80  707.26
   8  -9  -663752.48 1859.59
  -8  -9   1 3739.46   82.46
  -8  -9   1 5455.58  861.13
  -3   7  -9 1380.35  305.24
  -3  -7  -9 1974.16  308.20
  11   1 -1441010.37 1265.25
  11  -1 -1440760.81 1355.75
  11   1 -1442031.27 1377.52
  11  -1 -1440345.83 1379.27
 -10  -8   3 2693.12  328.60
  -4  -8  -731882.93  980.89
  -4   8  -731242.62  922.67
  11  -5   222973.78 1016.31
  -6  -9  -3  416.28  127.02
 -11  -5  -222267.32  550.49
 -11   5  -221413.17  893.51
  -6   9  -3  518.84  208.63
  -6  -9  -3  324.73  140.65
  -3   6 -1012505.42 1301.34
  -3  -6 -1014339.23 1549.40
 -11  -7   216808.20 1042.33
 -11   7   215126.73  980.60
 -11  -4  -362933.35 1664.36
  11  -4   365930.57 1726.72
 -11   4  -365650.40 1736.58
  12  -2 -13 8560.64  870.37
  12   2 -13 7892.26  715.25
  13  -4 -10 8553.70  742.79
  10  -8  -6 5362.83  446.02
  12   2 -13 7773.48  584.40
  10   8  -6 5155.41  493.01
 -10   8   6 5298.27  763.98
  12  -2 -13 8297.64  587.75
  10  -8  -6 5055.81  570.95
  13  -4 -10 7705.37  517.03
 -10  -8   6 5002.03  400.76
   9  -5 -13 1411.59  196.82
   9  -5 -13 1364.49  178.71
   9   5 -13 1632.53  259.75
   9   5 -13 1386.29  203.49
   0  -9  -8 7654.75  382.53
   9   0 -1533994.49  815.67
   0   9  -8 7051.77  352.00
   0  -9  -8 7149.97  322.61
   9   0 -1535948.44  856.42
   9   0 -1534334.03  974.53
  13   0   114287.12 1065.70
 -13   0  -115468.00 1367.07
  -6  10   4 1456.35  218.36
   6 -10  -4 1158.22  168.05
  -7   8  1010097.58  324.23
   7  -8 -1011824.43 1155.26
  -7  -8  1010355.51  880.35
   7  -8 -1011003.65  873.42
   7   8 -1010011.19  374.32
   0  11   0   94.72  135.52
   0 -11   0  295.46  161.30
   7   8 -10 9639.60  221.16
   6  10  -4 1491.98  233.14
  -6 -10   4 1504.74  232.43
   6 -10  -4 1539.65  200.56
  12  -3   216004.40 1239.37
 -12   3  -216712.22 1082.75
 -12  -3  -215794.83  905.44
   9   6 -12 4487.32  288.08
   9  -6 -12 4609.05  439.91
   9   6 -12 4476.64  525.44
   9  -6 -12 4259.46  390.81
  -9   6  12 4057.35  565.92
   3   4 -14 5048.97  486.59
   3  -4 -14 4626.72  496.74
   0  -4 -13 6549.15  738.44
   0   4 -13 6738.27  577.38
  14   2 -10 4511.02  360.88
  14   2 -10 5241.80  477.75
  14  -2 -10 5565.53  549.91
  14  -2 -10 4804.96  561.32
 -13  -5   8 6630.95 2476.73
  -2  -4 -12 5791.57  877.26
   2  -4  12 4283.65  195.99
  -2   4 -12 5921.66  819.17
  13   5  -8 6764.39  404.39
  13  -5  -8 6668.42  851.43
 -13   5   8 6716.80  371.31
   1   8 -1021631.77  585.11
   1  -8 -1020962.64  642.83
  -6  10   1 3211.42  470.46
 -12   5   052542.23 1527.71
 -12  -5   051669.80 1559.28
  -6 -10   1 3170.24  484.93
   1  -8 -1020476.03  620.43
   6 -10  -1 2683.97  373.93
  12  -5   053478.58 1642.40
  -7  -2  -914369.36 5366.85
   7  -2   915994.14  939.27
  -7   2  -916358.13 1781.75
   0 -11   1 3939.03  531.59
   0 -11  -1 3570.66  444.48
   0  11   1 4004.98  663.02
   8  -2 -1597989.47 2343.09
   8   2 -1597667.74 2189.58
   8  -2 -1596008.96 2219.48
   8  -2 -1597365.38 2245.05
  -8   2  -8  699.87  304.44
   0  11  -1 4423.59 1751.97
   8  -2   8  451.87  141.30
  -8  -2  -8  521.28  230.18
   3   0 -15 4718.79  507.34
   0 -11  -1 4660.24  553.47
 -12   0  -3 -127.37  136.51
   1  11   023652.51  887.46
   1 -11   024625.74  612.86
  -1  11   024541.24  601.69
  -1 -11   025846.66 1073.93
  12   0   3   72.33   98.58
  -1  11   1  -21.11  101.28
   1 -11  -1  110.73  113.85
   1  11  -1  204.06  134.45
  -1 -11   1  176.72  126.24
 -10   3  1442815.00 1236.31
  -2  -9  -7 1248.05  281.35
  10  -3 -1440581.90 1364.10
  10  -3 -1442357.95 1399.94
  10  -3 -1440913.07 1225.57
  10   3 -1442814.30 1400.23
  -2  -9  -7 1074.48  136.26
  -2   9  -7 1564.59  261.36
  -1   5 -12 2032.76  280.02
   9   1 -1533465.10 1142.64
   9   1 -1532093.70  747.33
   9  -1 -1532035.98  744.57
   1  -5  12 1487.71  189.58
   9   1 -1532014.37  854.77
  -1  -5 -12 1149.05  368.27
   9  -1 -1532863.11  828.64
   9  -1 -1533961.45 1802.63
  13  -2 -1270182.14 2010.59
 -13  -1  -124240.05  689.78
  13   2 -1271405.8026595.12
  13   1   123568.31  591.15
 -13   1  -124288.59  651.06
 -12  -6   2 2161.62  340.88
  13  -1   122926.41  618.75
 -12   6   2 2475.87  247.24
  11  -7  -8  860.85  150.59
 -11   7   8 1102.22  168.18
 -11  -7   8 1354.78  182.46
  11  -7  -8 1334.21  198.89
  -1   3 -1313520.92 1359.76
  -1  -3 -1314446.35 1406.12
  11   7  -8 1165.24  177.47
  -7   8  -4  160.80  120.37
  -2   0 -13  253.97  148.26
 -10  -7  -1  323.92  160.11
   0   0 -14  134.45  121.08
  -5   0 -1154208.70 1785.81
  -7  -8  -4  -86.49  176.16
 -10   7  -1  139.39  178.54
   4   2 -15 3682.03  448.73
  10   0   659269.53 1540.38
  -9  -4  -6 1146.02  241.47
   4  -2 -15 3587.38  458.98
  -9   4  -6 1401.33  212.61
 -10   0  -658701.05 1841.06
   9  -4   6 1459.87  193.12
  14  -3  -915194.76 1069.66
  14   3  -919563.05 1589.42
  14  -3  -918258.32 1057.71
 -14   3   917853.66  990.21
 -14  -3   917737.92  933.50
  13   3   0 1286.28  180.12
 -13  -3   0 1727.71  318.40
   5  -4  1011794.31  749.98
 -13   3   0 1813.64  255.31
  -5   4 -1013221.96 1553.14
  -5  -4 -10 9742.10  773.76
  13  -3   0 1942.45  229.20
   0  10  -6 8753.24 1074.13
   0 -10  -6 7995.19  362.32
   0 -10  -6 8682.97  820.82
   0 -10   6 9594.92 1135.97
 -14   2   2  348.12  122.56
  -3 -10  -416579.21 1035.85
 -14  -2   2  394.93  126.97
   3 -10   416429.84  971.77
   5   6 -13 1447.92  234.06
  14   2  -2  -58.06  164.71
   4  -9  -9 2314.06  312.72
   5  -6 -13 1094.81  164.09
  14  -2  -2  588.67  203.98
   5  -6 -13 1554.11  233.67
   4   9  -9 1782.96  296.29
   4  -9  -9 2195.64  306.05
  -3  10  -416562.01  961.44
  -3 -10  -415554.17  914.66
  -4  -9   9 2322.04  227.99
 -10  -8   248084.52 1492.95
 -13   5   350091.83 1323.25
  13  -5  -346197.78 1688.55
 -10   8   247035.18 1637.04
 -13  -5   350850.82 1363.39
   3  -1 -15 2053.11  267.01
   3   1 -15 2136.92  222.76
  12   1   3  712.56  160.61
  12  -1   3  162.44  115.92
 -12   1  -3  512.83  199.93
 -12  -1  -3  859.56  151.85
   3   9  -9 168681.   3828.
   3  -9  -9 159804.   3645.
   5  -7 -1214908.64 1128.13
   5   7 -1214683.65  924.61
   5  -7 -1215219.31 1341.90
  -3  -9   9 165123.   3751.
   3  -9  -9 170932.   3895.
   5 -10  -6 6686.51  805.18
   5  10  -6 6137.77  742.66
  -5 -10   6 5911.77  878.87
 -13   4   148510.79 1688.99
  14   0 -11  253.67  100.58
  -1 -11  -1  271.98  147.05
  14   0 -11   84.38  117.56
   5 -10  -6 6022.19  523.24
  -1 -11  -1  240.94   86.13
   1  11   1  -76.85  142.01
  -1  11  -1  392.02  157.78
  -5  10   6 6740.09  649.89
   1 -11   1  -10.86  162.93
  13  -4  -143639.78 1524.93
 -13  -4   146345.55 1437.55
   6  -6 -1333678.53 1292.09
   6  -6 -1333309.19  998.13
  -4 -10  -3 2429.99  273.20
  -4  10  -3 2806.36  286.42
  -4 -10  -3 2885.83  442.95
   6   6 -1336083.30  907.74
   4 -10   3 1837.96  259.40
  -3   8  -830861.56  884.47
  -3  -8  -830016.18 1168.62
   6  -2  10 5266.92  454.19
  -2  -1 -13  -12.66  163.48
   1  11  -214475.11 1035.93
  -6   2 -10 5309.95  832.67
  14   3  -3 2370.99  268.30
  -2   1 -13   61.75   91.08
   0   1 -14 3054.24  362.14
  -6  -2 -10 6035.58  877.80
  14  -3  -3 3128.35  278.76
   0  -1 -14 3055.20  350.39
  -5   1 -11 6565.29  790.36
   1 -11  -214738.88  901.95
  -1  11   215070.00  885.97
   1 -11  -215014.36 1228.92
 -14   3   3 2732.11  502.60
 -14  -3   3 2478.63  384.94
  -5  -1 -11 4310.50  462.80
  -1 -11   217001.60 1762.97
  10  -1   6 7029.67  394.56
  -9  -2  -7 1779.04  251.47
   9  -2   7 1665.48  222.62
  10   1   6 6965.00  440.14
 -10   1  -6 7731.92  762.01
  -9   2  -7 1906.18  762.88
 -10  -1  -6 7136.66  947.84
  -7  -9   8 1704.85  214.63
   7  -9  -8 1586.45  185.38
  -2 -11   128050.95 1045.93
   7  -9  -8 1617.60  279.04
   7   9  -8 1325.76  187.81
   2  11  -128784.98 1158.97
  -2  11   129654.70  954.22
   2 -11  -129965.28 1018.44
  -7   9   8 1310.85  282.20
  11  -2 -1413395.11 1160.56
   4  -7 -12  193.21  127.31
  11   2 -1413377.70 1083.25
   4  -7 -12  213.21  145.31
  11   2 -1411738.49  785.15
  11  -2 -1412699.03  762.33
   4   7 -12  421.34  159.87
  -6  10   546772.95 1584.55
  -6 -10   547129.11 1451.77
  10  -8  -7 3599.82  325.28
   6 -10  -546172.53 1615.64
 -10  -8   7 3855.49  443.00
   6 -10  -546738.31 1619.60
  10  -8  -7 3790.65  436.17
  10   8  -7 4395.51 1677.00
   6  10  -546714.94 1570.11
 -10   8   7 4057.27  554.38
   0  11  -2 7878.01 1084.49
   0 -11  -2 6944.87  907.18
   0 -11   2 7616.67  935.33
   0  11   2 6805.42  709.52
   0 -11  -2 7363.82  695.62
  -9   7  -332526.92  995.45
  -9  -7  -333816.94 1264.72
   6  -7 -12  -39.26  101.26
   6  -7 -12 -129.23  153.54
   6   7 -12  114.64   73.02
   4  -6 -13 3521.49  395.87
   4   6 -13 3102.85  516.93
   4  -6 -13 3519.98  311.31
  -2 -10  -5 6628.07 2553.48
   9   4 -14 3943.50  315.51
  -2  11   0  250.84  113.07
   2 -10   5 5533.25  778.08
   9  -4 -14 5132.52  525.88
  -2  10  -5 5366.98  816.62
   5   9  -9 126579.   3038.
   2  11   0  157.67  114.59
   5  -9  -9 121574.   2825.
   9   4 -14 3416.36  328.75
   5  -9  -9 126728.   2936.
  -5  -9   9 125084.   2922.
   2 -11   0   80.52  108.29
   9  -4 -14 3747.15  340.67
  -2 -11   0  -77.40  173.20
  -2 -10  -5 5719.37  691.09
 -11  -6  -1 -111.08  132.54
 -11   6  -1  -94.64  140.55
  10  -5   437230.07 1061.79
  12   4 -12 1817.21  195.86
 -12   4  12 1245.16  188.02
 -10   5  -435150.57  954.16
 -10  -5  -435238.63  963.77
  12  -4 -12 1648.15  228.50
  12  -4 -12 1396.65  180.04
  12  -4 -12 1594.08  248.71
   1   5 -1314643.81 1490.98
  10  -7 -10 9252.25  908.10
  14  -1 -11 1206.89  157.75
   1  -5 -1312586.94 1341.04
 -10   7  10 9024.16  605.93
  14   1 -11 1172.34  169.54
  -9   8  -143959.39 1396.69
 -10  -7  10 7259.66  470.48
  10  -7 -10 8885.54  650.13
  14  -1 -11 1510.11  233.03
  14   1 -11 1261.05  169.16
  10   7 -10 9352.30  816.94
  -9  -8  -148137.23 1581.29
  -8  -9   034295.39 1027.75
   8  -9  -7  712.68  126.21
  -8   9   7  674.98  225.27
  -8  -9   7  752.06  134.62
  -8  -9   034327.77  819.62
   8   9  -7  601.71  204.07
  11   5 -1211175.43  715.43
 -11   5  1211937.00  752.13
  11   5 -1212449.07  719.81
   8  -9  -7  729.19  135.68
  11  -5 -1212416.11  842.88
  11  -5 -1214378.55 5523.63
  -7   9  -2  405.72  180.83
  -7  -9  -2 -183.72  158.39
 -14   4   612681.85 1053.94
  14   4  -612832.01 1266.70
 -11  -3  -419363.79 1272.41
  14  -4  -613389.96 1430.38
   2  11  -2 5989.41  568.92
   2 -11  -2 5424.20  481.60
  -2 -11   2 5337.61  640.25
   2 -11  -2 5876.68  808.40
  11  -3   420331.04  579.30
  -2  11   2 6850.82  977.95
 -11   3  -421048.71  570.95
 -14  -4   612916.30  773.43
 -15   0   721379.44  503.40
  15   0  -720810.93  562.73
   1  -3 -14 4464.26 1747.83
   1   3 -14 4856.69  807.16
  -6 -10   039363.16 1120.11
 -12  -6   929932.52  752.23
  -6 -10   037182.74 1147.99
   6 -10   038764.0114457.72
  12   6  -930738.60 1010.52
 -12   6   931369.00 1020.19
  12  -6  -928669.13 1091.89
  -6  10   037828.64 1150.50
  12  -6  -929533.93  805.24
 -15   0   6  -21.04   60.72
  15   0  -6  306.06  140.10
   6   3 -1555389.48 1411.25
   6  -3 -1552498.28 2013.64
   6  -3 -1551694.29 1596.53
   0   7 -1116547.05 1155.50
  -3  -3 -1211429.79 1527.51
   0  -7 -1117420.41 1051.69
   3  -5  1158907.60 1445.58
   2   9  -9 6152.85  828.28
  14   0  -1  592.91  206.65
   2  -9  -9 5593.33  444.28
   2  -9  -9 6309.79  877.78
 -14   0   1 -129.45  103.95
  -3   3 -1211579.55 1084.91
  -3   5 -1158042.74 1812.67
  -3  -5 -1155064.97 1508.29
  11   4 -1372781.89 1827.54
 -11   4  1370308.25 1783.68
 -14  -4   710576.88  631.38
  14  -4  -712086.49 1087.20
  11  -4 -1369438.26 1758.51
  11  -4 -1371860.8126781.52
 -14   4   710672.49  668.62
  14   4  -710752.29 1216.06
   7  -6 -13  606.92  217.17
   7   6 -13  546.50  169.61
   7  -6 -13  174.16  108.97
  -9   8   9 4460.68 1809.59
  -9  -8   9 4747.93  440.53
   9   8  -9 4416.54 1698.60
   9  -8  -9 4437.27 1710.81
   9  -8  -9 4864.97  614.07
  -5 -10  -2 5840.43  294.32
  -5 -10  -2 7408.98 1000.55
   9  -7 -11 1528.55  186.60
   9   7 -11 1116.96  241.55
   9  -7 -11 1560.04  269.77
 -11  -7   1 1681.03  273.03
   9   7 -11 1105.62  129.75
  -9   7  11 1389.24  249.27
   5 -10   2 5978.92  682.11
  -5  10  -2 6099.83  954.66
 -11   7   1 2026.73  240.59
  -9  -7  11 1186.85  211.90
  14  -4  -5 5164.47  433.70
  14   4  -5 5082.16  622.21
 -14   4   5 4405.63 1710.34
   7  -3 -15 1452.46  174.92
   7  -3 -15  641.36  197.58
   7   3 -15  812.35  150.60
 -14  -4   5 4745.24  448.22
  -2  -7 -1012884.37 1426.07
   9   2 -15  275.02  127.88
   9  -2 -15  689.02  262.36
   9   2 -15  174.51   90.40
   9  -2 -15  116.75   66.63
  -2   7 -1011144.98  701.79
  12   5 -11 1928.02  752.55
  13   2   1  392.95  181.10
  13  -5  -914529.46 1272.84
 -13   5   912883.29  784.71
 -13  -5   912929.71  756.32
  12  -5 -11 2530.12  193.76
  13   5  -914247.74  941.46
  12  -5 -11 2473.46  352.49
  12   5 -11 1726.40  203.37
  13  -2   1  492.88  164.05
 -10  -6  -369895.69 1849.17
 -12   5  11 2088.25  282.47
 -10   6  -374107.59 1939.67
 -13   2  -1  305.20  148.81
 -13  -2  -1  494.93  167.16
   5   3 -1520532.31  504.94
   5  -3 -1521525.14  544.33
   3  10  -7  393.01  151.17
   3 -10  -7  178.32  133.41
  -3 -10   7   -9.26   84.47
   3  -7 -1259261.93 1599.26
 -15  -1   748946.37 1418.75
   3   7 -1257890.17 1765.80
  15   1  -744237.98 1628.77
   3  -7 -1259527.16 1709.97
  15  -1  -745319.71 1504.27
 -15   1   747426.55 1378.09
   3 -10  -7 -171.08  146.89
  15   1  -6   94.02  117.80
 -15  -1   6  110.65   67.66
  15  -1  -6  427.09  214.61
 -15   1   6   11.65   56.74
  -1 -11  -2 1253.16  181.07
   1  11   2 1266.42  182.12
  -1  11  -2  868.82  184.26
  -1 -11  -2 1048.36  166.27
   1 -11   2  420.84  227.34
 -15   0   8   88.79   56.37
  15   0  -8  489.47  182.41
  14  -1  -133820.74  981.09
 -14   1   133175.26 1060.09
 -14  -1   134491.26  952.35
  14   1  -131888.83  891.89
   6  -5 -1453087.96 1461.82
   2  11   1 6989.73  883.98
   6   5 -1450533.43 1305.54
  10   0 -15   20.12   62.34
  -2  11  -1 6193.74  931.43
  -2 -11  -1 7663.42  926.82
   6  -5 -1449230.44 1659.29
   2 -11   1 7068.08  892.14
  10   0 -15  -52.08  135.09
  -2 -11  -1 5882.44  553.63
 -15   0   535109.58  864.38
  15   0  -532224.94 1064.55
   2   4 -1431942.12  843.36
   2  -4 -1433185.26  960.18
  -8   8  -314528.18  912.56
  -8  -8  -316765.11 1474.65
   2 -10  -715931.29 1221.50
   3   2 -15 5275.81  730.60
   3  -2 -15 5000.50  561.52
  -8  -8  1021809.54 1302.95
   8  -8 -1018333.68 1333.71
  -2 -10   713674.70 1009.69
   2  10  -714928.24  911.68
   8   8 -1018986.04 1272.89
  -8   8  1019689.06 1183.00
   2 -10  -715521.85  915.39
   8  -8 -1019957.93 1245.85
   9  -9  -4  160.92  122.21
   0   6 -1225812.76  627.12
  -1 -11   3  483.97  182.74
  -9   9   4  333.99  151.40
  -9  -9   4  402.73  139.39
   5  -5 -14  -57.55  168.87
   5  -5 -14  237.96  106.61
  -1  11   3  377.47  202.23
   1 -11  -3  735.38  122.61
   0  -6 -1224779.83  702.62
   1 -11  -3  373.25  168.71
   5   5 -14  369.46  133.62
   1  11  -3  391.82  253.19
   7  -7 -12 1021.13  137.74
  12  -2   3 5860.44  642.19
 -12   2  -3 4717.81  618.56
 -12  -2  -3 4547.50  753.30
   7   7 -12  513.66  159.41
  12   2   3 4137.65  518.35
   7  -7 -12  712.15  118.24
  12  -3 -1350753.57 1503.60
  12   3 -1351652.66 1537.84
  10  -4   536517.96 1137.14
 -12   3  1348355.08 1349.55
 -10  -4  -534066.07  926.58
 -10   4  -536103.83  976.15
  12  -3 -1353796.79 1419.79
  12   3 -1351572.01 1523.85
  -1  -9  -8  -35.41  122.00
  -1   9  -8  352.10  160.40
  -1  -9  -8  349.27  200.85
   4  10  -732868.50 1078.91
  -4  10   731503.40  936.54
   4 -10  -729960.36 1208.28
  -4 -10   731683.39 1072.33
   4 -10  -731323.12  943.42
  -2  -6 -1120175.19 7527.55
  -2   6 -1119592.21 1120.79
  -7   6  -7  659.97  237.17
   2 -11  -335823.92 1741.99
   0  -2 -14 1905.26  742.69
   0   2 -14 1743.83  287.38
   3  -6 -13   97.96  110.30
  -3 -11   1 8183.30  888.08
  -4   4 -11 8059.99  871.99
  -5  -2 -11 -216.09  168.97
   3 -11  -1 7038.77  701.66
  -4  -4 -11 8716.32 1204.22
   7  -6   7 1179.86  170.25
  -2  -2 -13 111398.   2629.
   2 -11  -336296.49 1013.51
   5  -2  11    3.77   49.60
  -2   2 -13 114406.   2741.
  -3  11   1 7590.57 1025.93
  -2  11   334570.57  988.45
   4  -4  11 6661.17  371.08
  -5   2 -11  413.90  182.13
  -7  -6  -7  457.69  159.96
   2  11  -333675.16  917.78
   3   6 -13  444.49  169.73
  -2 -11   335013.24 1070.24
   3  11  -1 8291.73 1018.34
   4   8 -1160680.17 1584.77
  10  -2   617697.01 1250.17
   4  -8 -1157331.01 1681.86
   6  -6   810173.42 3817.32
 -10  -2  -616793.99 1086.00
 -10   2  -618043.57 1676.80
  -6   6  -811365.12 1424.43
  -6  -6  -810165.08 3819.61
   4  -8 -1156672.78 1855.02
   5   8 -11  224.75  161.97
   9  -9  -3 1547.50  284.25
  -6   9   9 4621.23  649.58
 -10  -8   1 1871.08  743.39
 -10   8   1 2367.54  351.56
  14   4  -862593.49 1681.83
 -14  -4   863415.49 1600.06
   6  -9  -9 4838.98  714.53
   5  -8 -11  170.25  181.59
   6   9  -9 4374.15  521.77
 -14   4   864565.16 1690.25
  -9   9   3 1681.25  295.59
   5  -8 -11  212.64  133.91
  -9  -9   3 1706.56  243.49
  14  -4  -861497.35 1662.45
   6   9  -9 3166.85   91.66
  -6  -9   9 4322.45  417.65
  -3  11   224571.99  636.42
   0   8 -1022120.21  971.20
   3 -11  -224794.35  645.85
   3  11  -224104.60  607.66
   0  -8 -1021593.68  647.19
   0  -8 -1022724.39  633.36
  -3 -11   224873.91  633.04
  15  -1  -813513.54 1162.65
 -15   1   813385.27  801.23
  15   1  -813977.83 1107.97
 -15  -1   813572.63  764.81
  14   3 -10 4792.51  405.12
   9  -9  -526437.85 1624.80
   9   9  -525073.71  755.54
 -14   3  10 4431.99 1654.60
  -9   9   526546.44 1861.69
  -1 -10  -6 1855.72  746.36
   9  -9  -525335.96 1025.69
  14  -3 -10 4947.66  384.29
  -9  -9   525291.33  634.03
  -1  10  -6 1394.62  246.09
  -1 -10  -6 1769.53  279.36
   1 -10   6 1728.02  270.11
  14  -3 -10 5472.68  514.04
  10   1 -15 9022.72  875.13
  10  -5 -1343584.37 2618.70
  10   5 -1341038.63 1224.72
  13   0 -13  886.44  122.37
  10   5 -1340466.55 1228.40
  10  -5 -1338968.24 1244.61
  10   1 -15 8291.37  226.13
  10  -1 -15 8390.59  231.87
 -10   5  1341067.92 1301.75
   2   0 -15  180.24  106.11
  10  -1 -15 9612.26  711.87
  13   0 -13  802.41  102.27
   7   5 -1416300.56  958.24
  -6  -7  -7  172.22  171.68
 -15  -1   547276.88 1411.06
  -6   7  -7   -4.04  165.37
  15   1  -544681.82 1669.01
   7  -5 -1420694.33 1524.79
   7  -5 -1417797.98 1118.37
 -15   1   548998.76 1478.59
 -11  -6  1126713.53  652.01
  -4   0 -1290659.88 2360.87
 -13   5   2 3011.00  448.43
 -11   6  1127770.14  568.08
 -13  -5   2 2925.04  403.26
 -12   6   1 6080.06  811.62
  11  -6 -1128010.83 1532.68
 -12  -6   1 5869.84  645.27
  11  -6 -1126023.61  578.36
   7  -3   922470.00  983.92
  -7   3  -918703.43 1079.89
  11   6 -1126964.53  567.86
  11   6 -1126630.91  483.18
  13  -5  -2 2967.89  287.87
  -7  -3  -917884.00 1257.98
   8  -3   8 4434.37 1720.30
   0  11   3  407.76  162.51
   8  -3 -1510530.38 1005.68
  11   0   5 102180.   2577.
  -8  -3  -8 4238.46  845.55
 -11  -7   9   84.65   89.31
  -8   3  -8 5416.36  602.42
   8  -3 -15 8339.80  451.26
 -11   0  -5 100658.   2408.
  11  -7  -9  118.57  110.83
  11   7  -9   89.30   96.19
   0  11  -3  143.96  108.33
 -11   7   9  131.36   92.49
   8   3 -15 8340.56  205.71
  11  -7  -9   86.86   60.97
   0 -11  -3  170.66   93.00
   0 -11  -3  345.09  184.60
   0 -11   3  264.60  157.14
  13  -4 -11 5207.50  541.50
  13  -4 -11 5537.99  669.57
  13   4 -11 4403.54 1705.35
 -13   4  11 4150.35  238.76
  14  -2 -1127583.82 1852.35
  14  -2 -1126324.90  694.16
  14  -4  -416633.17 1127.39
  14   4  -415298.98 1167.71
  14   2 -1125757.16  648.63
 -14   4   417864.08 1045.37
 -14  -4   417390.18 1006.65
  14   2 -1127675.50  765.53
   6 -10  -6 1879.45  754.79
  13   3 -12  107.60   78.53
   6 -10  -6 2011.80  316.99
  -6 -10   6 1862.70  745.44
  -2  -8  -915080.28 1025.27
  13  -3 -12  133.26  126.67
  13   3 -12  133.76   71.89
  -5  -9  -598187.60 2408.31
  -6  10   6 1844.09  730.98
  -5   9  -598793.25 2374.29
   6  10  -6 2295.66  276.54
  13  -3 -12  -83.00  114.85
  -2   8  -916885.06  974.60
   7 -10  -327205.81  646.45
   7  10  -327109.61  686.90
  -7  10   327259.92  746.22
  -7 -10   327520.29  889.05
   3  11   0 8307.64 1192.82
  12   0 -14 8184.75  895.62
  -3 -11   0 8335.56 1084.90
  -3  11   0 6959.36 1195.04
  12   0 -14 8402.01  675.57
   3 -11   0 7219.58 1083.36
  -7  -7  -6 7867.21 1259.09
   4   3 -15 140941.   3196.
  -7   7  -6 9240.93  904.44
   4  -3 -15 144893.   3294.
  -4   9  -678593.91 2026.15
   1  -9  -922545.50  844.90
  -4  -9  -681044.72 1988.84
   1  -9  -922217.00  630.27
   1   9  -922277.90  918.74
   4  -5 -14  552.06  173.56
   4   5 -14  681.17  257.22
  10  -6 -1237870.84 1089.80
  10  -6 -1237608.27 1206.00
 -10   8   812832.88 1015.29
  10   8  -813093.87  776.82
 -10  -8   811445.42  747.58
 -10   6  1240594.36 1306.12
  10  -8  -812683.16 1096.44
  10   6 -1238342.83  939.57
  10   6 -1240885.98 1207.79
  10  -8  -811996.90 1075.70
  -5  -7  -8  126.95  134.22
  -1 -10   7  135.94  124.24
  -5   7  -8  206.68  190.42
   3  -8 -1185137.80 2362.98
   1  10  -7  356.65  179.52
   3  -8 -1186764.59 2072.21
   1 -10  -7  226.94  163.10
   1 -10  -7  224.54  164.12
   3   8 -1188363.96 2091.16
  13  -1 -1331524.21  898.58
   2   1 -15  278.77  111.99
  13  -1 -1331227.25 1319.45
   8   6 -1338691.73  981.85
   8  -6 -1336625.15 1156.12
  13   1 -1331741.97 1006.51
   8   6 -1338047.82 1033.02
   8  -6 -1336955.11 1066.21
  -8   6  -6 1799.37  273.62
   8  -6   6 1255.58  191.45
   2  -1 -15  177.90   94.41
  13   1 -1332051.94 1029.63
  -8  -6  -6 1397.85  230.29
   6  -8 -1132979.37  948.05
  -4   1 -1216030.71 1545.68
   6   8 -1131831.80 1017.22
   6  -8 -1128302.57 1097.04
  -4  -1 -1212500.87  393.99
 -14   3   227430.56  806.40
   7 -10  -440342.87 1607.20
  14  -3  -228613.22 1043.07
   7  10  -441329.56 1436.78
  11  -1   5    1.47   73.41
  14   3  -229494.13  928.36
 -11   1  -5  797.68  229.90
   7 -10  -443069.60 2536.47
  -7 -10   443057.69 1353.17
 -11  -1  -5  142.08   87.81
 -14  -3   228037.87  925.43
  -7  10   441186.27 1469.84
  11   1   5  202.02   82.96
   3 -11  -3 8097.15  422.05
  -7 -10   2 6022.84  790.93
  15   0  -964755.61 2217.44
  -3  11   3 9984.26 1021.56
  -7  10   2 5978.12  515.08
   3  11  -3 9802.47 1230.28
  -3 -11   3 8865.27  352.50
   3 -11  -3 9332.98  607.96
   7 -10  -2 5933.79  756.24
   5  -6   9  110.21   86.38
  -5  -6  -9  432.35  178.53
  -5   6  -9  539.94  235.86
  -9  -9   2 6775.81  656.01
  -9   9   2 5664.33  380.78
   9  -9  -2 6857.10  787.68
  12  -1 -14 3683.09  367.56
  12   1 -14 2686.47  247.68
  12   1 -14 3290.65  317.15
  -6  10  -1 2997.22  410.01
  -6 -10  -1 3199.54  417.40
  -6 -10  -1 2418.02  276.74
  12  -4   245964.29 1527.97
  12  -1 -14 3609.45  454.49
 -12   4  -241940.59 1471.68
   6 -10   1 3265.47  430.21
 -12  -4  -244179.45 1389.00
  15  -2  -7 3037.83  311.51
  -6  -3 -1021270.26  946.54
  15   2  -7 2746.51  309.01
   9  -3   7  124.65  118.55
 -15   2   7 3021.21  339.69
  -9  -3  -7 -139.58  164.59
   6  -3  1027115.19 1179.71
 -15  -2   7 2982.22  277.27
  -6   3 -1023939.93 1019.65
 -15   0   4   92.03   72.35
  15   0  -4 -113.32  148.92
  -9   3  -7  168.58  145.49
 -15   2   662195.70 2036.91
 -15  -2   666660.35 2146.47
  -6  -9  -412558.67  732.96
   7  -5   8  308.55  105.00
  15  -2  -658805.89 2241.22
  -7   5  -8  582.81  193.83
  -7  -5  -8  337.37  147.69
  15   2  -661375.06 2114.39
  -6   9  -412442.27  784.93
   5  10  -7 5083.87  704.47
   5 -10  -7 5265.27  830.06
   5 -10  -7 5121.81  559.19
  -5 -10   7 4964.63  764.95
  -5  10   7 5427.34  698.67
  11  -3 -1431763.69 1191.91
  11   3 -1434300.72 1287.48
  -9   9   6  771.59  196.64
  11  -3 -1432333.39 1040.16
   2  -7 -1210157.53  880.32
   2   7 -12 9491.29  345.05
 -11   3  1434972.66 1151.33
   9  -9  -6 1119.31  240.17
   9  -9  -6 1079.95  267.55
  11  -3 -1434574.06 1275.61
  -9  -9   6  774.09  177.61
   2  -7 -12 9901.91  475.89
   9   9  -6 1048.07  246.00
  -2  11  -2  341.09  154.28
  14  -2  -1 8779.89  670.15
  -2 -11  -2  434.96  116.59
 -14   2   1 9372.12  525.74
   2  11   2  457.30  150.10
  14   2  -1 7644.21 1089.73
 -14  -2   1 9017.77  601.05
  -2 -11  -2  555.13  238.29
   2 -11   2  359.44  190.32
 -12  -7   536645.80 1434.37
 -12   7   535988.71 1373.92
 -12   5  -1 4405.06  712.09
  15  -1  -9 7462.45  969.49
  12  -5   1 4787.74  709.20
 -15   1   9 6633.80 3157.23
 -12  -5  -1 4030.82  616.50
  15   1  -9 7771.53  926.21
 -12  -7   6 2022.99  256.85
 -12   7   6 1847.47  337.64
  10  -4 -1416813.40  887.27
 -10   4  1417205.07  796.12
  10  -4 -1417279.18  682.24
  10   4 -1417300.90  750.22
  -8  -9   891577.52 2972.02
  -8   9  -111092.44 1103.83
   8   9  -887769.00 2863.06
   8  -9  -884059.92 2806.83
   8  -9  -886745.49 3003.57
  -8  -9  -1 9522.76  370.43
  -8   9   883489.13 2875.18
  -1 -11  -3 4965.04  314.29
  -8  -5  -7 8332.98 1073.49
   8  -5   7 8530.56  867.74
   8   5 -1444881.41 1292.61
  -1 -11  -3 5380.80  646.09
   8  -5 -1445799.52 1661.08
  -8   5  -7 9162.13 1070.58
   1  11   3 4903.36  513.41
   1 -11   3 4762.04  602.72
  -1  11  -3 4881.05  755.36
   8  -5 -1445760.88 1326.88
   6  -5   910908.28  320.50
  -3   9  -731209.38 1223.99
  -1  -4 -13  571.06  179.10
  -3  -9  -733866.44 1240.89
  -6  -5  -9 9221.26  492.27
  -6   5  -914142.67 1503.15
  -3  -9  -732187.92 1167.30
  -1   4 -13  782.96  213.42
  15   1  -4  214.23  106.10
  15  -1  -4  880.81  257.08
 -15   1   4  303.69  119.68
 -15  -1   4  252.31   81.90
 -14  -4   9 4158.62  184.24
 -13  -6   634948.42 1235.23
  14  -4  -9 4123.54  330.04
 -13   6   631881.12 1283.43
  14   4  -9 4251.23  229.55
 -14   4   9 4488.32 2157.11
  14  -4  -9 4761.04  555.15
   8   7 -12 5696.86  239.77
  15   2  -8 6265.37  482.75
  15  -2  -8 6076.94  503.10
  -8   7  -5 1008.45  254.44
 -13   4   016321.43  974.61
  -8  -7  -5  -79.84  179.60
 -13  -4   016626.09  833.50
 -15   2   8 5557.42  280.33
   8  -7 -12 7215.53  688.57
   8   7 -12 6881.81  625.40
  13  -4   018359.44 1757.35
 -15  -2   8 5328.31  150.08
   8  -7 -12 6173.00  586.62
  -7  10   5  110.36   90.02
  -7 -10   5  268.46  100.62
  -2 -11   4 6643.78 3232.41
 -12   7   4 1600.97  256.21
  -3 -11  -1  773.72  181.40
   2  11  -4 6303.07  829.24
   7 -10  -5  212.76   92.78
   7 -10  -5  384.46  142.29
   3  11   1 1202.61  289.51
 -12  -7   4 1501.02  218.03
  -3  11  -1  625.12  232.03
   7  10  -5  422.90  163.64
  -2  11   4 6660.61 3313.62
  -3 -11  -1 1384.31  324.71
   2 -11  -4 6300.46  642.17
   2 -11  -4 6652.08 3278.09
   3 -11   1 1229.66  300.93
 -10   7  -246322.21 1408.56
  -4 -10  -413778.86  896.41
  -4  10  -414459.99  656.85
  -4 -10  -413660.48  704.49
   4 -10   413011.79  410.70
 -10  -7  -245017.91 1340.60
 -13  -6   5 9204.85  325.59
 -13   6   510502.74 1048.79
  12  -6 -10 1400.94  288.62
  -1 -11   4  -89.86  146.27
  10  -2 -1528374.16 1092.38
  -1  11   4  152.53  108.73
 -12  -6  10 1089.39  279.64
  10  -2 -1528253.40 2294.27
  12   6 -10 1388.28  288.35
  10  -2 -1525142.05  942.56
  10   2 -1528500.08 1687.60
   1 -11  -4  107.18  113.96
 -12   6  10 1253.48  299.06
  12  -6 -10 1230.22  279.69
   1 -11  -4   53.77   97.86
   1  11  -4 -214.23  147.58
  15  -2  -5 5390.77  706.53
  14   0 -1220707.61 1512.74
 -15   2   5 5364.75  364.58
 -15  -2   5 4608.66  420.93
  14   0 -1221028.23  892.96
  15   2  -5 4880.19  709.57
   7 -10  -129022.87 1081.23
  -7  10   129237.69 1053.30
 -11   5  -318763.11 1202.76
  -7 -10   129887.20 1101.62
  11  -5   318428.52 1098.56
 -11  -5  -319552.26  835.76
  13  -5 -10 4662.37  533.92
 -13  -5  10 4242.11  236.63
 -13   5  10 4345.40  477.06
  13   5 -10 4609.66  284.67
   3 -10   555432.11 1830.30
   2   6 -1332858.63 1222.10
  -4   7  -9 1151.47  326.85
  -4  -7  -9  806.29  213.65
  -3 -10  -553484.77 1485.00
   2  -6 -1331759.52 1115.19
  -3  10  -557547.7227385.87
  -3 -10  -555768.38 1625.72
   9  -3 -1516034.55  664.21
   9   3 -1516428.08  630.02
   9   3 -1515845.20  721.55
  -4 -11   2 2835.04  378.66
  -4  11   2 3363.90  513.00
   9  -3 -1515277.40  979.90
   4  11  -2 2722.65  292.76
   9  -3 -1519075.63 1667.25
   4 -11  -2 2396.47  370.78
  13   0   2  162.12  156.03
 -13   0  -2  193.69   90.26
  13  -3   1 3996.16  400.39
   7   9  -912078.44  746.35
  -7   9   912691.57  498.05
 -13   3  -1 3374.22  451.67
 -13  -3  -1 3361.99  435.71
   7  -9  -911510.57  727.25
   7  -9  -912142.81  483.17
  -7  -9   912716.74  440.49
  13   3   1 3290.05  289.20
   2   8 -11 7980.46 1000.68
   2  -8 -11 8492.70  913.75
   2  -8 -11 6604.83 3206.37
 -11  -7   0 2431.46  290.04
 -14  -4   3 9951.54  514.28
  14  -4  -310639.24  777.67
 -11   7   0 1987.93  238.10
 -14   4   312087.66  856.36
  -4  11   1 1905.96  270.92
   4  11  -1 2073.51  255.91
  -6   8  -613034.48 1438.41
   4 -11  -1 1900.89  310.97
  -6  -8  -610098.03  480.27
  -4 -11   1 2058.60  316.21
   0   5 -13  218.85  170.39
   3   5 -1413083.91  389.25
 -13  -6   7 9969.83  347.01
   7   8 -1125158.59  979.37
 -13   6   711647.51  906.21
   3  -5 -1410976.67  401.42
   7  -8 -1124414.37 1067.99
   7  -8 -1124295.50 1144.52
   0  -5 -13   94.66  106.27
  12   7  -732271.60 1227.17
 -12  -7   734202.37 1246.12
  12  -7  -733079.01 1326.68
  -5   8  -713465.59  627.85
  -9  -6  -5 7475.02  431.89
   9  -6   5 7396.08  511.44
  -5  -8  -713630.93  714.19
  -9   6  -5 7624.20  498.02
   2   2 -1544093.35 1317.62
  13  -2 -13 2559.68  347.61
   2  -5  1226621.93 1004.03
  13   2 -13 1828.90  265.86
  13  -2 -13 1943.88  255.55
   2  -2 -1544601.97 1302.02
  13   2 -13 2346.24  200.13
  -2   5 -1228075.64 1062.18
  -2  -5 -1226139.23 1079.67
  -3  11   433521.26 1209.52
   3  11  -433567.96 1199.50
   3 -11  -433489.05 1271.74
  -3 -11   433320.37 1217.24
   3 -11  -432945.40 1181.83
  -5  10  -343353.02 1585.62
   0  10  -7 9260.40  638.96
  14   1 -12 2154.89  254.08
   5 -10   345499.41 1675.73
  -4   2 -12 4616.25  575.64
  -4  -2 -12 4469.50 2219.03
  14  -1 -12 2077.54  218.59
  14   1 -12 1828.40  150.22
   0 -10  -710607.23  938.85
  -5 -10  -344795.96 1384.65
   0 -10  -7 8782.61  985.46
  14  -1 -12 2603.92  268.90
  -5 -10  -343914.00 1212.52
   0 -10   7 8978.29  659.29
  -9   8  -2 1111.56  251.53
   3  -3 -15 2098.31  272.34
 -11  -2  -5 9573.39  669.23
 -11   2  -510888.09  971.68
  11  -2   5 9055.01  556.33
  -9  -8  -2 1180.92  300.26
   3   3 -15 2518.23  350.87
  11  -8  -550650.66 1705.78
 -11  -8   549144.50 1511.26
 -11   8   548921.05 1511.59
 -12  -3  -317512.74  872.32
 -12   3  -317789.93  750.11
  12  -3   318838.06  881.21
  -4  -6 -10 4456.79  670.62
   4 -11  -3 5990.83  509.19
  -4 -11   3 5679.80  887.09
   4  11  -3 5608.52  766.76
  -4   6 -10 3453.14  452.45
   4  -6  10 4478.57 2182.41
  -4  11   3 6408.73  993.63
   4 -11  -3 5490.80  762.75
 -13   6   427384.04 1065.71
  -7  -9  -345246.31 1610.85
 -13  -6   429489.44 1114.31
  -7   9  -346362.58 1473.38
 -13  -1  -2 2055.24  264.81
  13   1   2 1917.80  257.14
 -13   1  -2 1713.38  255.52
  13  -1   2 1349.67  340.70
  -9  -9   178923.51 2622.95
  -9  -9   173920.25 2313.57
  11  -4   415373.77  674.34
 -10  -8   019241.14  818.74
   0 -11  -4   22.09  145.95
 -11  -4  -413939.33  636.33
   0 -11   4  226.97  153.59
 -10   8   017712.20 1053.45
  -9   9   176854.87 2542.48
   0 -11  -4   -8.23   96.59
   0  11   4  422.11  169.38
   0  11  -4  147.31  133.43
  -1   7 -11  236.39  139.64
  -1  -7 -11  291.69  155.86
 -11   4  -417316.78 1370.72
   1  -4 -1420793.77 1037.91
  -2  -3 -1312458.81 1216.23
  12  -2 -14   53.78   85.46
   5  -3  1141309.65 1174.76
  12  -2 -14   63.55   56.65
  12   2 -14   88.26   60.71
  12   2 -14  -43.02   95.77
 -11  -8   4 5556.55  640.41
  -5  -3 -1136890.36 1504.74
  -2   3 -1313523.34  521.44
   1   4 -1422174.71  976.38
  -5   3 -1137449.8217860.17
 -11   8   4 5233.83  779.75
  10  -3   6 5766.82  564.30
  -9  -5  -6 4890.59  756.74
   9  -5   6 5257.50  635.79
  -9   5  -6 6188.25  700.50
 -10   3  -6 5258.50  704.12
 -10  -3  -6 4869.21  764.39
   6   4 -1526194.92 1019.08
   6  -4 -1528550.36 2142.71
   6  -4 -1524572.06 1045.42
  -5   5 -1032355.42 1511.01
   6   0 -1659688.42 2036.95
   5  -5  1029310.02 1018.02
  -5  -5 -1027322.12 1136.30
   7   0 -16   57.68   59.04
  -3   4 -12 5698.39  638.41
  -1  -1 -1422717.22 1913.69
  11   0 -1551580.62 1590.64
  11   0 -1552022.15 1696.63
   3  -4  12 4334.22  220.09
  14   0   038619.71 1240.54
 -14   0   039873.50 1348.49
  -3  -4 -12 5047.94  665.13
  -1   1 -1418008.73  765.96
  15   0 -10  -45.28  139.48
  15   0 -10  179.83  118.58
  -7   8  -5 1267.31  313.00
   0   9  -9  194.31  155.27
  10  -7 -1145956.32 1459.77
   0  -9  -9  -72.73  148.55
   0  -9  -9  243.40  126.58
  10  -7 -1144048.35 1781.87
  -7  -8  -5 1503.70  215.12
 -10  -7  1147941.43 1440.27
 -10   7  1147544.21 1513.10
  10   7 -1147960.06 1513.94
   9   9  -785981.07 2887.69
  -9   9   785346.05 2923.91
 -12   7   3 4516.59 2220.77
   9  -8 -10 5825.31  484.01
 -12  -7   3 3937.08  548.81
   9  -9  -782640.07 2721.71
   9   8 -10 5524.92  532.65
  -9  -8  10 4904.14  337.94
   9  -8 -10 5772.58  549.36
  -9  -9   787013.93 2819.28
   9  -9  -782206.22 2907.55
  -9   8  10 5170.13  483.83
  11  -8  -6 3420.76  396.39
 -11  -8   6 2499.45  471.15
  11   8  -6 2696.82  293.00
 -11   6  -228864.33 1167.49
 -11  -6  -227556.55 1013.69
  11  -6   226846.14 1310.54
  11  -8  -6 3050.94  395.96
 -11   8   6 2730.74  408.07
  -2 -10  -6 2706.31  397.06
   2 -10   6 2453.06  245.35
  -2 -10  -6 2625.65  278.68
  -2  10  -6 2684.35  508.01
  -4 -11   0 6443.29  826.67
  15   2  -9 6624.46 3184.73
  15  -2  -9 6072.56  790.57
   4  11   0 7591.31  948.12
   4 -11   0 6561.10  765.52
 -15   2   9 4830.65  136.04
  -4  11   0 6725.48 3327.83
   6  10  -7  924.45  229.00
  13  -5  -149259.26 1730.11
   9  -6 -13 4611.03  369.45
   9   6 -13 4869.23  395.69
   7   4 -15  191.29  136.41
  -6  10   7 1347.95  344.72
   7  -4 -15  576.48  157.48
   7  -4 -15  317.90  130.69
   9  -6 -13 5391.81  433.94
   6 -10  -7 1089.95  239.12
   6 -10  -7 1531.92  224.34
 -13   5   147320.35 1512.74
   9   6 -13 4404.04  511.49
  -9   6  13 4405.89  616.38
 -13  -5   149794.42 1498.66
  -6 -10   7  769.68  205.44
  14   3 -1122425.53  948.76
 -14   3  1121746.40  791.68
  14   3 -1122567.23  954.72
  14  -3 -1121534.99  927.21
  14  -3 -1121092.82 1327.57
  15   0  -3 100291.   3283.
 -15   0   3 111438.   3583.
   5  -4 -1525450.13 1444.93
 -15  -2   484979.52 2757.20
  -4  -8  -832060.62 1250.68
 -15   2   483764.71 2767.84
  -4   8  -833177.04 1188.04
   5   4 -1521914.02  922.89
  15  -2  -475859.40 2741.48
  15   2  -476287.99 2551.00
   7   1 -1621199.66  907.80
  -2   9  -8 2072.01  255.16
   4  -9 -10 115956.   3790.
   7  -1 -1622042.30  866.26
   4  -9 -10 121826.  57958.
   7  -1 -1620784.56  787.59
  -2  -9  -8 3085.39  329.80
  -2  -9  -8 2947.58  389.62
   6   1 -1620956.72  908.55
   6  -1 -1617066.17  677.63
  11   1 -15  126.62   89.65
  11   1 -15  158.35  148.45
  11  -1 -15  245.82  108.04
  11  -1 -15   -9.25   84.54
 -14  -1   0 8023.10  404.06
   7 -10  -615663.16 1191.06
  -7 -10   613713.17  800.39
   7 -10  -615259.85  839.16
  15   1 -1011480.20  738.75
 -14   1   0 7813.58  377.55
   7  10  -614515.10  703.27
  15  -1 -1011103.81  889.03
  -1   8 -1014042.19  881.79
  14  -1   0 9057.16  564.96
  15  -1 -1011459.13  718.76
  14   1   0 8813.73 1013.55
  -1  -8 -1013260.66  638.42
  -7  10   616966.27 1340.10
 -10  -8   9 6831.21  670.10
  11  -7 -1014249.21 1152.24
 -10   8   9 6516.41  495.45
 -11   7  1014214.12 1015.92
  11  -7 -1014039.38 1494.84
 -11  -7  1012639.16  365.56
  10  -8  -9 6244.73  714.53
  10   8  -9 6610.26 3196.04
  11   7 -1014215.88  604.15
  10  -8  -9 6276.98  586.25
 -13   6   8 2424.57  307.81
  12  -6   0  456.85  183.21
 -12  -6   0  -61.74  113.12
  13   6  -8 2332.02  253.78
  13  -6  -8 3198.20  445.29
 -13  -6   8 1916.95  367.17
  -3   0 -1312044.15 1148.08
 -12   6   0  169.12  117.40
  -2 -11  -3 2114.72  233.93
   5   0 -16   -9.00   52.89
   8   0 -16 1812.13  241.25
  -8   0  -9  395.35  153.83
  -2 -11  -3 2619.83  301.89
   8   0 -16 1085.58  249.20
   8   0 -16 1040.13  274.72
  -2  11  -3 1781.33  396.66
   2 -11   3 2116.52  310.17
   1   0 -15 8696.04  968.19
  12   0   464604.36 2145.09
 -12   0  -469783.26 2431.83
   9   5 -14  152.86  119.15
   9  -5 -14   60.30   57.74
   9   5 -14    6.43   52.88
   9  -5 -14  144.93  146.69
  12  -4 -1314606.38 1161.49
  12  -4 -1314013.48  910.96
 -12   5  1249282.57 1406.10
 -11  -8   312277.57 1263.35
 -11   8   314373.04  904.01
 -12   4  1313569.33  530.85
  12  -5 -1243218.08 1426.89
  12   5 -1245736.65 1367.63
  12   5 -1248150.52 1305.49
  12   4 -1314068.22  611.94
  12  -5 -1246103.66 1362.14
  12  -4 -1312496.87  281.15
   5   9 -10 6483.88  791.91
   3 -11   2 1527.87  215.38
   5  -9 -10 7251.99  721.11
   7 -10   011405.25  688.24
   1   7 -1225758.55 1058.31
   3 -10  -841618.84 1370.53
   1  -7 -1223290.23 1178.85
   5  -9 -10 8477.09  848.96
  -7 -10   012980.62 1033.39
   3 -10  -841840.71 1487.04
  -3  11  -2 1427.40  725.74
  -5  -9  10 6502.42  687.86
   3  10  -842049.93 1371.11
  -3 -10   839438.39 1211.73
  -3 -11  -2 1547.51  226.95
  -7  10   010558.02  574.18
  -3 -11  -2 1481.91  731.50
  -7 -10   010886.33  227.65
  -9  -7  -4  -71.45  165.79
  -1  -6 -1271037.10 2742.85
  15  -1  -323323.21 1781.85
  -1   6 -1276523.57 2531.83
  -9   7  -4 -106.43  153.63
  15   1  -319860.99  879.19
 -15   1   320161.99  997.95
 -15  -1   320100.87  950.02
  -4  11   4 2795.02  431.88
  -4 -11   4 2399.21  356.74
   3  -9 -10  352.30  171.63
   4 -11  -4 2347.61  300.19
   3   9 -10  290.50  103.35
   4  11  -4 3049.48  359.94
   4 -11  -4 2784.10  317.32
   3  -9 -10  429.67  171.34
 -14  -5   659241.76 1929.18
 -14   5   658334.4727756.83
  14  -5  -654896.78 1794.16
  12   7  -813587.37  897.97
  15  -3  -737801.2917997.61
 -15  -3   741234.73 1210.36
 -15   3   741000.96 1171.28
  12  -7  -814301.42 1129.28
 -12  -7   812249.80  562.03
 -12   7   812963.94  650.35
  12  -7  -813653.54  580.68
  15   3  -737045.25 1354.33
  -6  10  -229106.80 1071.01
  -4  10   8 2106.33  268.75
   4  10  -8 2001.03  263.48
   4 -10  -8 2506.59  298.52
  -6 -10  -229383.52  997.04
  -6 -10  -230428.96 1124.82
  -4 -10   8 2406.12  267.23
   4 -10  -8 2363.81  401.50
   6 -10   229809.71 1099.30
  15   3  -618637.39 8883.97
 -15   3   618647.64 8883.33
  -7   0 -10  121.78  111.28
  15  -3  -617828.57  972.16
 -15  -3   619950.87  821.18
  14  -4 -1019197.64 1122.07
 -14  -3   159443.39 2115.33
 -14   4  1019532.32  837.24
  14  -3  -159937.58 2112.85
 -14   3   159943.36 2007.17
   9   0   8  112.72   92.71
 -14  -4  1018505.13 8803.53
  -9   0  -8  312.73  138.86
  14  -4 -1021107.30 1551.23
  14   3  -160933.93 2101.02
  -3  -1 -1317342.44 1502.09
 -11   5  1339831.15 1240.95
  11  -5 -1338031.1918119.75
  11   5 -1339300.47 1078.15
  14  -5  -7  542.74  138.62
 -14  -5   7  296.53   96.01
  -3   1 -1313920.04  793.22
  11   5 -1337629.9217910.35
  11  -5 -1338673.04 1169.03
 -14   5   7  462.66  152.39
   8  -1   9 3704.05  351.40
  14   2 -12 9426.81  730.77
  14  -2 -12 8448.77  607.02
  14  -2 -12 8850.04  703.59
  14   2 -12 9399.19  742.39
  -8   1  -9 3852.75  480.29
  -8  -1  -9 4236.38  708.72
   8   1 -1645834.10 1300.52
 -12  -1  -4 3790.50  556.86
  -8  -4  -829499.89 1687.21
   7  -4   9 113082.   3603.
   8  -1 -1645683.91 1507.03
  -7   4  -9 102436.   3359.
  -7  -4  -9 103701.   3511.
  12  -1   4 3348.36  419.28
   5   1 -1668785.46 2272.90
   8  -1 -1645146.56 1243.06
 -13   6   3 3646.38  481.75
   8   1 -1645300.11 1452.67
   5  -1 -1669719.59 2271.64
   1  -1 -15  655.37  228.09
  -8   4  -829031.65 1073.15
 -12   1  -4 4318.63  703.93
 -13  -6   3 3939.62  548.85
   1   1 -15  214.60  117.59
   8  -1 -1646268.15 1370.06
  12   1   4 3271.65  385.60
   8  -4   831755.63 1227.68
  -3   7 -10  413.71  132.78
  -3  -7 -10  175.84  109.63
   8  -4 -15 3984.84  420.48
 -11   8   746763.92 1517.19
  11  -8  -743406.64 2802.03
   8   4 -15 3215.01  310.53
 -11  -8   746835.59 1494.26
   8  -4 -15 3792.30  393.99
  11  -8  -746810.86 1505.86
  11   8  -746530.89 1435.88
   2  10  -812234.96  701.14
  -2 -10   812849.38 1321.69
  14  -5  -5  299.96  166.58
  -1  11  -4   27.24  122.81
  -1 -11  -4  398.41  128.48
  -1 -11  -4  197.83  105.06
  -2 -11   5  171.55  159.39
   2 -10  -811604.45  555.63
   2 -10  -811421.94  861.44
 -14  -5   5  309.50  141.83
   1 -11   4  381.00  149.33
  -2  11   5  153.58  125.95
   2  11  -5   79.91   91.04
   2 -11  -5  213.02  117.93
   2 -11  -5  344.84  133.87
 -13  -2  -2  804.84  223.99
  13  -4 -12   77.51   75.11
 -13   4  12  200.87   59.10
  13  -4 -12  210.29  103.80
 -13   2  -2 1105.31  271.94
  13  -2   2  959.74  242.99
  13   4 -12  149.86   86.42
  13   2   2  732.53  208.38
   1  -8 -1149128.55 1472.33
   1  -8 -1147094.76 1534.47
   1   8 -1148511.58 1444.96
  -9   7  1213217.95  374.50
   9   7 -1212820.66  304.93
   9   7 -1213059.05  501.59
   9  -7 -1213286.61  489.01
   4   4 -1511960.98  304.79
   9  -7 -1213694.17 1283.16
   4  -4 -1514595.99 1208.10
 -15  -3   825875.95 1024.52
  -8   8  -4 1377.84  328.88
  -7  -1 -1010593.32  957.29
  -8  -8  -4 1735.87  267.29
  15   3  -825592.28 1086.56
  15  -3  -826370.12 1122.56
 -15   3   826237.78 1047.90
  -7   1 -1012748.72 1269.74
   7  -1  1011881.24  375.84
  -1  -2 -1478604.11 2610.01
   8   8 -1120321.24  895.91
  -8  -8  1120257.80 1280.21
  -8   8  1120629.99  902.88
   8  -8 -1121464.52  947.05
   9  -1   8 5065.05  319.67
  -1   2 -1475025.54 2685.02
  -9   1  -8 6146.38  536.89
  -9  -1  -8 6942.54  736.78
   8  -8 -1122447.00 1711.40
  -3  11   5  549.00  209.47
   2  -5 -1417116.02  728.89
  10  -3 -1538490.99 1106.28
  10   3 -1542643.37 1282.36
  10  -3 -1540181.56 1618.79
  10   3 -1540685.91 1088.98
   3  11  -5  251.61  102.43
   2   5 -1418350.92  766.86
   3 -11  -5  445.87  143.43
  10  -3 -1540202.01 1292.26
  -3 -11   5  209.38  195.01
   3 -11  -5  315.17  131.11
   1 -11  -5 4511.01 2203.46
  -4  11  -1 2734.75  399.83
   1  11  -5 4466.71 2284.03
  15   3  -542480.80 1502.77
  -1 -11   5 3671.90  520.32
 -15   3   543291.68 1322.08
 -15  -3   546199.38 1307.80
  -4 -11  -1 2094.99  307.24
  -1  11   5 4140.44  609.01
  -4 -11  -1 3183.13  554.11
   4 -11   1 2790.94  418.26
   1 -11  -5 4443.65  467.22
  15  -3  -539134.87 1222.40
  14  -4  -232326.39 1645.36
 -14   4   232250.76 1203.76
 -14  -4   233876.01 1321.44
   6  -9 -1013468.13  884.24
  -6   9  1013343.41  429.34
  -6  -9  1015241.95  997.55
   6   9 -1013132.07 1036.49
   6  -9 -1012056.65  849.05
 -10   5  -5 7833.84  465.16
 -10   6  -415516.55  839.46
 -10  -6  -415282.25  696.19
   5  11  -2 8113.85  888.93
  -5  11   2 6342.80 1011.80
 -10  -5  -5 8041.77 1023.09
  10  -6   414549.04  773.90
  10  -5   5 8810.32  911.28
  -5 -11   2 7597.82  900.45
   5 -11  -2 7153.32  985.27
  -5  10   833070.65 1438.16
   5  10  -833214.36 1332.83
   1   6 -13  750.15  204.12
 -11   6  1222221.48  889.02
  -5 -10   833114.65 1353.74
  11   6 -1221676.60  904.40
   5 -10  -832072.35 1476.39
   1  -6 -13  601.17  164.80
  11  -6 -1220664.11  876.91
  11  -6 -1222701.79 1516.09
  11   6 -1220527.05  873.18
   5 -10  -832143.12 1446.28
 -12  -7   2 1749.05  276.12
 -12   7   2 2036.08  255.83
  -1 -10  -734812.56 1273.16
  -1 -10  -734372.59 1291.99
  -4  -5 -11 7963.15 1082.34
   2   9 -1028749.49 1112.60
  -6  -4 -1063706.85 2306.95
   4  -5  11 6378.90  438.26
   2  -9 -1028277.85 1285.05
  -4   5 -11 6843.81  981.59
   2  -9 -1026672.57 1419.94
  -6   4 -1063032.72 2211.50
  -9   4  -725709.55 1081.38
   8  -9  -9 2058.98  303.15
  -8  -9   9 1854.55  224.54
   8  -9  -9 2399.44  298.71
  -8   9   9 2051.72  263.31
  -8  -9  -248144.67 1518.65
   8   9  -9 2037.55  311.78
   9  -4   726474.60 1238.38
  -8   9  -245812.31 1380.49
  -9  -4  -728061.63 1282.32
  -5  11   3  216.65   96.86
 -14  -5   8 5805.29  351.45
 -14   5   8 5851.79  362.33
   5  11  -3   68.39  112.07
  -3   8  -914065.73  803.95
  -5 -11   3 -141.14  150.87
   5 -11  -3  198.37  108.84
  -3  -8  -913771.51  872.19
  14  -5  -8 6186.17  710.16
   6   2 -16  804.97  186.80
   6  -2 -16  464.36  131.16
  11   4 -14   35.85   63.22
   4   0 -1617194.54  732.39
   9   0 -16  197.63   89.45
 -11   4  14  112.39   59.56
   7  -2 -1635713.40 1359.54
   7  -2 -1637025.69 1341.48
   9   0 -16   14.25   38.17
   6  -2 -16  669.68  160.65
  11  -4 -14  161.96   87.56
  11  -4 -14   -8.90   43.34
   9   0 -16   82.68   56.99
   7  -2 -1637081.66 1231.81
   7   2 -1638081.84 1218.81
  -9   9   0   78.44  120.17
  11   2 -15  128.73   87.72
  11   2 -15   88.37   57.35
  11  -2 -15   40.84   95.00
  11  -2 -15  107.98  121.84
  -9  -9   0   60.31   47.30
  -9  -9   0  541.87  187.56
 -11   2  15   66.68   33.65
  15  -2 -1011747.21  755.91
  14  -2   013115.23 1124.88
  14   2   010756.67  800.22
  -3  -6 -11 2960.49  299.22
  15  -2 -1012970.29  945.14
 -14  -2   011166.12  565.30
   3  -6  11 2809.33  256.54
 -14   2   010853.99  431.07
  -3   6 -11 2692.22  381.88
  15   2 -1013031.26  941.64
  13  -3 -13 1064.01  281.04
  -6   0 -11   79.79   98.10
   8  10  -4 1010.28  220.40
  -8 -10   312308.15  450.12
  13   3 -13  917.62  197.37
   8 -10  -4  530.38  274.22
  -8  10   4  511.21  188.17
   2   3 -15  442.10  163.38
  -8 -10   4  855.66  212.42
  13   3 -13 1000.47  241.21
   2  -3 -15  391.01  153.21
  13  -3 -13 1017.69  235.25
  -8  10   311345.93  823.04
   8 -10  -311690.02  408.61
  -4  -3 -1210570.60 1474.07
  -4   3 -1212982.32 1051.15
 -11   8   2 5866.31  421.36
   5  -7 -13 5819.36  657.20
   5   7 -13 6103.82  277.62
   5  -7 -13 5815.68  654.26
 -11  -8   2 6585.59  616.44
  -5 -11   1 9698.80 1151.27
 -11   3  -5  236.24  108.50
   5  11  -1 9975.45  895.89
   5 -11  -1 8975.95 1242.16
  11  -3   5  174.73  102.17
  -5  11   1 9009.05 1085.40
 -11  -3  -5 -177.52  152.47
  10   0   7  141.68   89.98
 -10   0  -7  120.95  110.82
 -13   5  1113771.89  636.29
  13  -5 -1114294.06 1503.84
  14  -5  -490326.45 2978.19
 -14   5   490579.62 3026.51
 -14  -5   494829.37 3053.90
  15  -2  -3 4128.86  450.01
   6   7 -13  390.01  116.66
   9   9  -8 4329.08  448.41
  -9  -9   8 4086.15  610.34
  15   2  -3 4049.93  583.23
   9  -9  -8 4321.55  522.47
   6  -7 -13  184.12  104.82
 -15   2   3 3940.24  480.44
   6  -7 -13  589.49  199.66
  -9   9   8 4279.20  571.07
 -15  -2   3 3244.97  227.60
   9  -9  -8 4173.75  467.35
  12   6 -1131764.03 1146.07
 -13  -6   9 3318.77  388.92
 -12  -6  1131785.67 1075.72
  12  -6 -1129608.28 1407.20
 -13   6   9 3551.80  293.69
  12  -6 -1132255.24 1151.48
  13   6  -9 3458.14  311.05
 -12   6  1133116.14 1148.15
  13  -6  -9 3645.59  410.07
  12  -3 -14 3198.70  324.57
  12   3 -14 3069.13  332.35
  12  -3 -14 2764.68  377.84
   1 -10  -845698.41 1518.54
  13   0 -14   61.59  107.45
   1  10  -845937.31 1405.20
   1 -10  -843698.33 1860.62
  13   0 -14  111.08   70.95
  -1 -10   846463.00 1443.27
 -10  -9   4  335.43  166.35
   9  -1 -16  256.87  111.27
   9  -1 -16  209.37  109.98
  10  -9  -4  129.32   77.62
 -10   9   4  318.87  146.80
   9  -1 -16   66.76   47.76
   9   1 -16  481.25  176.33
   9   1 -16   13.96   33.23
   4   1 -16 1708.21  223.40
   4  -1 -16 1700.59  290.50
  15   0 -1128169.78 1083.87
  15   0 -1129014.42 1048.91
 -10   9   5  485.23  170.44
 -10  -9   5  513.14  155.98
  10   9  -5  437.02  152.47
  10  -9  -5  522.01  217.40
  -6   1 -1134532.48 1534.68
  -4 -11   521445.17  975.59
   4  11  -521093.15  957.38
   6  -6 -14  141.04  135.38
   4 -11  -520258.27 1223.59
  -6  -1 -1135740.69 1284.42
   6   6 -14  139.87   86.50
  -4  11   522753.82 1044.39
   6  -6 -14   88.20   79.46
   4 -11  -521276.24 1071.01
  -3  -2 -13 3539.46  478.50
  -5  -9  -628389.70 1066.07
  -3   2 -13 3397.62  649.50
  -5   9  -626837.74 1063.77
   8  -2 -16   81.83   46.53
   8   2 -16  -35.53   64.38
   8  -2   9 1066.90  228.37
   0 -11  -5 2345.63  325.09
   8  -2 -16  110.59   72.67
   8  -2 -16  397.58  136.68
   5  -2 -1612270.62  693.23
   0  11  -5 1784.14  300.32
  -8  -2  -9 1431.06  708.19
   0 -11  -5 1988.18  271.80
  -8   2  -9 1325.68  327.79
   0 -11   5 1534.91  286.34
   5   2 -1612175.14 1004.60
   1   2 -15  820.14  244.61
 -10   1  -713621.65 1212.85
  12  -2   4 2356.88  222.46
  12   2   4 2164.40  307.25
 -10  -1  -713958.59  649.67
   4   7 -1340931.89 1295.83
   1  -2 -15 1152.45  281.81
  10  -1   714439.04  782.93
   4  -7 -1342390.87 1322.37
 -12   2  -4 2197.76  236.01
   4  -7 -1339788.98 1658.87
 -12  -2  -4 1775.80  303.71
  -7 -10   721092.46 1371.07
 -11  -7  -128200.14 1045.66
   7 -10  -721611.46 1434.37
 -15  -3   9  636.14  177.90
   7  10  -722280.05  975.20
  -8  10   528116.74 1135.76
   5  -6 -14  859.48  199.52
  -7  10   722494.58 1036.80
   5   6 -14 1214.78  271.66
  -8  10   239383.47 1392.23
   8 -10  -236144.62 1623.26
  15   3  -9  420.93  115.28
  -8 -10   237080.04 1440.39
 -11   7  -129178.48 1106.34
  15  -3  -9 1256.87  282.85
  15   3  -9 1108.41  261.47
   8 -10  -525784.34 1057.64
   8 -10  -527353.57 1084.66
  -8 -10   525319.75 1342.59
   7 -10  -722011.49  982.29
 -15   3   9  963.20  225.50
   8  10  -526828.96 1064.55
   5  -6 -14  818.92  238.49
   5 -11  -419050.99 1039.89
   5 -11  -420457.77 1131.64
   5  11  -420091.87  907.70
  -5  11   420884.09  963.53
  -5 -11   420045.17  948.96
   9  -4 -1519743.57  800.53
   9   4 -1524136.27  985.39
   9   4 -1521451.46 1476.06
   9  -4 -1523194.20 1607.57
  13  -4   135923.24 1425.02
 -13   4  -138418.50 2311.84
 -15   0   2  162.35  129.56
 -13  -4  -136298.74 1263.87
  -6   9  -530764.92 1135.46
  -1  -9  -9 9576.01  661.02
  11  -8  -8 6458.86  646.46
  11   8  -8 6142.35  435.48
  -6  -9  -529388.02 1288.09
 -11  -8   8 6376.08  496.10
  11  -8  -8 5558.58  607.80
  -1   9  -911348.94 1244.94
  -1  -9  -910465.72 1153.30
 -11   8   8 5930.20  783.04
  15   3  -4  748.65  242.30
 -12   5  -213925.33 1008.70
  15  -3  -4  385.47  177.34
 -15   3   4  268.78   79.75
 -12  -5  -211142.66  582.50
 -15  -3   4  385.32  119.36
 -10   8  -1 4023.24  439.29
  12  -5   213881.47 1262.13
 -10  -8  -1 4205.17  450.59
  13   1 -14 -147.64  103.30
  13  -1 -14  196.17   95.50
  12   7  -9  526.88  147.02
 -12   7   9  553.03  133.43
  12  -7  -9  679.58  151.92
  12  -7  -9  373.38  145.83
  13  -1 -14  255.50  123.03
 -12  -7   9  515.50  162.36
  13   1 -14  179.22  121.61
  -4 -10  -517556.83  723.00
  -4 -10  -518667.13 8895.72
  -7  -2 -10 7542.68  613.86
  -7   2 -10 6275.55  889.99
  -4  10  -522018.48 1977.49
   7  -2  10 6099.99  575.15
 -10  -9   3 1139.74  295.56
 -10   9   3 1167.55  291.63
  -7 -10  -155649.09 1480.70
  -7 -10  -159194.64 2156.87
  -7  10  -155336.95 1805.40
   7 -10   157887.0927564.38
  15  -1 -11  340.88  132.62
  10  -9  -3  993.41  239.23
  15   1 -11  265.75  100.82
  15  -1 -11  211.78   98.14
  15   1 -11  126.52  115.15
   9  -2   8 8283.42  452.44
  -9  -2  -8 7865.52  610.68
  -9   2  -8 8567.33 1103.71
 -10   6  13 4696.87  403.19
  10   6 -13 4067.47  512.99
  10  -6 -13 6029.03  510.24
  10   6 -13 4802.52  196.51
  10  -6 -13 4308.08  480.82
   7  -6 -1450229.27 1575.62
   7  -7 -13 4236.29  438.54
  -4   9  -7 2393.20  326.88
   7  -7 -13 4219.66  329.25
  14   0 -13   60.00   83.47
   7   6 -1451188.93 1441.44
  -4  -9  -7 1725.41  222.63
   7   7 -13 4102.76  455.29
   7  -6 -1448697.00 1632.30
  14   0 -13  324.42  169.22
  -3  11  -3 2434.56  491.35
  -3 -11  -3 2872.82  279.51
  -3 -11  -3 3437.61  458.73
   3 -11   3 2805.15  379.69
  -5 -10  -4 4049.29  502.41
  -5  10  -4 4898.09  814.94
  13  -6  -2 4395.58  402.65
   3  -4 -15 3659.95  349.52
 -13  -6   2 5115.10  435.94
  -5 -10  -4 4205.62  390.80
   3   4 -15 4482.75 2197.71
 -13   6   2 4645.26  486.82
  12  -4   3 4675.56  564.48
 -12   4  -3 4738.34  613.31
 -12  -4  -3 4259.76  610.05
  10   9  -650044.38 1647.45
 -10  -9   653791.54 1591.36
  10  -9  -654707.86 1936.50
  10  -9  -654045.15 1637.36
  -5 -11   0 3742.29  481.83
   5  -8 -1268032.78 2323.96
  -5  11   0 4123.47  681.68
 -10   9   651264.64 1675.83
   5 -11   0 3923.17  571.37
  -5 -11   0 3567.18  180.06
   5  -8 -1271163.81 2448.13
   5   8 -1269938.89 2401.79
  10   5 -14 2622.11  356.45
   6 -10  -833485.19 1736.56
   6 -10  -830101.10 1188.94
  -6  10   832521.07 1312.81
   6  10  -832618.47 1156.54
  -6 -10   831549.56 1206.14
  10   5 -14 2701.94  327.02
 -10   5  14 2318.83  418.75
  10  -5 -14 3557.36  420.60
  10  -5 -14 2422.59  267.97
  15  -1  -213191.20  458.07
 -15  -1   213240.30  626.14
  15   1  -214465.19 1000.23
 -10  -7  -310334.07  557.29
 -15   1   213458.01  447.81
 -10   7  -3 9456.16  542.82
  -1   5 -1331379.62 1160.79
   7  -9 -10 6641.13 3254.61
   7  -9 -10 7303.55  816.01
  -2  11  -4  830.42  240.91
  -2 -11  -4  699.72  227.66
   2 -11   4  384.88  160.85
  -7   9  10 5772.40  535.32
   0   4 -14 3398.99  540.85
   0  -4 -14 3104.15  320.05
  -1  -5 -1332781.22 1254.46
  -7  -9  10 6617.50 3179.10
   7   9 -10 6618.44 3250.18
  -2 -11  -4  429.98  134.22
  10  -4   633540.46 1315.52
  -5  -4 -1162761.13 2138.43
   5  -4  1164363.07 2095.03
 -10   4  -633511.33 1242.67
 -10  -4  -633925.76 1591.03
  -5   4 -1162165.76 2128.51
  -2   4 -13 2963.42  356.25
  -2  -4 -13 2840.66  326.50
 -14  -5   9 1690.57  280.90
  14   5  -9 1787.90  182.82
  14  -5  -9 2661.36  333.12
  14  -5  -9 1903.57  302.01
 -14   5   9 1643.84  253.24
  -3 -10  -647908.57 1603.29
   4  -8 -1253241.10 1582.78
 -13   5   0  359.59  141.83
   4  -6 -14 2177.75  272.71
   4   6 -14 2027.99  252.15
   4  -6 -14 2095.11  322.77
   4  -8 -1252781.96 1616.58
  -3  10  -650315.78 1544.80
   4   8 -1255739.16 1588.99
  -3 -10  -649769.08 1455.82
 -13  -5   0  290.57   89.61
  13  -5   0  189.93  167.97
  14   1 -13  179.18   95.89
  14  -1 -13  -61.81  104.72
   1  -9 -10 4350.73  464.92
   1  -9 -10 3803.56  504.90
  14   1 -13  129.54   98.27
   1   9 -10 4072.59  603.67
  14  -1 -13   23.54   83.44
  14  -3 -1214210.26  846.92
  14  -3 -1214839.08 1457.14
  12   0 -15  214.30  120.75
  14   3 -1216575.55 1144.57
  14   3 -1217642.10 1621.75
  12   0 -15   79.94   59.83
  -4 -11  -2  780.98  195.87
  -9  -8  -3  691.22  255.99
   4 -11   2  442.93  149.77
   6  -8 -1228401.72 1963.49
  -4 -11  -2  495.37  138.37
   6  -8 -1226284.66 1163.44
   6   8 -1225830.04 1091.91
  -4  11  -2  454.91  174.79
  -9   8  -3  929.63  217.04
   0   7 -12 1952.37  298.57
   0  -7 -12 2885.15  381.96
 -10  -8  10 1404.92  311.57
  14  -4 -11 2856.27  367.55
 -14   4  11 2293.60  233.77
  10  -8 -10 1364.81  305.44
  10  -8 -10 1907.30  277.53
  14  -4 -11 2847.22  250.74
 -10   8  10 1434.80  718.05
  10   8 -10 1518.33  199.99
 -13  -3  -214201.76 1210.63
  13  -3   212446.90 1303.66
 -13   3  -213274.91  753.65
   3  -7 -13   75.06  106.71
  -7   7  -7  953.36  274.28
  -7  -7  -7  852.38  210.09
   3  -7 -13  334.00  196.52
  -2  -7 -11  -22.04  150.68
   3   7 -13   81.06  110.84
  -2   7 -11  204.73  111.92
  -5   0 -12 -168.04  170.42
 -14   5   3 2488.27  369.75
 -14  -5   3 2588.57  426.27
  -7   9  -4  416.98  207.89
  14  -5  -3 3186.88  367.90
  -7  -9  -4  691.73  298.23
  -6   7  -826309.46 1109.38
  -8 -10   6 2329.35  312.58
   8 -10  -6 2139.01  294.02
   8  10  -6 2290.75  240.23
   8 -10  -112136.93  981.78
  -6  -7  -823834.46 1235.20
  -8  10   6 2539.58  356.62
   8 -10  -6 2256.23  301.03
  -8  10   112904.03  923.32
  -8 -10   113106.60  463.13
  -7  -6  -817281.76  793.64
   7  -6   817975.53  766.85
  -7   6  -816373.15  830.29
   9  -2 -1627076.80  961.15
  10   0 -16 9593.89  320.08
  10   0 -1610678.92  887.81
  10   0 -16 7934.13  286.41
   4  -2 -16 7181.13  617.26
   3   0 -16  159.72   85.82
   9   2 -1631783.85 1644.24
   9  -2 -1631883.28 2159.83
   9   2 -1626282.38 1024.57
   4   2 -16 6283.47  695.50
   9  -2 -1627306.90  938.25
  -1  -3 -1421257.17 1664.84
  -1   3 -1423373.98 1033.60
   0   8 -1145564.07 1538.21
   0  -8 -1146124.30 1478.77
   6  -2  11 1675.99  205.24
  -6   2 -11 1999.81  298.85
  11   0   6  -87.85  128.83
 -11   0  -6  193.87   81.91
   2 -11  -6  101.80  103.32
  12   1 -1522953.99  998.03
  11   7 -1123845.31  952.28
  12   1 -1521222.57  940.21
  -6  10  -3 2096.77  248.02
  -6 -10  -3 2002.86  285.75
  12  -1 -1523305.82  974.45
  -6 -10  -3 1817.40  319.41
  11  -7 -1124360.91 1057.06
  12  -1 -1524004.79 1803.40
   2 -11  -6  145.11  100.30
  -2  11   6   70.02  172.61
  11  -7 -1123325.97 1120.69
 -11  -7  1122952.36  987.92
   2  11  -6  193.18  103.72
  -2 -11   6  184.20  124.54
 -11   7  1125800.70 1429.45
  14   0   1   76.64  116.61
 -12   7   1  529.90  276.60
 -14   0  -1  272.91  112.00
 -12  -7   1  997.16  270.44
 -10   9   227495.22 1319.31
 -10  -9   230829.49 1220.42
 -12   6  -112248.45  644.25
 -10  -2  -721729.01 1247.39
  -3  11   617969.69  819.42
  -3 -11   619382.16 1624.08
 -10   2  -721608.15 1158.56
  10  -2   722410.47 1268.17
   3 -11  -618498.39 8861.53
   3  11  -617608.11  747.40
   3 -11  -616715.01 1121.13
 -12  -6  -113409.62  396.32
  12  -6   114794.39 1254.66
  -9   8  1114518.21  890.12
   9  -8 -1116052.26 1456.16
  -9  -8  1115144.14 1268.14
  -5 -11   518876.84  839.62
 -11   8   1 5101.45  550.26
   5 -11  -518630.07 8877.32
 -11  -8   1 4915.93  516.43
   9  -8 -1116547.55 1277.09
   5 -11  -518008.99 1064.39
   9   8 -1115302.92  688.63
   5  11  -518470.16 1208.21
  -5  11   518179.18  797.57
   0 -10  -8  100.74   92.40
   0 -10  -8  217.13  131.50
  -2   8 -10 5518.56  630.56
   8  -6   710775.65  787.29
   0  10  -8  208.70  120.70
  -2  -8 -10 6071.79  878.32
  -8   6  -711057.88 1246.22
  -8  -6  -7 9562.45  829.93
  -1 -11  -5  244.31  188.72
  -3   9  -8  282.32  106.21
   8   6 -14 6453.74  221.13
   6  -6   919348.59  904.20
   1 -11   5  266.44  118.45
   8  -6 -14 6993.06  672.17
  -1 -11  -5  121.61  116.80
  -1  11  -5  107.87  200.39
   8  -6 -14 7560.65  649.62
  -6  -6  -920173.81  898.51
  -6   6  -919703.21 1161.78
  -3  -9  -8  313.03  179.44
  -2   0 -1459978.13 2267.00
 -11   5  -4 6578.36  720.90
  11  -5   4 5372.09  692.75
 -11  -5  -4 4859.00  449.57
   1   5 -14 5779.03  591.97
   3  -8 -12 5407.01  535.14
 -15  -4   7 7595.70  241.91
   3  -8 -12 4298.16  498.51
  -5  -1 -1232962.45 1431.48
   0   0 -15  251.97  103.47
 -13   0  -329842.06 1405.60
  15  -4  -7 7362.65  507.60
  15   4  -7 7350.60  824.39
  13   0   330026.02 1235.94
 -15   4   7 7957.79  548.78
  -5   1 -1233477.21 1209.69
   3   8 -12 3820.08  646.25
   1  -5 -14 4794.40  512.91
  15   4  -610431.99 5024.14
  13   2 -14 2835.55  259.19
  13  -2 -14 3361.97  309.10
   6  -5 -15  669.84  159.76
 -15  -4   610518.73  381.44
   6   5 -15  334.53  115.35
   6  -5 -15  497.81  171.77
  15  -4  -611420.88 1044.60
 -15   4   6 9504.71  466.21
  13   2 -14 2758.45  219.58
  13  -2 -14 2781.99  404.96
   6   3 -16  385.43  118.06
   3   1 -16 1529.36  193.44
  10  -1 -16 1638.84  175.20
  10   1 -16  940.79  215.03
  15   2 -11 2661.29  222.89
  15  -2 -11 2518.03  314.13
   6  -3 -16   63.41   61.40
   7  -3 -1627980.25 1370.38
  15  -2 -11 2548.02  290.91
  10   1 -16  625.86  171.82
  10  -1 -16  675.28  175.52
   3  -5  12 1080.65  240.07
  10   1 -16 1252.95  300.03
   7   3 -1630973.56 1069.46
  -3  -5 -12  810.55  231.33
   3  -1 -16 1814.37  292.72
   7  -3 -1631108.97 1053.31
  15   2 -11 2449.31  183.75
  -3   5 -12 1572.21  217.34
 -14   3   0 2333.77  320.10
 -11   3  1518473.31  707.18
  15  -3 -1052307.12 1727.76
  10  -7 -12   75.21   84.81
  11  -3 -1519746.39 1427.82
 -14  -3   0 2329.65  337.46
  10   7 -12  -56.86   66.74
  11   3 -1520208.77 1238.58
  14   3   0 2366.38  275.58
  14  -4  -1  -69.80  155.79
 -14  -4   1  170.55  119.36
 -10   7  12  190.00  103.04
 -14   4   1    4.89   77.85
  15   3 -1052661.16 1725.63
  11  -3 -1517823.84  786.41
  10  -7 -12  126.54  107.83
 -15   3  1055230.66 1476.69
  15  -3 -1052085.67 1874.11
  14  -3   0 2078.86  208.54
  11  -3 -1517652.03  650.18
  10   7 -12   37.89   38.96
  10  -9  -7 9870.96 1003.97
  10  -9  -710399.35 5081.40
 -10   9   710608.16 1004.94
 -10  -9   7 9467.97  329.98
  10   9  -7 9877.05  570.65
  11   1   6  150.72   89.84
 -11   1  -6  -12.50  125.55
   8  -7 -13 4069.55  436.36
   8   7 -13 3886.86  508.81
  11  -1   6   38.67  118.46
 -11  -1  -6  162.68  102.63
  -8  -7  -6 7293.49 1039.88
   8  -7 -13 3715.42  277.97
   8   7 -13 3264.54  335.56
  -8   7  -6 8288.60  789.57
 -14  -1  -1 9449.72  442.55
  14   1   110988.86  988.82
 -14   1  -1 8467.15  547.90
  14  -1   1 8891.87  854.23
  -5   7  -937147.34 1356.93
  -5  -7  -937379.1717793.78
  11  -6   338927.98 1395.49
 -11  -6  -338263.49 1269.76
 -11   6  -338554.91 1312.19
  13   6 -1044179.75 1316.61
 -13  -6  1042959.36 1244.26
   7  -5 -1568780.51 2324.46
   7  -8 -1227334.22 1396.36
   7  -5 -1572183.25 2428.48
   7   8 -1229149.00 1127.92
  13  -6 -1044913.00 1486.36
   7   5 -1571651.07 2372.28
   7  -8 -1230253.85 1134.91
 -13   6  1044801.67 1378.58
   1 -11  -6 5820.14  853.93
  -2  10  -7 8875.51  620.58
  -9  -9  -175754.08 2515.99
  -2 -10  -7 8055.70  600.45
  -9   9  -170457.13 2436.85
   1 -11  -6 5292.04  429.30
   1  11  -6 5590.86  465.33
  -1 -11   6 5435.72  655.92
  -2 -10  -7 8774.05  472.81
  15  -3  -328474.10 1409.97
  15   3  -331589.79 1868.40
 -15  -3   328578.16 1234.82
 -15   3   329053.34 1185.24
  -6  11   3  345.12  136.14
   6  11  -3  371.73  143.76
  -2   1 -1434448.94 1249.02
  15   2  -2 1598.76  265.52
  15  -2  -2 1939.07  265.58
  -2  -1 -1437768.5417981.04
  -6 -11   3  259.28  136.14
   6 -11  -3  117.07  121.00
 -15   2   2 1631.88  206.08
 -15  -2   2 1917.34  252.85
   5  -5 -1510516.20 1022.63
   5  -5 -1510524.48  587.12
   5   5 -15 8430.73  281.88
   6  11  -2 2118.33  264.93
  16   0  -7  124.76   96.97
  -5 -11  -126820.80  872.97
 -16   0   7  142.96   99.46
 -13  -1  -3  244.42  109.97
   4 -11  -6  325.53  121.30
   6 -11  -2 1451.41  724.90
  -5  11  -124522.72 1038.44
  -6 -11   2 1689.35  249.24
   4  11  -6  282.06  108.06
  13  -1   3  102.92   86.81
   4 -11  -6  123.64   84.76
  -5 -11  -126131.95 1091.25
  -4 -11   6  243.21   89.31
   0  -1 -1577584.44 2618.37
  -6  11   2  818.58  212.93
   5 -11   125434.27 1150.91
  13   1   3   47.75  119.75
   0   1 -1582037.34 2701.67
 -13   1  -3  179.42   96.83
  -4  11   6  272.91  158.65
   3   6 -1412776.82  376.91
   0   6 -1352968.35 1604.28
   0  -6 -1353770.09 1660.90
   0  -6  1353770.67 1413.68
   3  -6 -1416338.06 1216.57
 -15   4   8  701.04  175.82
  15  -4  -8 1020.94  262.59
 -15  -4   8  699.25  172.31
  15   4  -8  932.02  227.72
  10  -4 -15 1304.70  280.03
   2  -6  1212593.18  395.24
  10  -4 -15 2074.50  264.43
  -2  -6 -1213560.66 1420.18
  -2   6 -1214714.60 1548.46
  10   4 -15 1209.89  251.67
  10   4 -15 1096.64  254.78
 -15   4   5  368.30  120.05
 -15  -4   5  106.14  110.73
  -3   3 -1317401.34 2271.98
  14  -2 -1311513.67  490.83
  14  -2 -1312068.68 1172.22
  15  -4  -5  494.38  244.84
  14   2 -1312186.17  725.73
  14   2 -1312800.66  937.51
  15   4  -5 1001.78  318.30
  -3  -3 -1310775.71  969.64
  -8   3  -938801.67 1342.77
  -4 -10   950547.33 1712.23
   4  10  -950761.92 1701.33
   8  -3   937919.0718050.85
  -8  -3  -938558.65 1233.34
  -6   8  -7 2574.03  389.50
   4 -10  -951018.35 1739.60
  -6  -8  -7 2905.58  483.68
   4 -10  -950065.58 1673.90
   1   3 -15 5003.68  413.83
   8   3 -1615615.54  685.33
   9   9  -9 120360.  57261.
 -11   8   911842.40  564.21
  -9  -9   9 120377.  57270.
   9  -9  -9 117051.   3807.
   8  -3 -1616505.67  684.12
 -11  -8   911658.55  365.08
   1  -3 -15 5481.97  466.01
 -12   3  -4  562.49  180.95
  11  -8  -911376.62  874.68
   8  -3 -1616418.96  644.55
   9  -9  -9 125466.  59689.
  11  -8  -912216.82 1042.64
  12  -3   4  429.12  149.33
   5  -3 -1637714.5017952.25
 -12  -3  -4  619.24  150.58
  11   8  -913098.94  513.46
   5   3 -1639271.06 1135.40
   8  -3 -1617266.07 1646.10
  -9   9   9 118235.   3958.
  16   0  -810589.54  610.94
  16   0  -6 1423.38  725.92
 -16   0   8 9866.66  259.14
 -16   0   6 1112.99  266.74
   3  10  -9  207.63   75.07
  12   5 -1320742.92 1154.74
  -3 -10   9  156.10  131.44
 -12   5  1320368.77  825.48
  12  -5 -1319797.36  861.76
   3 -10  -9  354.86  179.89
  12  -5 -1320090.29  938.24
   3 -10  -9  600.41  217.21
   6  11  -4 2677.37 1331.73
   6 -11  -4 2775.18  239.56
   6 -11  -4 2831.61  292.83
  -6 -11   4 2426.58  274.35
  -6  11   4 2874.38  348.43
 -16   1   710348.40  354.94
  16   1  -7 9794.32  736.46
  -9  -6  -6  327.25  162.44
  -9   6  -6  116.83  126.05
   9  -6   6  252.49  120.03
 -16  -1   710417.30 4964.87
  -7   8  -6  972.39  274.45
  -7  -8  -6 1157.28  336.64
   7 -10  -8 5140.11  552.23
  -7  10   8 5185.98  679.02
  -7   3 -1029094.87 1333.81
   7  10  -8 4044.81  637.50
 -13   7   697619.65 3160.19
 -13  -7   697941.27 3163.08
   7 -10  -8 4453.54  548.21
   7  -3  1030070.08 1050.14
  -7 -10   8 4251.92  518.25
  -7  -3 -1029071.83 1228.37
   5  -6  1032320.95 1109.62
  -5   6 -1029712.61 1385.40
  -5  -6 -1031824.32 1193.06
 -14  -5  10 1045.03  276.25
   9  -3   812615.65  595.95
 -14   5  10 1146.54  288.27
  14   5 -10 1010.51  217.23
  -9   3  -815112.23 1226.88
  14  -5 -10 1457.69  717.13
  14  -5 -10 1351.31  291.38
  -9  -3  -812812.48  444.97
 -12  -7  1030386.17 1078.91
   2   4 -1537035.23 1268.71
  15   0 -12   98.31   61.34
 -13   7   5 6008.42  323.45
  15   0 -12  -39.49  148.01
  13  -4 -1316937.91 1210.07
  12  -7 -1030865.03 1951.24
  13   4 -1318574.99 8881.16
  12   7 -1031555.00 1177.89
 -13   4  1316570.57  625.86
 -13  -7   5 6207.33  261.32
  -5   8  -8 1275.28  311.96
   2  -4 -1533824.03 1436.48
 -12   7  1028986.23 1148.64
  13  -4 -1316970.96  760.05
  12  -7 -1030951.05 1121.84
  -5  -8  -8 2405.68  320.06
  -6 -11   111251.21 1336.54
   6 -11  -1 9506.33  780.43
  -6  11   1 9472.08  741.68
  12  -2 -1511375.32  318.42
  -4   4 -1219325.63  910.56
  -7   5  -910006.37  753.90
  -7  -5  -910268.22  763.65
   4  -4  1220269.77  833.99
  -4  -4 -1219385.82  913.08
  12   2 -1511476.58  825.21
  -8   9  -3 1526.64  276.47
  -8  -9  -3 1072.15  303.31
   7  -5   910784.89  611.06
  12   2 -1512960.22 1088.94
  12  -2 -1511747.81  979.55
   8   9 -1024476.32 1020.12
   8  -9 -1023681.31 1084.27
 -11   4  -580042.18 2683.01
 -11  -4  -581716.09 2707.80
   8  -9 -1026035.37 1974.14
  -8  -9  1023830.88 1024.19
   8  -5 -15  417.56  160.03
   8   5 -15  348.40  102.23
  -8   9  1023240.31 1158.79
   8  -5   8 4572.79  608.97
  -8   5  -8 4316.11  535.24
  11  -4   578685.89 2578.86
  -8  -5  -8 4270.52  580.18
   8  -5 -15  538.46  205.33
 -16   1   643113.69 1228.08
  16  -1  -8 135626.  64528.
 -16  -1   644799.03 1285.00
   5 -10  -9 5440.86  604.16
   5  10  -9 5386.52  661.26
 -16   1   8 117422.   3697.
  16   1  -8 110282.   3595.
  16   1  -642099.52 1368.28
 -16  -1   8 103137.   3244.
   5 -10  -9 5668.92  486.05
  -5 -10   9 5482.16  513.79
  -5  10   9 5369.56  825.49
   2  -7 -1322608.06 1557.81
   2  -7 -1320228.78 1341.03
   2   7 -1322330.44  954.36
 -13  -6   1 5764.42  461.97
 -13   6   1 5448.44  328.17
  13  -6  -1 6125.01  472.06
  -8  10   712809.09  813.60
  -8  10   078322.47 2610.47
   8 -10   078128.81 2601.22
  -8 -10   077534.99 2435.04
   8 -10  -712519.69  881.63
  -8 -10   713038.86  940.08
   8 -10  -712286.16  571.65
   8  10  -712656.89  536.47
  -8 -10   077259.14 2694.48
  13  -5 -12 3786.50  374.95
  13   5 -12 3893.44  391.71
  -7 -10  -218110.81  701.83
  -7 -10  -217330.30 1125.48
  -7  10  -218505.49 8816.78
 -12   4  14 3077.86  299.88
  12  -4 -14 3468.45  296.70
  12   4 -14 4264.64  511.86
  12  -4 -14 4958.98  634.50
   4  -9 -11  866.09  209.84
   4   9 -11  427.19  189.46
   4  -9 -11  798.02  184.95
  -5   2 -1210944.37 1264.60
  -5  -2 -12 9467.10 1191.30
   4   5 -15  889.60  209.18
   4  -5 -15 1064.64  240.50
   5  -9 -1181276.58 2694.62
   5   9 -1183303.04 2772.98
   5  -9 -1182763.75 2765.06
  15   0  -161467.97 2245.90
 -10   9   115310.18  963.85
 -13  -7   7 2549.80  471.27
 -15   0   163639.82 2248.32
 -13   7   7 2805.33  343.57
 -10  -9   115643.82  570.00
 -10  -9   116573.59  766.77
   3  -2 -1646317.81 1427.61
   0  -9 -1014217.60  877.27
  10   2 -16  826.10  189.90
   0  -9 -1014431.33 1335.00
  10  -2 -16  486.80  140.24
  10   2 -16  327.37   98.95
   2  -8 -1272821.67 2770.12
  10  -2 -16  642.40  149.71
   2 -10  -946792.38 1633.47
   2  -8 -1274562.08 2475.92
   2 -10  -945752.32 1476.44
   0   9 -1014545.69  657.60
   3   2 -1646387.30 1338.47
   2   8 -1275833.64 2524.42
  10  -2 -16  460.77  148.27
 -12  -8   513714.57  623.39
  -9  -7  -519506.47  854.05
  -9   7  -517828.46  904.82
 -12   8   513577.42  903.53
  15   1 -12 7349.07 1080.43
  11  -2   674845.96 2458.41
  15  -1 -12 7006.59  525.89
  15  -1 -12 8568.19  774.79
   0  11  -611852.89  689.08
   0 -11  -612033.15  602.02
   0 -11  -611879.84  816.56
 -11   2  -668306.81 2339.09
  15   1 -12 7119.54  672.88
 -11  -2  -668467.71 2298.32
   0 -11   611168.65  742.96
 -14  -2  -1  104.47  119.28
 -16   0   5   85.19   70.28
  -3 -11  -411101.05  442.59
  16   0  -9  254.94  136.46
  -3 -11  -410860.52  394.07
 -14   2  -1   30.67   76.65
  14  -2   1  467.77  233.76
 -14  -5   238654.43 1446.95
  -3  11  -410678.73  768.53
  14  -5  -237835.6318014.23
   3 -11   411711.06 1411.88
  16   0  -5  575.02  193.79
  14   2   1 -168.31  137.76
 -14   5   237719.5617960.76
 -16   0   9   38.96   28.72
   9  -6 -1440620.63 1322.17
 -12   8   663611.23 2200.59
   9  -6 -1443593.77 1311.38
 -12  -8   663528.99 2105.10
   9   6 -1443134.67 1290.68
   9   6 -1445171.89 1261.42
  15   4  -918049.66  691.18
  15  -4  -919058.84  873.79
 -15   4   920010.73  825.08
  15   4  -918656.97 8891.12
 -15  -4   917699.14  696.84
 -12   6  12  329.73  119.47
  12   6 -12  185.05   79.02
  12  -6 -12   89.08   69.94
  -4   7 -10 1156.45  262.38
  12  -6 -12   75.67   98.98
  12   6 -12  143.86   73.59
  -4  -7 -10 1225.21  355.81
   5 -11  -6 4890.37  440.34
   5  11  -6 5241.56  629.58
   5 -11  -6 5314.06  576.23
  -5 -11   6 5431.59  680.97
  -5  11   6 5058.34  723.49
  -2  -9  -9  467.34  158.33
  -4 -11  -3 6174.63  522.72
 -13   7   418609.20 8868.59
  -2   9  -9  321.10  192.41
   4 -11   3 5906.77  995.26
  -4  11  -3 6281.51  439.55
  -2  -9  -9  385.74  123.93
  -4 -11  -3 7449.37  877.53
 -13  -7   419550.36  974.16
  -2  -2 -14  610.81  165.48
  -2   2 -14  362.73  159.66
   0 -12   0  257.99  134.18
   0  12   0   93.51  148.66
  15  -4  -413148.81  846.74
 -15   4   412154.12  617.78
 -15  -4   412903.93  552.13
 -14  -6   611201.36  378.00
  -6   5 -10 6880.91  997.02
  -6  -5 -10 5262.39  720.60
   6  -5  10 6448.19  571.48
  15   4  -412302.42 1129.61
 -14   6   611519.28  601.36
   9  -5   7  920.00  216.05
   0   2 -1552275.62 1572.51
   0  -2 -1554909.39 1612.47
 -13  -2  -3  679.07  179.71
 -13   2  -3  624.44  181.44
  13  -2   3  577.55  160.19
  -9   5  -7  515.37  293.43
  -9  -5  -7  260.78  139.72
  13   2   3  462.82  150.34
   4  -3 -16 1443.20  710.76
   9  -3 -16 1524.73  214.53
   9  -3 -16 1543.53  228.66
  11   5 -1411004.30  326.85
  11  -5 -1412212.62  739.35
   4   3 -16 1631.17  281.07
  15  -1  -1  948.15  230.51
  11   5 -1410533.01  218.19
   9  -3 -16 1807.09  235.87
  11  -5 -1410910.90  313.17
  -4   0 -13  -42.53  166.57
 -15   1   1  783.15  214.32
  -8   8  -518064.89 1580.91
   9   3 -16 1821.10  201.72
  15   1  -1  992.92  257.25
 -15  -1   1 1103.91  247.88
 -11   5  1411327.91  287.73
   9   3 -16 1520.18  264.84
  -8  -8  -515325.45  948.50
 -10   9   8 100895.   3440.
  10  -9  -896109.30 3152.59
 -10  -9   8 106431.   3452.
 -12  -8   428909.37 1090.19
   8   8 -1268420.93 2170.39
   8  -8 -1270761.41 2381.83
 -12   8   426416.99 1356.06
  10  -9  -8 106819.   3593.
  -8   8  1268838.79 2438.56
   8  -8 -1270827.00 2436.43
   8   8 -1270816.14 2349.88
  10   9  -8 104230.   3344.
  -6 -11   511892.94  462.83
   3  -9 -1182081.68 2713.05
 -10  -8  -2 8164.45  871.35
 -10   8  -2 7171.37 1031.33
   6  11  -512410.71  370.58
   3   9 -1182914.04 2746.58
   3  -9 -1184025.90 2766.62
  -6  11   512900.61 1053.74
   6 -11  -514086.32 1331.06
   6 -11  -513643.38  878.22
 -11   6  1322577.93 1030.47
  11  -6 -1322589.30 1039.83
  11   6 -1321922.62  893.27
   6  -3  1116519.29  671.53
  -6   3 -1119923.06 1097.91
  11   6 -1322756.35  953.88
  -6  -3 -1115329.73  756.02
  11  -6 -1322801.15 1286.22
   6  -9 -11 2948.06  394.54
 -14   6   725797.05 1141.84
 -14  -6   726582.04 1224.90
   6  -9 -11 3446.33  400.61
  16   1  -9 1559.27  137.58
 -11  -7  -223328.89  987.36
  16  -1  -9 2200.60  323.93
 -16  -1   5 1325.14  313.72
  16  -1  -5 1830.36  233.44
 -16   1   9 1099.25  275.01
 -11   7  -222253.04  960.33
 -16   1   5 1501.49  219.38
  16   1  -5 1506.80  197.60
   9  10  -4 2909.46  352.17
   9 -10  -4 2442.01  257.11
  -9 -10   4 2360.72  431.11
  11   0 -16  165.05   83.35
   0 -12   1  242.81  119.95
  -9  10   4 2612.48  385.54
 -10   3  -730871.74 1263.09
   0  12  -1  525.53  203.19
   0  12   1  195.54  168.96
  10  -3   732655.48 1118.91
   2   0 -16 4465.26 2206.57
   0 -12  -1  400.18  208.44
  11   0 -16  273.34  138.21
 -10  -3  -731763.70 1281.20
  12   0   5  109.32   83.78
  -2  11  -537652.9217926.17
  -2 -11  -537209.89 1304.80
   1  12   0 9182.98 1123.87
   1 -12   0 7991.02  769.58
  -1 -12   010373.73 1139.15
  -2 -11  -532797.89 1319.16
 -12   0  -5  -27.18  150.08
  -1  12   0 7422.90  783.32
   2 -11   538264.31 1213.70
  -4   8  -922022.85  953.90
   1 -12  -1 3187.91  379.97
   1  12  -1 3558.68  371.52
 -14   6   545100.90 1327.54
  -4  -8  -921649.92 1173.65
 -14  -6   544915.19 1393.83
  -9   7  13 7167.64  555.52
   9  -7 -13 8110.65  674.41
   9   7 -13 6976.15  422.41
   9  -7 -13 7731.69  788.48
  -1  12   1 3108.73  449.85
   9   7 -13 7301.97  394.84
  -1 -12   1 2982.76  442.78
  14  -6  -543927.14 1468.38
  -1  10  -8 2196.28  321.35
  -1 -10  -8 2249.13  303.24
  -1 -10  -8 1977.88  232.92
  16  -2  -734191.24 1625.05
 -16  -2   737258.81 1343.31
 -16   2   738552.54 1132.18
  16   2  -737689.6217941.94
  -6 -11   014558.17  523.26
  -6  11   014566.93 1594.68
  -6 -11   014331.29  990.82
   6 -11   015300.41  840.62
 -11   8   0 2244.50  321.69
 -11  -8   0 2850.62  366.77
  -9 -10   327213.44 1084.82
  13  -3 -14  468.66  169.31
  -9  10   327395.83 2215.85
   9 -10  -325788.35 1354.56
  13   3 -14   79.40   74.81
   6 -10  -916753.43  844.22
  -6 -10   918435.51 1093.52
   6  10  -917085.48  739.20
  -6  10   916947.94  835.89
   6 -10  -916681.32 1134.24
  15  -3 -11  -32.27  135.31
  12   8  -7  188.26  136.01
 -12   8   7  175.28   87.92
  12  -8  -7  396.22  164.11
  12  -8  -7  204.22   90.13
  15   3 -11  118.00  101.99
 -12  -8   7  423.71  175.44
  15  -3 -11  231.35  125.53
  -4  -1 -1312187.59 1306.30
  -4   1 -1310065.16  392.63
  -9  10   5 1128.53  309.81
   9  10  -5 1443.80  710.12
  -9 -10   5 1016.45  254.94
   9 -10  -5  919.75  204.61
  13   7  -855015.06 1864.72
  13  -7  -852505.49 1863.26
   2   6 -14 1793.99  296.30
 -13   7   856446.07 1669.45
   2  -6 -14 1504.54  245.37
 -13  -7   858272.8027726.48
  14  -4 -1214572.65 1322.88
 -14   4  1212268.27  193.01
  14  -4 -1214244.61 1105.20
  14   4 -1213061.21  825.75
 -12   7   0  932.07  222.43
 -12  -7   0 1055.02  258.09
   2  -1 -1611349.36 1202.24
  11  -1 -1610022.69  703.00
 -16  -2   6  442.56  146.57
  16   2  -6  613.80  210.09
   2   1 -1612567.25  962.09
 -16  -2   814357.75  581.62
  16  -2  -813474.50  668.92
 -16   2   6  624.64  161.99
  16  -2  -6  737.53  184.73
  16   2  -814436.86 1017.96
  11   1 -16 8244.37 1054.04
 -16   2   814724.90  652.12
   5 -11   2 6878.01 1062.82
  12  -1   5  184.18   93.46
  -5  11  -2 6830.03  987.51
 -12   1  -5  143.54  106.40
  12   1   5  171.40   96.82
 -12  -1  -5  174.22  100.27
  -5 -11  -2 7470.67  512.47
  -5 -11  -2 7208.91  984.69
 -10   6  -5 2976.76  462.91
 -10  -6  -5 3059.37  416.28
  10  -6   5 3139.79  259.43
   1 -12   119320.96  906.62
   9  -5 -1517279.93 1661.69
   9  -5 -1514229.34  732.93
   9   5 -1516652.99 1038.49
  -1  -7 -12 1141.73  271.62
  -1  12  -118857.36  902.54
   1  12   118042.04  803.12
   9   5 -1514626.57  570.87
  -1   7 -12  492.32  229.77
  -1 -12  -117995.15  863.98
  -5 -10  -5 9100.17  766.55
  15   3  -224327.65 1070.10
  13  -5   1 9327.55  773.42
 -13   5  -1 8581.75  945.97
 -13   4  -2 1846.00  305.82
  -5  10  -510020.69 1223.95
  13  -4   2 1666.47  211.01
 -13  -5  -1 8012.80  968.97
 -13  -4  -2 1822.93  293.04
  -5 -10  -5 7904.12 1091.70
 -15   3   223015.26 1213.69
 -15  -3   223938.82  974.74
  15  -3  -223346.82 1021.48
  -1   8 -1113725.64 1007.79
  -4   6 -1112163.15 1135.72
  -1  -8 -1114258.50 1698.31
   4  -6  1111742.00  412.39
  -4  -6 -1113635.17 1692.97
  -1  12   2 5868.20  964.18
   1 -12  -2 4995.94  880.12
   1 -12  -2 4426.03  426.03
   1  12  -2 5640.54  611.50
  -1 -12   2 5840.70  525.34
   3  11  -7 2031.85  304.31
   3 -11  -7 2238.14  340.32
  -3 -11   7 1727.93  245.80
  -3  11   7 1722.70  303.21
   3 -11  -7 2222.69  246.70
   1 -10  -9 1074.10  277.78
   1 -10  -9  764.76  194.55
 -14   6   849124.42 1484.31
   1  10  -9  878.13  210.24
   2 -12  -1 1287.86  318.16
  -4 -10  -612007.18 1179.37
  -2  12   1 1239.75  268.28
  -4 -10  -610040.36  546.46
  -2 -12   1  714.52  186.90
  -4  10  -611492.86  468.10
 -14  -6   850870.10 1432.30
   2  12  -1  651.30  175.00
  14   6  -848504.34 1457.66
  -1   4 -14 1404.84  332.18
  -1  -4 -14 1075.01  290.27
  15  -2 -1211227.23  384.34
  15   2 -1212645.13 1167.15
  15   2 -1211671.21  864.12
  15  -2 -1210762.01  836.24
 -10   8  1111804.08  393.42
  14   3 -13  183.36   99.00
   0 -12  -2 4459.87  356.52
   0  12  -2 5878.94  708.73
   0 -12  -2 4738.77  939.72
  14  -3 -13  204.85  125.86
  10  -8 -1111905.94  820.86
  14   3 -13  111.73   87.94
 -10  -8  1111624.76  376.66
  10   8 -1112012.60  774.88
 -12  -8   3 1863.93  287.06
   0  12   2 5438.82  901.18
 -12   8   3 1602.78  210.11
   0 -12   2 4952.96  652.42
  10  -8 -1112646.74  948.59
  14  -3 -13  270.04  166.44
   2  11  -7 1820.90  192.91
   2 -11  -7 1758.92  224.32
  -2 -11   7 1949.46  221.70
   2 -11  -7 2365.38  247.26
 -13  -7   3 4963.23  747.12
   3  -5 -15  865.59  214.63
  14   0 -1411215.38  821.60
   3   5 -15 1010.28  252.59
 -13   7   3 4329.09  647.52
  14   0 -1411143.67  670.84
  16   0 -10  283.59  155.18
  12  -5   3 5212.05  535.92
 -12   5  -3 5775.96  649.98
 -12  -5  -3 4743.41  609.83
  16   0  -4 8907.50  387.81
 -16   0   4 9640.26  376.73
  -2  12   018687.66 1160.89
   2  12   019282.21  916.60
   2 -12   017030.56  987.38
  -2 -12   019901.11  879.07
  13  -6 -11 8118.79 1012.94
  13  -6 -11 8479.40  266.08
 -13  -6  11 7658.58  199.11
  13   6 -11 8425.23  390.71
 -13   6  11 8438.13  523.76
  14  -6  -4 3755.21  403.84
 -14  -6   4 2930.43  433.45
 -14   6   4 3469.36  425.03
  -9 -10   2  413.22  147.99
   9 -10  -2  244.88  120.24
  -9  10   2  212.38  107.01
  -4 -11   7 2692.01  310.80
   0  -5 -1437022.07 1293.98
   2 -12  -2 4815.29  698.54
   4  11  -7 2717.91  291.17
  -2  12   2 5527.13  517.07
   2  12  -2 5349.39  746.07
  -4  11   7 3144.36  561.31
   4 -11  -7 3052.24  244.41
   0   5 -1435574.68 1240.59
  -5   5 -11 5708.17  628.30
   4 -11  -7 3229.59  480.81
   2   9 -1114570.99 1000.53
  -2 -12   2 5219.17  627.50
   2  -9 -1114296.01  647.02
   5  -5  11 5347.27  373.01
   2  -9 -1114295.51  921.60
  -5  -5 -11 5999.27  863.63
  10  -5   6  553.93  170.42
 -10  -5  -6  398.87  146.76
 -10   5  -6  672.93  211.82
  -2   5 -13 4881.88  525.86
  -2  -5 -13 4376.17  644.42
  13   0 -15  121.40   90.91
  -6  -9  -668993.95 2476.66
  -6 -10  -413163.36  341.28
  -6   9  -671656.56 2565.16
  -6  10  -413373.34 1227.82
  13   0 -15  212.56  134.67
  -6 -10  -413520.52  974.43
   6   4 -1670183.53 2491.79
   7   4 -1611521.09  403.07
   7  -4 -16 9872.86  713.39
   6  -4 -1660352.10 2061.74
   7  -9 -11 4166.73  486.77
   7  -9 -11 4437.25  605.50
   7   9 -11 4277.85  567.94
  15   2  -112607.23 1089.71
  15  -2  -116315.77  999.50
 -15   2   113018.54  578.90
   7   9 -11 3025.22  127.51
   7  -4 -16 9761.44  611.62
 -15  -2   113278.34  459.28
  -7   9  11 4547.12  755.83
  -7  -9  11 4134.40  414.31
   6  -4 -1658281.5227740.51
   9  10  -643094.37 1297.06
  11  -4 -1564136.95 2167.49
   9 -10  -643601.62 1471.88
  11  -4 -1564710.77 2371.18
 -11   4  1565892.76 2104.23
  -9  10   643874.92 1520.87
  11  -4 -1563860.13 2062.70
  11   4 -1566828.28 2254.54
  -9 -10   645048.58 1551.27
   9 -10  -643393.90 1430.13
   1 -11   613250.76 1576.63
 -15   4  10 3513.78  301.51
  -1 -11  -610652.87  684.47
  -1 -11  -610945.70  710.36
  14  -4   0 5921.00  519.45
  15  -4 -10 3511.42  485.68
  15   4 -10 4520.50 2226.41
 -14  -4   0 5997.01  512.51
  15  -4 -10 4045.99  388.10
  -5   9  -755189.83 2169.04
 -14   4   0 6052.02  612.19
  -5  -9  -761852.62 2317.48
  -1  11  -610462.97 5013.79
 -11  -8  10  195.28   87.59
 -11   8  10  222.24   93.98
  11   8 -10  458.23  132.02
  11  -8 -10  374.81  124.49
  11  -8 -10  346.81  107.26
  12  -3 -15 8769.38  753.29
 -16   2   576139.87 2490.06
  16   2  -9 1438.77  720.47
  16   2  -574880.40 2580.61
 -16   2   9  855.61  215.44
  16  -2  -572507.55 2663.68
  16  -2  -9 1032.00  247.47
 -16  -2   582811.96 2671.15
  -9  -9  -2  599.49  153.31
  12   3 -15 9421.41  730.71
  -9   9  -2  265.27  145.21
  12  -3 -15 8905.87  732.27
  16   1  -432303.48 1358.87
 -16   1   436540.32 1308.75
  14   1 -14 2286.97  279.55
 -16  -1   435411.23 1221.69
  16  -1  -433956.44 1258.26
  14  -1 -14 2160.31  289.76
  14  -1 -14 2500.28  240.66
  14   1 -14 2402.04  234.26
 -11   9   5  110.47   80.04
  11  -9  -5  307.01  116.55
  16  -1 -1028957.05 1131.93
 -11  -9   5   32.99  136.37
  16   1 -1021639.45 1243.39
   1   8 -1248269.11 1449.09
   1  -8 -1247489.05 1531.12
   1  -8 -1248496.65 1577.87
 -10  -7  -413044.44  594.28
 -10   7  -413160.68 1320.46
  -9  -8  -4  184.18  150.88
   1  -7 -1317375.66  883.34
  11  -7 -1265289.82 2366.73
  11  -7 -1267839.39 2311.09
 -11   7  1267211.52 2282.83
 -14   5  11 3564.84  313.18
  14  -5 -11 4458.96  440.46
  14  -5 -11 4943.27  535.72
  11   7 -1268286.45 2207.47
  11   7 -1258456.2327807.87
   1   7 -1317987.02  809.10
  -9   8  -4  130.25  128.84
 -15   4   393666.60 3071.92
  -8 -10   816255.87  896.56
  -8 -10  -166955.29 2133.85
   8  10  -815893.98  899.89
  15  -4  -393080.24 3081.92
  -8 -10  -167953.87 2329.92
   8 -10  -816635.78  859.61
 -15  -4   397323.42 3205.73
  -8  10   818092.44 1315.07
  -8  10  -164909.65 2320.80
   8 -10  -817173.35 1337.10
  -3 -10  -739077.57 1210.62
  -6 -11   6  664.50  184.02
  -3  10  -739788.44 1361.86
   6 -11  -6  268.45  119.42
   6 -11  -6  376.22  168.94
   6  11  -6  582.70  192.43
  -3 -10  -739778.80 1421.36
   7   0 -1731418.02 1154.20
  -6  11   6  258.87  210.90
  12  -8  -894224.08 3097.10
 -12  -8   8 104205.   3388.
 -10  -9   0 103210.   3596.
 -12   8   8 103811.   3432.
  12  -6   217564.73 1802.37
  12  -8  -8 108825.   3576.
   7  11  -3 6102.93  770.40
  -7  11   3 5888.60  864.18
 -12   6  -215014.40  822.34
 -10   9   0 102736.   3581.
   7 -11  -3 5666.42  758.77
  -7 -11   3 5107.59  630.20
  12   8  -8 104744.   3400.
 -12  -6  -217274.50 1402.56
 -11  -9   4  596.99  222.50
  -5  -3 -1273043.73 2456.29
   5  -3  1274699.73 2375.40
  13   1 -15 1395.58  312.21
  13  -1 -15 1821.44  222.03
  13  -1 -15 1776.48  273.46
  13   1 -15 1573.43  245.55
   1  12   2  395.24  185.45
  -4   2 -13  330.01  201.03
  10  -3 -16 3140.63  310.66
  10   3 -16 3573.65  292.73
  10  -3 -16 3605.99  409.91
  10   3 -16 2805.53  191.08
  -1 -12  -2  454.46  140.47
  -4  -2 -13  559.87  243.79
  -1 -12  -2  440.38  153.72
   1 -12   2  270.79  114.79
  10  -3 -16 2648.69  363.82
  -1  12  -2  346.37  203.00
  -3   7 -11 3206.68  456.20
   3  -3 -1614443.54  870.66
  -3  -7 -11 3576.58  483.06
   3   3 -1614778.33  936.44
   1 -11  -714239.02  656.96
   2  12   1 5050.30  796.64
   1 -11  -713346.45  436.36
  -2 -12  -1 6014.97  743.86
   1  11  -712885.54  446.84
  -2 -12  -1 4703.53  330.39
   2 -12   1 5627.85  819.89
  -1 -11   714223.92 1228.94
  -2  12  -1 4875.92  760.31
  -7   9  -524274.43 1178.89
  11  -3   613808.73  647.84
 -11  -3  -613735.96  854.07
 -11   3  -614879.49 1503.16
  -7  -9  -524881.82 1288.97
  -3  -4 -1311119.51 1049.91
  -9  -9  1013649.72 1027.64
   8  -4   9  380.58  209.57
   6   0 -17  495.28  161.05
  -8  -4  -9 -480.39  153.31
   9   9 -1012865.98  365.62
  -3   4 -13 9205.91  846.92
   9  -9 -1012192.24  561.98
  -9   9  1013908.69 1223.13
  -8   4  -9   43.25  104.24
   9  -9 -1012888.58 1077.30
  14  -3   112729.81  829.66
 -12   4  -469480.28 2440.69
  -7 -11   4 2133.09  318.79
 -12  -4  -466246.50 2333.07
   7  11  -4 2413.65  302.19
 -11  -9   6 8453.47  640.44
  12  -4   465020.08 2410.78
  11  -9  -6 8161.25  856.35
   7 -11  -4 2720.10  333.36
   5  -4 -16  248.55  112.26
   8  -4 -1619244.55 1486.23
  -7  11   4 2481.65  396.97
   1   4 -15 2234.47  311.05
   8   4 -1615491.07  615.53
   1  -4 -15 1708.00  226.06
   8  -4 -1614641.39  964.53
  14   3   111210.40  666.13
 -14   3  -111265.12  784.68
 -14  -3  -111499.02  586.57
  11   9  -6 7760.55  771.28
 -11   9   6 8237.26  786.64
   5   4 -16   51.53   60.18
 -11   2  1617737.08  658.50
  -3   8 -1016141.07  890.18
  11  -2 -1622226.91 1613.32
   1 -12  -3 2952.02  400.40
  11  -2 -1618007.94  787.99
  -1  12   3 4463.62  702.71
  11   2 -1618686.52 1237.97
   1  12  -3 3858.49  560.16
  -1 -12   3 3396.93  491.75
   1 -12  -3 3323.60  317.41
  -3  -8 -1016109.35  870.40
   2  -2 -1610300.84  948.12
   2   2 -16 7524.25  321.67
 -12  -2  -540958.77 1506.32
  -7  11   214276.46  649.86
   7  11  -214698.53  680.75
  -7 -11   214377.01  680.15
  12  -2   540976.78 1226.68
  -8   0 -1018661.44 8893.16
 -12   2  -539744.30 1602.31
   7 -11  -214955.05  670.98
   8   0 -17   -7.32  111.51
  10  -6 -14  152.94  101.20
   8   0 -17   30.49   58.47
 -10   6  14   44.92   67.18
  10  -6 -14  559.22  248.19
  -9   0  -915365.20  713.46
  10   6 -14  303.60  125.40
  10   6 -14  249.53   77.73
  -7 -10   950011.34 1646.48
   7 -10  -949621.97 1688.87
  12  -7 -1110614.02 1020.19
 -12   7  11 9186.17  710.82
  -7  10   952696.10 1790.17
  12  -7 -1110008.79  820.50
  -1   0 -1558264.1327739.90
   7  10  -950301.87 1611.20
 -12  -7  11 9653.04  569.29
   7 -10  -946619.35 1718.38
  12   7 -1110187.21  619.55
 -13  -7   9 9815.58  293.05
  13   7  -910431.20 5001.62
  -2   3 -1420668.59 1088.00
   1  -6  1319603.36  735.67
  -6 -11  -130958.82 1313.93
  -3 -12   113334.79  447.38
   7   1 -1717600.88  820.59
  -6 -11  -132540.05 1035.68
  -2 -12   3   52.60  115.00
  -4   9  -858964.34 2011.30
   6 -11   131215.77 1154.55
  -6  11  -131827.45 1163.67
  -4  -9  -857951.0027588.46
  13  -7  -9 9410.30 1129.52
  -2  -3 -1424704.74 2093.34
  -3  12   113627.94  776.98
   3  12  -113182.49  434.07
  -1   6 -1319267.99  920.85
   3 -12  -113985.08  785.14
   7  -1 -1715315.56  673.90
  -1  -6 -1318228.43  809.06
  -2  12   3  672.16  232.08
   2  12  -3  355.35  150.64
   2 -12  -3  541.14  175.19
   2 -12  -3  403.09  119.14
  14   0   256129.40 1838.82
 -13  -3  -3 1889.56  336.84
 -14   0  -262262.07 2156.95
   0   3 -1521060.28 1076.37
  13  -3   3 2522.80  313.93
   0  -3 -1524697.27 1039.86
 -13   3  -3 1424.62  723.00
   9  -8 -12 1110.97  260.73
   9   8 -12  795.00  200.54
 -14  -6   9 6295.43  334.60
  15  -5  -736521.90 1816.63
 -15   5   737409.3517815.21
  -9   8  12  945.44  221.24
   9  -8 -12 1233.20  303.95
 -15  -5   740862.46 1173.58
  14   6  -9 6359.09  434.72
   9   8 -12  699.67  160.91
  14  -6  -9 7056.00  794.50
 -14   6   9 6653.89 3198.70
  -7   4 -10 3508.51  383.84
   7  -4  10 2356.44  236.02
  15  -5  -6 8031.62  642.87
  -5 -11   7 2229.67  363.40
  -7  -4 -10 1960.68  479.38
 -15  -5   6 8605.09  373.80
  -5  11   7 2325.77  339.60
   5  11  -7 2270.86  391.21
   5 -11  -7 2482.65  312.25
   5 -11  -7 2840.00  331.27
 -15   5   6 8758.25  298.44
  -3  12   2 9794.24  864.86
   3 -12  -2 9630.25 1362.47
  13  -6   0  906.16  245.44
  -3 -12   2 9362.89 1087.90
   3  12  -2 9045.67  387.39
 -13  -6   0  397.70  141.57
 -13   6   0  364.69  177.08
   9  -4   8 7317.03  764.02
  -9  -4  -8 5716.61  876.77
 -14   5   1 1905.95  253.01
  14  -5  -1 1310.14  289.12
 -14  -5   1 1129.85  306.84
  -9   4  -8 6148.46  916.01
 -10  -9   9 6066.55  776.07
  10  -9  -9 5162.23  517.37
  -1   9 -10 -127.98  143.74
  10   9  -9 5208.04  606.00
  -1  -9 -10  126.09  120.76
  10  -9  -9 5431.63  428.94
   6  -7 -14  527.40  189.04
  -1  -9 -10  425.76  153.57
   6   7 -14  585.32  146.39
 -10   9   9 5586.74  716.33
   6  -7 -14  488.74  150.68
   6   1 -1761303.19 2077.44
   6  -1 -1759548.14 1960.36
   0 -12  -313951.56  969.62
   0 -12  -312316.91  787.62
   0 -12   312705.83  655.12
   0  12   313300.39  481.36
   0  12  -312134.80  617.56
   5   7 -1421534.07 1167.03
 -11   9   320928.17 1562.34
 -11  -9   316595.13 1077.96
   5  -7 -1421459.41 1071.77
   5  -7 -1420054.37 1222.15
   8   1 -1726646.44  919.40
   8  -1 -1729188.05  941.85
   8  -1 -1724531.91  723.93
   8  -1 -1728584.21 1062.11
   8  -1  10 2084.00  271.99
  -8   1 -10 1965.69  342.00
  -8  -1 -10 2003.91  217.62
  15   0 -1362905.09 2236.91
  -9  -1  -9 3221.37  494.18
   9  -1   9 3093.93  322.66
  15   0 -1359362.64 2054.06
  -9   1  -9 3966.77 1403.32
 -12   8   2   80.11   97.41
 -12  -8   2  122.85  126.77
  -7  10  -325008.75 1289.11
  -7 -10  -325136.86 1015.06
  -7 -10  -325088.68 1284.90
  -1  -1 -1519503.23 1771.27
  -1   1 -1515531.69  737.86
   3 -12   0 1868.35  247.87
   3  12   0 2384.84  312.92
  -9 -10   135842.37 1501.43
  -3  12   0 1672.88  378.33
  -3 -12   0 2665.42  543.55
  -9  10   134342.08 1249.61
  16  -3  -7 9182.61  530.03
  16   3  -710403.36  877.50
 -14  -1  -2  491.32  113.77
  14  -6  -325277.16 2010.68
  -7   0 -1119378.94  975.90
 -16  -3   7 9896.27  337.15
 -14   6   324824.72  897.46
  14  -1   2  181.80  124.74
 -14  -6   324297.44 1061.28
 -14   1  -2  375.11  108.67
 -16   3   7 9907.05  377.08
  14   1   2  179.85   94.84
 -15  -5   8 1266.31  261.26
  15  -5  -8 1582.05  323.69
 -15   5   8 1248.46  245.25
  -4 -11  -4   -6.77   76.82
  -7 -11   5 4029.86 1445.57
   7 -11  -5 3607.78  342.95
  -7  11   5 3455.60  427.64
  -4  11  -4  127.99  152.36
   7  11  -5 4087.62  468.99
   4 -11   4  211.97  149.96
  -4 -11  -4  189.94   91.07
   7 -11  -5 3816.93  520.55
  10   7 -1325443.25  775.74
  10  -5 -1512436.94  800.91
  10  -5 -1512831.65  832.48
   5   0 -17 108456.   3432.
   0  10  -9  326.56  105.95
 -10   0  -822405.19 7566.20
  10   5 -1512133.80  387.76
 -10   7  1327385.24  918.30
  10  -7 -1328077.28 1844.47
   0 -10  -9  105.53  137.29
  10   7 -1326871.26  994.01
  10   5 -1511798.63  443.85
  10   0   822276.16 1488.05
   0 -10  -9  381.82  104.39
  10  -7 -1326039.05 1019.91
 -15   5   544096.13 1664.80
 -15  -5   547287.89 1771.06
   9 -10  -7  935.90  185.16
   7  -7 -14 4614.68  429.73
   7  -7 -14 4470.60  448.23
  -9  10   7  576.60  162.04
  15  -5  -545549.00 1788.45
  -9 -10   7  581.02  164.18
   9  10  -7  933.16  171.57
   9 -10  -7  628.90  150.28
   7   7 -14 4774.88  588.58
   5   8 -13 5136.05  633.83
   5  -8 -13 4333.56  472.08
 -13   7   2  509.76  176.92
   5  -8 -13 4150.98  495.48
 -13  -7   2  660.51  182.84
  14  -2 -14  159.23  135.39
 -11   9   7 5098.44  671.93
  16   2 -10  992.79  172.84
  11  -9  -7 5612.99  584.72
  14   2 -14  127.65  112.45
  16  -2 -10  918.74  192.37
   7 -11  -1 1033.96  250.40
  11   9  -7 5760.00  559.02
  14   2 -14   58.24  140.97
  14  -2 -14   54.32   77.95
  -7 -11   1  598.75  211.14
 -11  -9   7 5570.81  520.03
  11  -9  -7 6005.95  656.48
  -7  11   1  460.59  143.04
  16  -2  -4  467.46  137.08
 -16   2   4  294.69  134.86
  16   2  -4  383.75  147.71
 -16  -2   4  451.61  142.35
   3 -12  -3 2129.31  230.68
   3 -12  -3 2269.31  312.06
   3  12  -3 1948.21  325.48
  -3 -12   3 2335.36  387.66
  16   3  -817449.26 1521.80
  16  -3  -653744.14 1976.45
  16  -3  -816360.92 1279.07
 -16   3   817736.13  843.79
 -16  -3   659797.04 1979.84
  -3  12   3 2187.93  452.70
 -16  -3   817215.12  789.57
  16   3  -652303.05 1785.19
  -3 -11  -5  191.92  136.57
  15   0   0  -31.51  176.10
 -15   0   0  -42.34  130.12
  -3  11  -5  673.84  198.40
  15  -1 -13  311.80  107.63
  -3 -11  -5  267.43   87.88
   3 -11   5  663.53  189.93
  15   1 -13  -13.00  129.75
  15  -1 -13  -49.33  107.11
  15   1 -13  158.85   95.32
   6  -8 -1330933.89 1350.11
   6  -8 -1330954.01 1370.65
   6   8 -1334376.23 1206.29
   9   0 -17  723.43  175.07
   9   0 -17 1141.43  207.41
   9   0 -17  934.52  215.02
  -3   0 -14  -77.38  154.82
   1   9 -11 3513.69  348.30
   1  -9 -11 3957.05 1424.79
  11  -6   4 3893.59  471.18
 -11   6  -4 3903.80  441.31
   1  -9 -11 4112.83  508.11
 -11  -6  -4 3952.44  424.47
   1  -6 -1471700.63 2405.38
   1   6 -1474145.30 2489.44
  16   0 -11  243.07  115.34
  -7   1 -11 7866.50  660.79
  -7  -1 -11 7248.01  759.94
  13   2 -15  371.03  121.52
  13  -2 -15   34.69  120.77
  13  -2 -15  217.11  103.86
  13   2 -15  215.39  111.62
   6  -6 -1512477.29  609.43
   4  10 -10 8025.16  303.84
  -4 -10  10 9394.93  661.47
   4 -10 -1010801.41 1095.50
   6   6 -1511180.31  539.70
   4 -10 -10 9577.43 3369.13
   6  -6 -1512321.99 1017.48
   4   7 -14 8234.87 1094.51
  -3   6 -12 3074.81  473.05
   4   4 -1611609.60  448.35
   4  -4 -1610766.30  736.14
   9   4 -16 2549.88  207.52
  -8  -9  -426497.32 1286.26
   9   4 -16 1777.15  360.23
   3  -6  12 2904.33  252.56
  -3  -6 -12 3203.48  410.64
   4  -7 -14 8674.14  680.94
   9  -4 -16 1970.40  316.70
  -8   9  -427458.81  993.26
   9  -4 -16 2866.18  339.80
  -2  10  -831920.31 1208.90
   4  -7 -14 8403.26  940.01
  -2 -10  -830910.37 1294.50
  -2 -10  -831991.28 1175.87
  -8  -9  11 1380.54  240.53
  12   0 -16 7362.77  674.47
  -8   9  11 1397.09  322.56
  -2 -12  -2 2681.25  496.87
   8  -9 -11 1943.99  186.31
   2  12   2 2377.53  326.35
  -2  12  -2 2459.94  467.70
  -2 -12  -2 2143.60  209.86
   8   9 -11 1384.34  290.80
   8  -9 -11 1442.51  292.35
  12   0 -16 8508.72  882.13
   2 -12   2 2001.74  269.95
   1   0 -16  408.67  148.52
   6  -4  11 8076.23  368.19
  -6   4 -1110333.42 1025.53
   5   1 -17 2444.79  343.41
  15   3 -12 9683.73 3347.21
  15   3 -1210548.57  867.46
  10  -1   8 1917.73  207.76
 -10   1  -8 2291.38  388.54
  -6  -4 -11 7356.67  334.64
  15  -3 -1210135.64  906.56
  15  -3 -12 8697.45  817.51
   2   5 -15 3138.38  469.35
   2  -5 -15 3695.20  498.51
 -10  -1  -8 2841.03  497.90
   5  -1 -17 2547.77  474.49
  13  -5 -1320720.12  958.22
  13   5 -1321543.39  986.93
  13  -5 -1322152.14 1808.29
 -13   5  1321619.23 1028.87
   0 -11  -722067.48 1041.91
  -5  11  -3  485.48  177.82
   0 -11   720831.82 1238.72
  13   0   4  171.56  108.03
   5 -11   3  311.11  118.63
   0 -11  -724239.34  884.33
 -13   0  -4  166.67  143.14
  -5 -11  -3  462.73  104.69
  -4   5 -12 6508.43  723.84
   0  11  -720088.19 1286.73
  -5 -11  -3  350.38  127.06
   4  -5  12 5764.25  428.30
  -4  -5 -12 6966.74 1010.51
 -11   5  -5 1972.47  305.13
   4  -8 -13 4110.84  463.68
   4  -8 -13 4489.48  465.08
  10  -4   7   27.41   62.59
 -10  -4  -7 -123.65  212.76
 -10   4  -7  467.07  195.50
  11  -5   5 2226.05  253.73
 -11  -5  -5 1715.96  304.66
   4   8 -13 3881.19  609.51
 -11   8  -1 4329.89  561.62
 -11  -8  -1 3502.93  444.60
   7  -6 -15 1424.42  241.27
  15  -1   0 4255.90  593.77
 -15  -1   0 5230.24  763.00
   7   6 -15 1531.62  315.90
   7  -6 -15 1590.99  384.03
 -15   1   0 4770.95  563.57
  15   1   0 4096.72  736.48
   5 -10 -1082636.87 2692.00
   5  10 -1084130.50 2770.63
   5 -10 -1081183.05 2658.16
  -5 -10  1079032.03 2730.51
   9   1 -17 2678.18  267.44
  -1 -12  -3  285.12   85.26
   9  -1 -17 1936.19  238.45
   9  -1 -17 1356.71  291.66
   1  12   3  251.63  124.58
  -1  12  -3  297.63  160.48
  -1 -12  -3  195.66  128.46
   9   1 -17 1300.74  304.81
   1 -12   3  609.25  225.72
   9  -1 -17 1688.68  296.90
   7  -2 -17  853.98  167.51
   3 -10 -1035806.99 1737.74
   7   2 -17  993.86  176.15
  -3  -1 -1425261.07  975.35
  -3   1 -1430575.68 2256.62
   7  -2 -17  822.46  148.34
   7  -2 -17  860.80  219.11
   3  10 -1037428.91 1395.12
   3 -10 -1037024.07 1451.93
  16  -1 -11 2393.03  306.97
  12  -5 -1417526.34  994.59
  16  -1 -11 2408.11  204.10
 -12   5  1417599.23  834.17
 -16   1   3 8336.55  413.08
 -16  -1   3 7969.33  517.33
   5  -6 -15 2398.41  299.18
   5   6 -15 1888.30  360.04
  12  -5 -1419296.80 1627.63
  12   5 -1417743.92  837.82
   5  -6 -15 1835.41  204.59
  16   1 -11 2259.94  206.38
  16   1  -3 9091.26  631.51
  16  -1  -3 7732.34  621.76
  12  -8  -9 2359.64  273.45
  12   8  -9 2764.29  284.16
 -12   8   9 2557.25  303.10
 -12  -8   9 2205.03  367.35
  12  -8  -9 2596.24  307.41
  13  -4 -14 5590.07  564.00
  13   4 -14 5513.38  390.74
  -7   7  -844401.52 1969.20
  -7  -7  -846216.29 1647.00
  13  -4 -14 5732.40  744.72
   7  -7   847680.78 1586.14
  -3   9  -913996.03 1517.54
  -3  -9  -912770.48  653.38
 -15  -3   1  132.34   94.33
  15  -4 -1110995.14 1002.17
  15   3  -1  169.73  140.06
  15  -3  -1  742.60  226.02
 -15   4  1110719.23  313.24
 -15   3   1  484.50  193.34
  15  -4 -1110658.81  886.21
  12  -1 -16  346.30  160.74
  -3 -12  -1 3597.54  690.34
  12  -1 -16  174.66   91.37
   2 -12  -4 9523.40 3240.47
   2  12  -4 8897.02  574.41
  12   1 -16  193.39   81.48
   3 -12   1 3957.08 1431.50
  -2  12   410665.47 1426.22
   2 -12  -410173.39  657.85
  12   1 -16  208.76   69.73
  -3  12  -1 3942.47  528.56
  -2 -12   410237.21  769.97
   3  12   1 4116.99  553.58
  -3 -12  -1 3429.20  430.31
   1  -1 -16 9672.00 3405.24
   1   1 -16 9091.50  335.26
   1  12  -443096.57 1531.97
   1 -12  -441863.5814114.38
  -1  12   439845.44 1483.35
  -1 -12   441229.87 1489.88
   1 -12  -440784.63 1475.06
 -13   1  -4 1317.18  280.73
  13  -1   4 1260.17  250.42
 -13  -1  -4  972.25  215.86
  13   1   4 1566.81  327.47
   7   8 -1313267.19  637.13
   6  -2 -17 1233.96  242.74
   6   2 -17 1417.59  307.30
   7  -8 -1314914.99 1565.74
   7  -8 -1314321.48 1023.34
 -16  -3   5 2446.92  429.86
 -16   3   5 4018.67 1470.74
  16   3  -937865.87 1365.65
  16  -3  -936712.03 1429.09
 -16   3   940752.54 1358.72
  16  -3  -5 3660.76  452.41
 -11  -9   2  492.63  161.91
  16   3  -5 3394.86  380.23
 -11   9   2  543.31  141.37
   2 -11   611172.06  581.50
 -12   7  -115212.33 1253.51
  -2 -11  -611544.20  401.85
  -2 -11  -612679.75 1535.07
 -12  -7  -112918.58  661.88
  -2  11  -610988.07  618.50
  15   5  -915471.32  680.92
   8  -2  10 1049.83  234.69
 -15  -5   916821.35  757.46
  15  -5  -914315.32 1668.26
  -8  -2 -10 1137.99  225.68
 -15   5   916771.38 5659.21
  15  -5  -915479.39 1127.48
  -8   2 -10  817.63  226.29
  12  -6 -13 1322.00  221.23
  -6  11   724474.34 1381.20
  12   6 -13 1144.47  183.31
   6 -11  -725849.40 1235.32
  12   6 -13  872.59  177.30
  12  -6 -13 1273.24  229.29
   8  -2 -1717445.77  867.61
  -6 -11   726175.83 1144.06
   8  -2 -1718461.64  834.09
   8   2 -1718925.15  884.06
   8  -2 -1719214.18 1356.01
   6  11  -726466.76 1007.52
   6 -11  -726772.09 1663.91
 -12   6  13 1138.24  225.55
   4  12  -2  880.66  241.20
   9  -2   9 1021.76  181.00
  -4  12   2  431.81  180.02
  -9  -2  -9 1278.49  249.74
  -9   2  -9 1513.65  298.90
  -4 -12   2  888.57  201.40
 -10   8  -3  364.82  190.48
 -15  -4   210621.91  894.95
   8   7 -14 1826.46  240.59
  -1  -2 -15 2246.27  298.26
  15  -4  -213306.37 1146.96
 -10  -8  -3  285.33  108.80
   8  -7 -14 2008.75  214.04
  -1   2 -15 1860.46  309.81
 -15   4   211048.16  562.88
   8  -7 -14 2330.33  258.65
  -8   7  -739462.10 1429.68
   8  -7   741416.3813965.29
  -8  -7  -738623.21 1405.96
  -6   0 -1232336.42 1224.29
  -6  -7  -968455.58 2296.56
   6  -7   969041.53 2229.03
  -6   7  -968486.45 2325.75
 -14  -2  -2 5476.24  331.01
  15  -5  -4 5628.25  733.66
 -15   5   4 5711.53  728.80
  14  -2   2 5354.27  462.56
  14   2   2 5424.10  417.80
 -15  -5   4 5284.45  752.27
 -14   2  -2 6082.89  736.10
   4  12  -121415.03 1109.44
   4 -12  -119604.31 1147.47
  -4  12   119416.89 1344.76
  -4 -12   119971.20 1077.16
  -4   3 -1340122.59 1552.04
  -4  -3 -1338482.31 1691.82
 -14   6  1036339.25 1318.13
  14   6 -1034461.36 1252.17
  14  -6 -1035109.41 2503.80
 -14  -6  1034658.55 1198.64
  -7 -11   622433.62 7661.64
   7  11  -621779.67 1205.29
  -7  11   620954.93 1377.88
   7 -11  -622765.95 7752.99
   7 -11  -621319.37 1153.14
  -3  12   4  485.91  200.65
  14  -4 -13 4412.15  436.04
   3  12  -4  335.02  163.62
   3 -12  -4  306.40  164.22
  14  -4 -13 4188.40  399.09
  14   4 -13 3878.45  365.25
   3 -12  -4  164.99  100.07
  -3 -12   4  134.37  113.45
   7  -6   9 1059.36  216.03
  11   0   7 4667.03  677.86
  -7   6  -9  713.61  215.67
 -11   0  -7 5073.47  606.61
  -7  -6  -9 1483.90  304.35
   8  -6 -1560336.33 2113.56
   4   0 -17   89.04   66.65
   2   3 -16 2651.10  409.69
  -8   6  -8 1480.30  306.86
   8  -6   8 1532.90  277.91
   2  -3 -16 3046.76  366.26
   8   6 -1564556.57 2062.52
   8  -6 -1562980.57 2293.83
 -11   3  16  280.34   65.39
  11  -3 -16  461.25  116.45
  11   3 -16  557.16  167.62
  11  -3 -16  266.88   63.56
  -8  -6  -8 1213.01  239.56
   0   8 -12 5987.46  610.47
  13   7 -10 1084.94  172.25
  11  -7   324557.57 1198.02
 -13   7  10 1265.80  278.29
   6  10 -1029670.84 1153.98
  13  -7 -10 1298.44  206.23
   0  -8 -12 6258.58  790.90
   6 -10 -1030037.42 1483.92
   6 -10 -1029161.73 1157.25
  -6 -10  1030148.93 1128.41
 -13  -7  10 1219.46  215.01
 -11  -7  -325282.93  927.93
 -11   7  -324127.30 1107.28
  -6  10  1029307.55 9893.17
  13  -7 -10 1218.09  188.46
  12  -3   5  891.01  164.63
 -12   3  -5 1191.26  228.88
 -12  -3  -5  801.52  319.43
  -7  11   022801.22 7695.26
   4  12  -3 8083.30  783.30
  15   2 -13 1551.06  298.05
  -4  12   3 6420.46 2289.55
  15  -2 -13 2241.38  263.43
   3 -11  -8  242.54   91.06
  15  -2 -13 2099.20  253.86
  15   2 -13 2035.17  304.74
  -4 -12   3 7123.19  663.27
  -7 -11   023660.56  906.88
   4 -12  -3 7956.92  968.77
  -3 -11   8   37.82  147.04
   7 -11   023388.81  943.78
   3  11  -8  157.81  156.65
   3 -11  -8  110.77  113.65
   0 -12   4 5488.74  817.61
  -6  -1 -12 6683.86  700.85
   0 -12  -4 5965.74  596.72
   0 -12  -4 6326.94  710.62
  13   6 -1215680.99  684.08
   0  12  -4 5149.05  785.90
  13  -6 -1215082.16 1341.11
  13  -6 -1216641.55 1043.60
  -6   1 -12 6565.70  973.18
   0  12   4 6099.82  779.59
 -13   6  1216124.79  742.05
   2  10 -10 6428.26 2323.33
   3   8 -1340656.06 1633.83
  -2   8 -1118103.90  914.99
   2 -10 -10 6337.97  700.10
  -7   8  -718105.24 1803.49
 -11   9   840538.83 1530.30
  11  -9  -841477.0413982.67
  -7  -8  -720224.22 2121.61
   2 -10 -10 8025.26  821.97
  -2  -8 -1118293.14  932.90
 -11  -9   840268.87 1394.91
  11  -9  -836574.21 1877.90
   3  -8 -1339663.16 1510.81
   3  -8 -1337831.96 1363.36
  11   9  -838934.76 1491.68
  -8 -10   928903.12 1011.21
  -8 -10  -247225.19 1507.99
 -10   9  -1 3067.94  438.34
  -8 -10  -247084.00 1762.57
 -10  -9  -1 2523.91  446.36
   8 -10  -925896.81 1163.78
  -7  -2 -11 -313.05  246.29
  -8  10  -247633.49 1676.50
  -7   2 -11   90.87  101.55
   8 -10  -928779.74 1143.84
   7  -2  11   39.64   60.24
  -8  10   926429.71 1321.27
  -6   8  -814648.22 1340.13
  -6  -8  -814784.93 1558.07
   8  10  -929839.35 1098.97
   4  11  -8 7869.68  702.43
  -4 -11   8 7436.40  583.04
  -6  11  -212852.61  825.71
   4   6 -15  918.93  200.94
   3  -7 -1425002.57 1555.06
   3   7 -1424145.20  837.11
   3  -7 -1423516.46 1068.05
  -4  11   8 8214.37 1125.80
   4  -6 -15 1309.81  251.73
   6 -11   212413.71  641.90
   4 -11  -8 9008.85  907.67
   4  -6 -15 1006.73  193.45
  -6 -11  -212264.23  411.30
  -6 -11  -213405.76  684.11
   4 -11  -8 7678.52 1034.47
   0  -7 -1320734.88 1014.26
   0   7 -1319102.06 1157.43
  -9  10   060878.74 2113.91
  -9 -10   067035.63 2228.01
   5  -2 -17 1063.73  201.24
  -2  -7 -12  571.13  214.06
  10   0 -17   46.67   49.65
  -2   7 -12  734.45  202.34
  10   0 -17  119.34   71.35
   5   2 -17 1336.09  266.46
  10   0 -17  348.84  121.01
  10  -2   814387.32  873.44
 -10   2  -812713.60 1022.74
 -10  -2  -813474.99 1546.10
 -11  -8  11 8582.01  539.59
  14  -5 -1210475.28 1149.20
  11  -1   726471.81 1049.73
  11  -8 -11 9328.16  786.63
 -14   5  1210487.39  324.80
 -11   8  11 9784.59  848.89
  11   8 -11 8800.12  812.77
 -11   1  -727022.91  983.62
  14  -5 -1212023.47  916.95
 -11  -1  -730335.67 2308.84
  11  -8 -11 9033.97  830.84
 -12   4  15  144.61   89.32
  12  -4 -15  656.84  158.20
  12  -4 -15  342.97  166.78
 -12   8   1  132.68  117.53
  12   4 -15  570.14  142.36
 -14   6   2  442.76  161.19
 -14  -6   2  130.47  118.88
  12  -4 -15  216.01   43.54
 -12  -8   1   71.10   74.96
  14  -6  -2  659.67  172.69
   4   1 -1719435.35  953.67
   4  -1 -1720718.46 1512.76
   5  -9 -12 6191.06  583.69
  -4  12   0 1653.82  333.63
  -4 -12   0 1854.55  290.06
   5   9 -12 5479.73  634.49
   5  -9 -12 7160.78  740.88
   4  12   0 1855.20  236.42
   4 -12   0 1793.40  650.66
 -15   2   013757.89  919.52
 -15  -2   013333.56  842.43
   2  11  -8 7716.73 1073.74
   2 -11  -8 7964.33  686.45
   2 -11  -8 8793.30 1058.68
  15  -2   014510.24 1263.24
  15   2   013053.49 1217.34
  -2 -11   8 8278.13  887.45
 -13   5  -211346.79  536.55
 -13  -5  -210956.98 1280.72
   9  -2 -17 3478.12  328.44
   9   2 -17 4097.29  353.07
  13  -5   211443.05  982.01
   9  -2 -17 3579.69  304.40
   9   2 -17 2554.43  424.67
   9  -2 -17 2746.83  395.11
   9 -10  -843185.18 2281.53
  -9  10   842674.42 1605.76
  -3   2 -1419402.83 1951.10
  -9 -10   841364.5813977.76
  -3  -2 -1420251.36 2001.17
   9  10  -843153.93 1556.72
   9 -10  -844153.01 1625.75
 -16  -2   3 2211.27  319.81
  16  -2 -11  476.01  139.96
  16  -2 -11  481.75  154.77
  16   2  -3 2387.67  372.44
 -16   2   3 2192.08  287.05
  16  -2  -3 2654.33  208.63
  16   2 -11  318.13   93.24
  -5   4 -12 3762.84  588.33
  -5  -4 -12 4788.43  674.86
   9  -6   725408.76  965.25
  -6   6 -10 6477.70  880.87
   5  -4  12 3267.89  500.69
  -9  -6  -723160.14  854.47
  -6  -6 -10 6648.67  857.16
   6  -6  10 6220.51  608.06
  -9   6  -723423.81 1093.57
  -9   7  -619871.42  992.36
  -9  -7  -620078.57 1073.94
   9  -7   620047.13  982.55
 -10 -10   422282.71 1847.25
 -10  10   420698.27 1462.75
  10 -10  -419831.57 1258.29
   4  -9 -1271485.59 2364.34
   5  -7  1011366.83  681.98
   4   9 -1272079.21 2362.02
  -5   7 -1013133.09 1579.98
  -5  -7 -1012403.47 1054.66
   4  -9 -1270391.13 2501.89
 -11   6  1414516.12  641.03
  10   4 -1611764.27  877.37
  11   6 -1414177.75  642.06
   3   4 -1624123.99  835.41
  11  -6 -1414396.27  676.47
  11   6 -1413711.08  700.03
 -10   8  1217117.38  878.58
  11  -6 -1417326.12 1486.39
  10   4 -1610679.70  304.99
  10  -8 -1216395.80  758.39
  10  -4 -1610170.89  399.75
   3  -4 -1621724.37 1054.92
  10  -4 -1612545.14 1029.57
  10  -8 -1218389.77 1511.92
  12  -2 -16 2422.50  247.57
  10  10  -5  491.06  145.42
  -1  -5 -1423754.96  851.12
  12   2 -16 2128.22  241.16
 -10  10   5  278.91   82.80
   1   2 -1696467.20 3099.63
  -1   5 -1423956.10 1043.07
   1  -2 -1696672.67 3145.88
  10   1 -17  223.96   47.41
  10   1 -17  519.57  156.32
  10 -10  -5  797.72  309.21
  10  -1 -17  363.61  147.34
  12  -2 -16 2843.86  351.30
  10  -1 -17  289.52   76.69
  10  -1 -17  448.75  103.48
 -10 -10   5  652.33  179.77
  11  -4   615142.37 1264.44
 -11  -4  -611103.62  464.54
  -8   8  -611983.05 1055.74
 -11   4  -614115.71 1602.00
  -8  -8  -611501.32 1436.26
  13  -2   424871.45 1612.87
   8  -8 -13 9452.26 1017.29
  -5 -10  -625685.77 1012.54
   8   8 -13 9339.91  360.03
   8  -8 -13 9770.09 3365.62
 -13   2  -424499.16 1748.38
 -13  -2  -421889.15 1326.18
  -5  10  -624502.01 1049.72
  13   2   421750.55 1054.96
  -5 -10  -626908.41 1014.13
   8   8 -13 9179.67  241.46
  -9   9  -352596.83 1886.66
   6   9 -1243828.54 1570.69
   2 -12   3 1726.05  375.35
   6  -9 -1239853.15 1841.67
  -2 -12  -3 2122.81  274.06
  -2  12  -3 1911.20  420.36
 -14   4  -1  220.93  117.74
 -14  -4  -1  -34.76  138.10
   6  -9 -1241747.9814110.99
  -9  -9  -353461.17 1974.04
   2  12   3 2048.40  317.54
  -2 -12  -3 2438.21  334.29
  14  -4   1  236.31  156.29
  14   3 -14 6769.44  478.28
  14  -3 -14 7665.83  879.61
  16   3  -458965.39 2084.91
  14   3 -14 7402.15  678.94
  16  -3  -456541.57 1983.77
 -16  -3   461256.87 2007.06
  14  -3 -14 6461.62  600.47
  -5  -8  -9 2048.43  397.91
  16   3 -10 1925.19  238.67
  16  -3 -10 1841.87  241.63
  -5   8  -9 1781.40  344.67
 -16   3  10 1434.80  279.95
 -13   7   1 2492.92  312.76
 -13  -7   1 1733.23  332.29
   3 -12   2 2464.43  315.76
   3  12   2 2621.06 1004.60
  -3  12  -2 2402.84  327.94
  -3 -12  -2 2146.18  319.82
  -3 -12  -2 2745.57  407.63
 -10   9  10 122560.   3982.
   5  11  -8 1800.85  644.49
  -5 -11   8 1461.62  292.64
   5 -11  -8 1635.53  299.40
  10  -9 -10 128536.  43294.
 -10  -9  10 130512.  43950.
  10   9 -10 131571.  44306.
   5 -11  -8 1488.40  282.27
  10  -9 -10 125061.   3999.
  -5  11   8 1451.83  321.92
  -4  12   4 6887.79  849.77
  -1 -11  -728683.97 1028.88
  -1 -11  -729145.78 1151.05
  -4 -12   4 7404.98  537.37
  -1 -10  -918644.78 1140.18
  -2  -4 -1420292.83 1645.00
   1 -11   729565.10 9973.90
   4  12  -4 7529.21  818.18
  -1  11  -730122.09 1157.73
  -1  10  -919287.63 1177.23
  -1 -10  -919401.06  948.86
   4 -12  -4 8442.25 1057.47
   4 -12  -4 6332.82  505.72
  -2   4 -1414954.33  714.13
  13  -4   323924.10  915.43
  -6 -10  -5 5946.72  670.05
 -13   4  -323577.13 1149.45
  -6  10  -5 5940.71  803.54
 -13  -4  -325309.07  999.74
  -6 -10  -5 5668.33  443.48
   0   4 -15 5940.30  477.48
   0  -4 -15 6334.56  725.01
  13  -3 -15 1552.99  312.56
  13   3 -15 1677.50  271.90
  13  -3 -15 1958.16  252.50
   6  -5 -1616951.11 1610.28
  10 -10  -3 1094.62  303.09
 -10  10   3  786.39  298.62
 -10 -10   3  766.34  283.57
   6   5 -1613116.46  633.76
   7   5 -1635976.44 1257.23
   6  -5 -1613165.04  974.03
   7  -5 -1633094.01 1335.70
   7  -5 -1633001.86 1250.96
  11   5 -15  130.95   90.16
 -14  -5   0  597.81  167.05
   0  -9 -1116633.44 1877.79
 -15   5  10  213.34   73.22
  11  -5 -15   93.37   71.31
 -14   5   0  591.44  164.52
  15   5 -10   15.17   41.53
   0   9 -1116940.03  856.26
  15  -5 -10  -23.44  144.79
 -15  -5  10   24.64   46.80
  11  -5 -15  254.44  151.09
 -11   5  15   48.70   68.71
  14  -5   0  538.87  139.70
  11   5 -15   77.76   55.88
  15  -5 -10  211.02  183.96
   0  -9 -1115270.42  868.29
   8 -11  -310375.61 1272.08
   8 -11  -4  216.12  117.44
  -8  11   3 8648.02  567.94
   8  11  -4  541.18  156.91
  -8 -11   4  602.46  145.88
  -8  11   4  581.42  190.95
  -8 -11   3 9574.49 3243.73
   8  11  -310512.63 1150.50
  -4 -10  -737320.78 1372.60
  -4 -10  -735221.57 1352.51
  -4  10  -733253.05 1552.80
  16   0 -1238671.45 1527.43
  16   0 -1240586.51 1581.55
  16   0  -2 108196.   3522.
 -16   0   2 111083.   3521.
   9  -7 -14 2381.88  207.64
 -11  -9   138999.53 1419.70
  -9   7  14 2519.64  474.24
   9   7 -14 2352.52  432.94
   9  -7 -14 2482.39  251.18
  -9   9  1165749.75 2149.63
 -11   9   137609.12 1390.02
  -9  -9  1162325.63 2248.87
   9   7 -14 2421.71  282.61
   9  -9 -1163317.62 2120.61
   9  -9 -1164512.08 2105.26
   9   9 -1165536.99 2238.35
  12  -7 -12  480.91  164.93
  10  10  -621194.91 1070.71
  10 -10  -619051.34 1070.82
 -10  10   622489.14 7687.14
  12  -7 -12   63.03   91.94
  10 -10  -620834.71 1723.59
 -12   7  12  130.94  105.83
 -10 -10   619529.63 1112.79
   9  -6 -15  809.50  287.09
   1  12   430018.61 1315.72
  -1  12  -430089.33 1129.42
   9   6 -15  499.97  174.77
  -1 -12  -429086.07  980.77
   9  -6 -15  470.65  133.58
  -1 -12  -427575.66 1441.10
  -2  12   522361.51 1079.02
  -2 -12   522754.75 7678.58
   2  12  -524369.07  899.01
   2 -12  -525506.16 1266.46
   2 -12  -522454.54 7581.65
   1 -12   429247.34 9865.12
   9   6 -15  318.38  115.38
  -2   9 -10 9472.75 1164.01
  -2  -9 -10 8796.64  985.73
 -15   5   316645.36 1558.09
  15  -5  -316250.48 1165.73
 -15  -5   314430.63  710.87
   7  -3 -17 2776.68  266.98
  -7  10  10  266.70  135.92
  -6  -2 -1211630.15  479.03
   7  10 -10  164.83  107.08
   7 -10 -10  221.98   76.07
 -13  -6  -138529.69 1687.59
   7  -3 -17 2950.19  428.49
  -6   2 -1213930.09 1031.72
   7   3 -17 3092.04  505.04
 -13   6  -141176.29 1563.73
   7 -10 -10  145.21  120.35
  -7 -10  10  132.94  121.94
   7  -3 -17 3368.48  324.24
  13  -6   140852.07 1520.46
  14   0 -15   72.25   63.20
  16  -4  -7 1620.03  285.71
 -14   7   618376.78  971.02
 -16  -4   7 1251.80  277.67
 -14  -7   617710.03  963.27
  16   4  -7 1619.85  267.24
  14   0 -15   50.80   78.55
 -16   4   7 1188.38  251.66
   3  -9 -12 2814.67  339.05
   3   9 -12 2284.84  390.49
   3  -9 -12 2805.05  337.83
 -13   8   6 1787.49  308.37
  -1 -11   8  414.95  137.25
   1 -11  -8  676.92  187.08
 -13  -8   6 1928.05  284.02
   1 -11  -8  537.65  143.12
   1  11  -8  266.96  101.04
  -5   0 -1316820.80 1901.89
 -13   8   522149.23 1409.04
 -13  -8   523576.34  865.39
  12  -8 -10 1065.43  179.96
 -12   8  10  971.99  224.18
  12   8 -10  780.77  285.23
  12  -8 -10  742.60  207.22
 -12  -8  10  996.78  206.06
  11   7 -13 3825.19  454.15
  -3 -12   5 8814.97 1264.93
  -3  12   5 9149.16 1152.32
   3  12  -5 7577.21 1004.29
   3 -12  -5 8571.62  893.71
   3 -12  -5 9437.15  936.99
 -11   7  13 4330.00  353.57
  11   7 -13 5035.97  566.23
 -14  -7   733285.65 1283.63
   1 -10 -10   81.55  101.41
   1 -10 -10  443.67  194.98
   1  10 -10  223.50  111.68
  11  -7 -13 5223.43  570.34
 -14   7   733050.58 1377.25
  -4 -12  -1 4203.63  299.35
  -3  -5 -1314588.75 1410.59
  -8  -5  -913172.05 1498.18
  -1 -12   5 2924.63  343.37
   4  12   1 5367.58  795.41
  -1  12   5 3556.93  387.77
 -11  -2  -7 9415.73 1020.15
   1  12  -5 2654.66  570.02
   6  -3 -1724460.77  747.85
   1 -12  -5 3187.38  497.10
   1 -12  -5 2575.09  320.41
   6  -3 -1723616.43  932.64
  11  -2   7 9412.09  470.69
  -3   5 -1313035.73 1367.48
   4 -12   1 4427.51  444.08
  -4 -12  -1 4724.19  611.01
   8  -5   912159.70  791.34
   6   3 -1724476.16  953.05
  -4  12  -1 4686.12  579.37
  -8   5  -912850.18 1261.94
 -11   2  -710798.13 1230.38
   1   5 -1527021.93  938.06
   1  -5 -1529796.75 1898.52
  16   1  -2  695.36  237.94
  12  -5   4  501.15  158.96
   3   6 -15  304.13   92.73
   8  -5 -1632508.31 1395.64
   3  -6 -15  167.06  112.42
 -16   1   2  495.33  121.58
   8  -5 -1631151.00 1185.63
  16  -1  -2  549.10  173.67
   8   5 -1630726.67 1216.53
   5  -5 -1613660.36 1396.26
   5   5 -1611248.04  405.93
 -16  -1   2  683.66  173.52
 -12  -5  -4  417.50  161.73
   5  -5 -1612836.76  799.60
 -12   5  -4  489.98  153.89
 -16  -4   8 6202.58  211.77
   8  11  -5 7789.48  752.36
  -7  11   7 5877.05  569.94
   8 -11  -5 6383.59  751.04
   7  11  -7 5846.75  653.96
  -8  11   5 6696.74  914.60
  16  -4  -6  857.89  172.77
   7 -11  -7 4864.37  421.79
   8 -11  -5 6892.01  662.97
  -8 -11   5 6698.42 1006.97
  16   1 -12 1422.23  265.85
  -8 -11   2  181.17  136.25
 -16  -4   6  624.25  153.97
  16  -1 -12 2348.72  516.08
  -7 -11   7 5759.46  681.89
   7 -11  -7 5600.05  653.57
 -16   4   6  731.18  189.43
   4   2 -17 2015.06  397.52
 -16   4   8 5879.19  418.41
  16   4  -8 7090.58  553.19
   8 -11  -2  170.86  118.83
  16  -1 -12 1121.97  189.05
  16  -4  -8 6753.37  802.15
  16   1 -12  804.22  313.71
  16   4  -6  914.58  197.48
   4  -2 -17 1841.33  235.88
  -8  11   2  -24.72  149.72
   8   3 -1718947.23  925.36
   8  -3 -1718613.95 1242.92
   7   9 -12 1339.18  261.59
   7  -9 -12 1435.76  296.65
   7  -9 -12 1267.95  266.85
 -12  -6  -3 2050.95  349.08
   2   8 -1312855.45 1266.99
   2  -8 -1311396.85 1161.42
  12  -6   3 2212.06  236.14
  -8  -3 -10  -22.56  173.82
   8  -3  10  108.25  100.33
  -8   3 -10  310.24  169.23
   2  -8 -1313432.10 1238.48
   8  -3 -1718175.12  891.70
   8  -3 -1722232.36 1756.26
 -12   6  -3 2211.05  403.15
  -9  -3  -9 -220.53  161.10
   5 -12  -213869.94 1125.44
  -5 -12   215123.91  753.98
 -14   7   5 9465.26  393.81
   5  12  -214266.98  899.49
  -5  12   214894.00 1417.26
 -14  -7   510626.04  444.34
   9  -3   9   68.28   70.38
  -9   3  -9  655.74  216.84
  -1   3 -1531585.46 1187.74
  -1  -3 -1529565.16 9974.16
   0   6 -14 3950.54  507.92
  -5   6 -11 7315.70  787.81
  -7 -10  -411511.63  377.36
  -7  10  -411704.43  476.50
  -7 -10  -411877.33  501.05
  -5  -6 -11 6608.71  914.76
   5  -6  11 5687.83  509.98
   0  -6 -14 2523.38  324.79
  14  -1 -15  561.83  164.96
  14   1 -15  419.66  170.22
  10  -6   614860.04 1137.22
  -2   6 -1330434.23 1172.99
  14  -1 -15  570.32  158.13
 -10   6  -617834.76 1847.33
 -14   3  -2  342.71  175.07
  -2  -6 -1327447.50 1122.54
   2  -6  1328000.65  837.21
  12   0   6 4763.02  548.22
  14   1 -15  550.94  159.80
 -12   0  -6 5064.98  684.84
 -10  -6  -616687.68 5769.61
  14  -3   2  104.46  119.63
 -14  -3  -2  334.89  157.33
  -5 -12   3 1483.08  280.83
   5 -12  -3  902.39  261.82
  -4 -11  -526021.66  896.94
  -5  12   3  814.19  254.68
   5  12  -3 1318.54  241.74
  -4  11  -527962.36  984.73
  -4 -11  -526194.07 1243.31
  -7   5 -1023594.82 1792.13
   7  -5  1023469.69  856.49
 -13  -8   751944.51 1710.75
  13   8  -754434.56 2000.56
  -7  -5 -1022809.29 7715.33
 -13   8   756294.93 1931.76
   3   0 -17 8100.50  894.42
  -7  11  -1 2861.04  431.54
   7 -11   1 2662.34  418.95
  -7 -11  -1 1983.16  253.45
  -7 -11  -1 2107.96  370.68
   9  -5   8 1724.98  295.61
  10  -2 -1717862.79  818.11
  -9  -8  -5 4056.66  576.24
  -5   1 -13 2822.54  323.47
  -9   5  -8 1430.97  339.73
  10   2 -1719641.66 1412.10
  10   2 -1716084.24  653.65
  -5  -1 -13 3216.51  459.00
  -9   8  -5 4837.84  516.98
  -9  -5  -8 2154.39  351.23
  10  -2 -1716597.32  671.60
  10  -2 -1718251.58 1648.96
  15   0 -14   83.40   96.77
  15   0 -14  176.27   97.29
  15  -4 -12 1144.97  204.29
   2   7 -1412444.60  876.30
  15  -4 -12 1183.52  241.38
   2  -7 -1413698.42 1407.73
  -6  -9  -7  240.07  152.30
  -6   9  -7  259.86  185.15
  -5 -11  -419607.97 1059.17
  11   9  -947479.50 1702.96
  11  -9  -945849.29 1586.46
  -5  11  -419828.52  996.26
 -10  10   2 9300.33  571.79
 -11   9   948188.57 1726.42
  -5 -11  -418823.46  855.96
  11  -9  -949120.35 1742.75
 -11  -9   947267.17 1710.63
 -10 -10   210983.20 1051.53
  -5  12   1  685.34  178.15
  -5 -12   1  507.69  184.47
   5  12  -1  782.42  309.16
   5 -12  -1  775.29  312.95
 -14  -6  1127672.71  856.22
 -10   7  -536670.70 1745.15
  -4  -8 -10 1227.53  237.21
  15   3 -13 4109.65  403.32
  10  -7   538319.45 1510.85
 -14   6  1131422.77 1158.55
 -10  -7  -537370.21 1469.81
  14  -6 -1129341.2510048.75
  15   3 -13 4504.27  481.61
  15  -3 -13 3614.03  277.36
  -4   8 -10 1522.68  308.06
  14   6 -1128139.64  870.07
  15  -3 -13 3155.46  396.11
  -6  11   8  307.00  206.99
   6  11  -8  240.07  112.42
   6 -11  -8  343.51  243.82
   6 -11  -8  259.21  183.19
 -13   8   4 3422.09  446.77
 -13  -8   4 3091.58  420.49
  -6 -11   8  116.43  116.39
  -3 -10  -834812.07 1324.43
  -3 -10  -834707.13 1346.49
  -3  10  -834936.53 1359.48
   4  -7  11 8808.51  275.75
  -4   7 -11 9826.29 1097.95
  -4  -7 -1112558.80 1344.57
  -7  -3 -11  429.40  136.82
   7  -3  11  186.65   90.44
  -7   3 -11  513.51  166.92
 -12   1  -636223.00 1356.41
  12  -1   636210.62 1518.48
  12   1   637926.82 1536.80
  -2   0 -15  142.56  107.40
  -7   9  -6  449.07  129.50
  -7  -9  -6  197.28  152.40
 -12  -1  -634999.85 1299.72
 -15  -4   180173.04 2707.52
   3   1 -17 2205.97  325.56
  14   7  -8 1529.53  325.04
 -15   4   179430.99 2609.81
 -14  -7   8 1719.05  365.37
  11   0 -17 7397.05  748.35
   3  -1 -17 2691.78  421.46
 -14   7   8 1775.93  346.38
  11   0 -17 6006.62  618.94
  15  -4  -172848.81 2551.90
  -3  11  -624798.17 1288.46
  -3 -11  -626502.77 1219.19
  -3 -11  -625536.08  899.30
 -17   0   7  265.80   84.15
  -5  -9  -8  133.02  157.34
  13   0 -16   71.72   59.95
  17   0  -7   75.14  133.79
  -5   9  -8  467.00  245.05
  13   0 -16   35.61   90.00
 -10 -10   725298.82  889.71
  10  -3   8 5236.81  602.19
   4  12  -5  133.68  117.48
  -4 -12   5  442.37  145.51
   5  -3 -17   50.51   67.46
  15   1 -1414604.91 1302.82
   0   0 -1645339.64 1690.36
  15  -1 -1413255.26  991.20
   4 -12  -5  134.75  173.12
 -10  -3  -8 6608.53  775.54
 -10   3  -8 8148.34  866.26
   4 -12  -5  406.96  161.30
 -10  10   725870.46 1542.40
  10 -10  -725232.54 1722.16
  15  -1 -1429474.88 9958.33
 -17   0   8   58.69   59.86
  17   0  -8  129.63  140.02
  10  10  -723431.15  909.45
  -4  12   5  302.04  107.69
  10 -10  -723439.32  968.04
   5   3 -17   -5.65  108.25
  15   1 -1413792.85 1383.26
 -11   8  -2 3281.57  399.13
  16   4  -911631.31 1307.65
   0  12   511014.19  485.22
 -16   4   9 9952.49  449.39
  16   4  -9 9464.82  225.33
 -11  -8  -2 2341.22  429.00
  16  -4  -911909.07 1358.21
 -16  -4   512297.19  419.62
  16   4  -512530.75 1077.72
   0 -12   511508.26 1089.38
  15   0   119473.28 1610.37
 -16  -4   910675.19  318.63
 -16   4   513467.96 1069.20
   0 -12  -511830.63  680.87
 -15   0  -115906.10  902.39
  16  -4  -512199.41  856.34
   0  12  -510577.00  595.48
   0 -12  -510721.27  484.90
  13  -7 -1110326.01  795.50
  13   7 -11 9692.11 3334.65
 -13   7  11 9782.41  690.62
  13  -7 -1110408.15  730.68
 -13  -7  11 9102.02  329.31
   9   8 -1317658.02  789.38
  -9  10  -136393.63 1359.20
 -14  -7   413323.64  688.46
   9  -8 -1319219.79 1173.92
   9  -8 -1321789.06 2107.59
 -15   3   019821.48 1229.82
   9   8 -1317433.04  990.36
  15   3   015918.53 1661.26
  -9 -10  -134527.85 1392.65
  -9   8  1318932.95  925.01
 -15  -3   015035.50 1503.71
  15  -3   017265.71 1767.87
 -14   7   413368.99 1043.57
  -9 -10  -135706.30 1198.17
  -5 -12   4 4334.55  534.53
   5 -12  -4 3996.88 1398.98
   5  12  -4 3688.33  439.43
  14   0   3  -31.19  113.12
 -14   0  -3   65.36  103.96
  -5  12   4 4387.03  601.33
   5 -12  -4 4216.37  598.63
   9   3 -1720100.09  928.68
  -3   3 -1421592.75 1864.45
   9  -3 -1721570.89  980.96
  -3  -3 -1417278.26  901.30
   9   3 -1719317.16 1000.39
   9  -3 -1720558.43  929.89
   9  -3 -1723453.48 1532.08
  16   3  -311401.92  796.00
 -16  -3   3 9961.96  533.02
  16  -3  -311142.99  883.30
 -16   3   311722.07  664.76
  16  -3 -1123961.34 1774.48
  16  -3 -1126976.73 1979.51
  16   3 -1125319.06  931.54
   8  11  -6 5106.52  656.01
   8 -11  -6 4322.82  307.52
  -8 -11   6 4071.67  578.28
   8 -11  -6 3837.85  632.24
  -8 -11   136704.25 1558.04
  -8  11   6 4934.72  741.62
   8 -11  -137378.95 1402.32
  -2   1 -1526878.21 2017.89
  -8  11   135070.73 1309.29
 -15  -6   7 1873.74  404.90
  15  -6  -7 2547.02  325.28
 -15   6   7 2195.61  295.08
  -2  -1 -1524375.88 1057.05
  11   1 -17  933.21  173.24
  11   1 -17 1157.86  235.15
 -15   6   651194.46 1750.53
  15  -6  -648094.81 1789.34
  11  -1 -17  906.69  196.19
  11  -1 -17 1711.66  302.31
 -15  -6   650098.56 1699.33
  -4  -4 -13 1673.51  369.03
   4   5 -16 3546.79  553.60
   2  -9 -12  493.41  182.04
   4  -4  13  975.63  212.93
   4  -5 -16 3444.47  385.23
  -4   4 -13 1458.20  288.38
   9   5 -16 1947.87  317.68
   2   9 -12  354.50  228.72
   9  -5 -16 1955.03  254.59
   9   5 -16 2074.12  213.95
   9  -5 -16 2526.40  246.94
   2  -9 -12  192.98  105.97
 -17   1   713954.36  662.01
  12  -3 -1613397.55 1062.91
  13   1 -16 7205.12  833.14
 -14  -6   1  452.40  139.92
  12   3 -1613298.31 1023.80
  17   1  -713536.55 1123.60
  17  -1  -716410.48 1377.64
  13  -1 -16 7822.79  571.98
   1   3 -1612746.10  614.60
 -17  -1   713345.06  631.82
   1  -3 -1614485.16 1103.15
  13   1 -16 7994.54  675.55
 -14   6   1  732.53  177.05
  12  -3 -1611072.73  552.74
  14  -6  -1  918.93  269.29
  13  -1 -16 8027.16  696.00
 -12  -9   5 5117.84  704.92
  -6   5 -11 3796.42  511.48
   6  -5  11 4414.64  347.49
 -12   9   5 5082.28  573.86
  -6  -5 -11 3412.98  449.83
 -17   1   8  779.51  299.47
  17  -1  -8 1087.66  280.83
 -17  -1   8  595.28  163.69
   0  -1 -1610191.98  847.00
  17   1  -8  495.33  194.75
   0   1 -16 8785.61  468.81
 -12   8   018048.27 1685.66
  13   8  -8  699.77  159.71
  13  -8  -8  773.13  348.99
 -13  -8   8  763.37  291.19
 -12  -8   018582.97  949.01
  13  -3   4 8938.34 1102.16
  -6 -11  -310986.37  466.64
 -15   1  -111508.77 1217.98
   3 -12   3  280.60  130.17
 -17   0   6  253.01  100.57
 -15  -1  -110219.52  661.25
  -3  12  -3  222.51  130.51
  -6  11  -313005.57 1194.71
 -13  -3  -4 6288.71  724.80
  17   0  -6  155.57  122.25
 -13   3  -4 7801.10 1069.61
  -3 -12  -3  252.07   82.81
  15  -1   1 9314.64  423.45
  -6 -11  -312450.96  501.53
  -3 -12  -3   66.25  111.59
  15   1   110451.42 1057.87
   9 -10  -9 6641.21  725.53
  16   2  -215592.97 1373.07
   9 -10  -9 5419.35  476.47
  11  -4 -16   38.07   64.50
  16  -2 -12  292.94  150.88
  10  -5   7 4212.17  470.07
  11   4 -16  -32.69  100.87
  11  -4 -16   48.43   50.73
  -9 -10   9 5879.73  474.20
   2  -4 -16   18.22   76.09
   9  10  -9 4986.81  515.49
  11  -4 -16  308.30  135.50
  16   2 -12  156.97  101.33
 -16  -2   215657.65  751.84
  16  -2 -12   77.67   97.50
  -9  10   9 6523.17  830.09
 -10  -5  -7 4046.75  583.13
 -16   2   215435.51  852.86
 -11   4  16  112.43   86.13
   2   4 -16  268.10  116.53
 -10   5  -7 4292.37  547.95
  12  -9  -619266.22 1039.98
  12   9  -619825.06 1380.17
 -12   9   620418.60 1251.65
 -12  -9   619483.39  978.77
  17   0  -913472.56 1070.71
  -5 -12   028971.78 1557.64
   5 -12   030175.00 1225.33
 -12   4  -5 5857.26  607.66
  12  -4   5 5184.44  452.58
 -12  -4  -5 5444.51  765.01
   5  12   029441.51 9973.02
  -5  12   030514.57 1303.37
   0 -11  -8  847.07  217.20
  -1  -8 -1228327.02 1040.01
  14  -1   3 1483.64  263.79
 -14  -1  -3 2236.51  242.00
   0 -11  -8 1371.95  289.32
 -14   1  -3 2042.20  350.58
  -1   8 -1227683.91 1290.01
  14   1   3 1567.78  290.18
  -2 -12  -410195.80  394.48
  -2 -12  -412197.67 1209.18
   2 -12   410561.58  459.84
  -2  12  -411169.27 1084.74
  14   2 -15 9607.26 3359.22
  12  -7   2 6612.36  461.30
  14   2 -15 9894.27  393.91
 -12   7  -2 5474.41  700.79
 -12  -7  -2 6720.54  938.24
  14  -2 -15 9049.83  839.59
  14  -2 -15 8648.71  338.63
  13   5 -14  166.77   87.17
  13  -5 -14  391.19  129.83
  13  -5 -14  144.72   87.06
 -13   5  14   81.06   69.72
  -8   9  -5  397.70  157.44
 -15   6   8  901.07  211.84
  -8   9  12 2273.78  379.01
   8  -9 -12 2816.39  317.23
 -15   5  11 1549.03  297.77
  15  -6  -8  665.29  197.28
   8  -9 -12 2709.32  355.07
  15  -5 -11 2158.71  257.64
   8   9 -12 2627.45  961.81
  15  -5 -11 1704.72  392.66
 -15  -6   8  516.43  158.01
  -8  -9  -5  486.70  147.13
 -12  -9   411773.80  475.31
 -12   9   412832.74 1266.06
 -10  -9  -253079.88 2035.22
  10  -6 -1589155.93 3155.32
  10  -6 -1594063.67 2963.93
  10   6 -1595874.01 3006.18
  -5  -2 -1320928.24 1913.17
 -10   9  -250358.83 2208.81
 -10   6  1598767.68 3145.48
  -5   2 -1317666.97  913.28
  10   6 -1593763.53 2984.86
[truncated: 1,078,812 more chars]
