# Supplementary material for: An unprecedented binuclear cadmium di­thio­carbamate adduct: bis­[μ2-N-(2-hydroxy­eth­yl)-N-iso­propyl­carbamodi­thio­ato-κ3 S:S,S′]bis­{[N-(2-hydroxy­eth­yl)-N-iso­propyl­carbamodi­thio­ato-κ2 S,S′](3-{(1E)-[(E)-2-(pyridin-3-yl­methyl­idene)hydrazin-1-yl­idene]meth­yl}pyridine-κN)cadmium]} dihydrate
Source: Acta Crystallogr E Crystallogr Commun. 2016 Aug 2;72(Pt 9):1234–8. doi: 10.1107/S2056989016012214 (PMC5120695; doi:10.1107/S2056989016012214)
Supplement: Supplementary file 2 [file e-72-01234-Isup2.hkl]

data_I                                                                          
_shelx_title '  cd'                                                             
_shelx_refln_list_code          4                                               
_shelx_F_calc_maximum      338.22                                               
_exptl_crystal_F_000      1432.00                                               
_reflns_d_resolution_high  0.7696                                               
                                                                                
loop_                                                                           
 _space_group_symop_operation_xyz                                               
 'x, y, z'                                                                      
 '-x+1/2, y+1/2, -z+1/2'                                                        
 '-x, -y, -z'                                                                   
 'x-1/2, -y-1/2, z-1/2'                                                         
                                                                                
_cell_length_a    16.4700                                                       
_cell_length_b    12.2257                                                       
_cell_length_c    17.0862                                                       
_cell_angle_alpha  90.000                                                       
_cell_angle_beta  114.932                                                       
_cell_angle_gamma  90.000                                                       
                                                                                
_shelx_F_squared_multiplier     1.000                                           
                                                                                
loop_                                                                           
 _refln_index_h                                                                 
 _refln_index_k                                                                 
 _refln_index_l                                                                 
 _refln_F_squared_calc                                                          
 _refln_F_squared_meas                                                          
 _refln_F_squared_sigma                                                         
 _refln_observed_status                                                         
   2   0   0      12263.84      12507.67       155.95 o                         
   4   0   0      13541.56      13907.31       107.52 o                         
   6   0   0      72504.17      78436.27       936.93 o                         
  10   0   0       7666.33       7474.67       125.08 o                         
  12   0   0         29.55         71.31        27.71 o                         
  14   0   0       4955.96       4806.56       111.93 o                         
  16   0   0       2596.66       2476.80        94.00 o                         
  18   0   0        242.67        202.17        29.80 o                         
   2   1   0      10357.37      10546.31        73.06 o                         
   3   1   0      15032.12      15011.29        88.39 o                         
   4   1   0       3606.37       3511.63        41.86 o                         
   5   1   0       6493.40       6011.04        92.55 o                         
   6   1   0         67.57        100.45        10.48 o                         
   7   1   0      15016.94      15361.55       107.12 o                         
   8   1   0         13.31          9.06        10.12 o                         
   9   1   0        593.74        497.41        26.22 o                         
  10   1   0       6095.80       6051.83        84.10 o                         
  11   1   0        681.74        863.02        52.88 o                         
  12   1   0       8829.03       8970.00       183.41 o                         
  13   1   0        489.79        473.67        52.44 o                         
  14   1   0       1082.44       1005.09        36.00 o                         
  15   1   0        598.16        564.75        39.68 o                         
  16   1   0       5819.78       6030.17       114.16 o                         
  17   1   0         23.08         62.52        11.41 o                         
  18   1   0       4125.83       4268.77       118.51 o                         
  19   1   0         23.64         62.20        11.41 o                         
   0   2   0        836.07        975.47        11.90 o                         
   1   2   0        594.18        582.51         9.45 o                         
   2   2   0       4079.18       4021.72        35.20 o                         
   3   2   0       1106.51       1409.14        33.77 o                         
   4   2   0       5072.43       5198.26        87.85 o                         
   5   2   0       5814.71       5675.18        79.84 o                         
   6   2   0        715.94        725.40        22.64 o                         
   7   2   0       2754.14       3048.70        49.13 o                         
   8   2   0         79.82        127.95        10.47 o                         
   9   2   0       2329.72       2104.10        35.46 o                         
  10   2   0        656.50        573.85        44.54 o                         
  11   2   0      10667.21      11090.24       110.35 o                         
  12   2   0        126.44        127.24        12.10 o                         
  13   2   0       1922.92       2033.84        99.74 o                         
  14   2   0       1370.10       1364.00        47.26 o                         
  15   2   0       1739.32       1669.77        62.14 o                         
  16   2   0        513.18        531.40        36.01 o                         
  17   2   0      10234.60      10313.82       345.48 o                         
  18   2   0        106.46         70.84        11.09 o                         
  19   2   0       1773.09       1748.70        73.88 o                         
   1   3   0      15513.82      16521.30       127.66 o                         
   2   3   0        924.27        984.53        16.05 o                         
   3   3   0       4114.40       4021.53        57.18 o                         
   4   3   0       4685.61       4767.48        61.39 o                         
   5   3   0       1591.27       1441.59        75.28 o                         
   6   3   0       2481.07       2271.02        68.48 o                         
   7   3   0       3321.61       3416.10        66.16 o                         
   8   3   0        868.62        816.97        40.78 o                         
   9   3   0       1574.13       1514.62        55.69 o                         
  10   3   0       6767.23       6617.03        79.86 o                         
  11   3   0        719.23        617.89        76.35 o                         
  12   3   0       4973.81       4741.16        75.31 o                         
  13   3   0        198.18        204.59        15.22 o                         
  14   3   0        287.40        274.84        16.58 o                         
  15   3   0       1989.68       2159.84       120.95 o                         
  16   3   0       3151.95       3115.97       144.13 o                         
  17   3   0        388.53        440.98        25.24 o                         
  18   3   0       3397.73       3405.72       119.08 o                         
  19   3   0        135.20        110.28        27.72 o                         
   0   4   0      96987.27      78583.84     11142.02 o                         
   1   4   0       6070.49       6103.86        65.75 o                         
   2   4   0      17479.12      17428.36       107.14 o                         
   3   4   0          9.19         42.63         9.29 o                         
   4   4   0        618.82        545.40        27.72 o                         
   5   4   0        815.57        794.31        24.40 o                         
   6   4   0      16479.80      16846.63       240.55 o                         
   7   4   0       3247.38       3186.20        64.32 o                         
   8   4   0      19744.59      20012.92       455.53 o                         
   9   4   0        426.82        558.62        59.29 o                         
  10   4   0       1666.17       1559.57        49.20 o                         
  11   4   0         45.76         43.85        16.77 o                         
  12   4   0         95.11        158.36        14.52 o                         
  13   4   0       2313.78       2051.61        73.06 o                         
  14   4   0        686.83        733.68        38.42 o                         
  15   4   0         45.02         54.49        10.92 o                         
  16   4   0       2556.61       2505.11        55.13 o                         
  17   4   0        144.29        156.47        17.68 o                         
  18   4   0        500.77        709.42        82.31 o                         
   1   5   0      18218.28      19392.95       154.26 o                         
   2   5   0      45336.14      47763.38       258.54 o                         
   3   5   0        854.17        796.60        21.23 o                         
   4   5   0      22601.69      22946.81       342.76 o                         
   5   5   0       6630.95       6660.93        92.70 o                         
   6   5   0       2734.69       2712.03        94.96 o                         
   7   5   0       5296.27       5192.53        98.70 o                         
   8   5   0       1644.35       1583.97        67.52 o                         
   9   5   0        137.12        205.16        28.27 o                         
  10   5   0      13885.92      13627.68       351.50 o                         
  11   5   0         13.55         11.04         9.26 o                         
  12   5   0       6235.05       6441.86       111.43 o                         
  13   5   0         35.20         35.07         8.47 o                         
  14   5   0         75.73         70.24        11.01 o                         
  15   5   0        367.52        396.48        32.65 o                         
  16   5   0       2516.88       2398.72        73.70 o                         
  17   5   0        161.22        167.77        25.94 o                         
  18   5   0       2305.73       2543.24       103.74 o                         
   0   6   0       4171.24       4118.36       104.55 o                         
   1   6   0         97.46        110.69         6.94 o                         
   2   6   0       2153.90       2497.44        36.01 o                         
   3   6   0        174.30        151.84        12.26 o                         
   4   6   0       1560.99       1742.11        23.68 o                         
   5   6   0       7080.47       7257.87        92.13 o                         
   6   6   0       3154.41       3132.83        62.57 o                         
   7   6   0          5.23         30.62        10.24 o                         
   8   6   0       2746.83       2732.50        81.42 o                         
   9   6   0       7597.09       7518.21       148.54 o                         
  10   6   0       2934.36       2762.62        90.96 o                         
  11   6   0       3890.79       3856.47       118.73 o                         
  12   6   0         34.69         18.21        15.58 o                         
  13   6   0         46.01         65.10        19.50 o                         
  14   6   0       4068.12       3950.87       105.34 o                         
  15   6   0       1071.81        981.86        62.47 o                         
  16   6   0       1698.10       1833.36        99.90 o                         
  17   6   0       2215.77       2332.98        60.34 o                         
   1   7   0       9080.76       9813.68        67.04 o                         
   2   7   0       4906.38       5170.08        66.42 o                         
   3   7   0       2280.81       2183.56        44.08 o                         
   4   7   0       1397.78       1446.91        40.76 o                         
   5   7   0          5.63         16.95         5.99 o                         
   6   7   0        754.65        725.94        46.80 o                         
   7   7   0      11788.64      12490.05       140.52 o                         
   8   7   0        144.10        168.34        22.39 o                         
   9   7   0       7036.21       7151.63       155.03 o                         
  10   7   0       1643.23       1719.57       149.87 o                         
  11   7   0        249.09        268.30        27.19 o                         
  12   7   0        107.01        121.16        20.66 o                         
  13   7   0        426.61        552.39        46.13 o                         
  14   7   0        100.18        103.60        15.88 o                         
  15   7   0       2518.83       2429.49        62.01 o                         
  16   7   0        363.32        379.06        38.46 o                         
  17   7   0        529.66        591.81        39.29 o                         
   0   8   0      13771.21      15275.32       260.26 o                         
   1   8   0       1429.54       1404.65        35.08 o                         
   2   8   0      10182.81      10747.05        90.32 o                         
   3   8   0       2709.14       2733.95        48.02 o                         
   4   8   0       1446.18       1363.77        58.54 o                         
   5   8   0          5.89         27.36         8.20 o                         
   6   8   0       8877.68       8654.30       105.33 o                         
   7   8   0       1375.68       1339.63        44.05 o                         
   8   8   0      12956.02      13279.73       287.93 o                         
   9   8   0        342.12        397.14        38.20 o                         
  10   8   0       2547.84       2292.03        93.73 o                         
  11   8   0        287.08        311.91        37.16 o                         
  12   8   0       2201.63       2262.89       101.39 o                         
  13   8   0        350.58        407.64        39.34 o                         
  14   8   0       2457.48       2502.93       158.62 o                         
  15   8   0        128.72        159.25        15.17 o                         
  16   8   0       1098.67       1175.22        67.52 o                         
   1   9   0       4611.00       4733.46        69.71 o                         
   2   9   0       3775.93       3941.62        54.48 o                         
   3   9   0        868.52        827.00        42.47 o                         
   4   9   0      12624.67      12975.71       122.10 o                         
   5   9   0        326.52        352.02        23.74 o                         
   6   9   0       7065.51       6958.31        95.31 o                         
   7   9   0       2009.23       1866.78        59.94 o                         
   8   9   0       4324.39       4207.13        78.56 o                         
   9   9   0         11.23         16.97        15.65 o                         
  10   9   0      12410.25      12624.71       311.10 o                         
  11   9   0        207.12        226.61        22.01 o                         
  12   9   0        879.89        844.15        50.64 o                         
  13   9   0          5.10         24.97        10.30 o                         
  14   9   0        206.65        206.52        19.58 o                         
  15   9   0         11.06         30.86        15.91 o                         
   0  10   0        206.92        295.84        30.43 o                         
   1  10   0        574.13        706.86        39.56 o                         
   2  10   0       3068.14       3268.08        51.13 o                         
   3  10   0       6360.60       6516.17       119.41 o                         
   4  10   0       2299.70       2210.15        67.14 o                         
   5  10   0       1165.33       1153.83        20.73 o                         
   6  10   0       4769.11       4679.67        80.56 o                         
   7  10   0       1437.60       1346.78        52.05 o                         
   8  10   0       9211.02       9540.01       158.16 o                         
   9  10   0       7795.32       7839.66       377.43 o                         
  10  10   0        564.01        611.81        51.82 o                         
  11  10   0       1047.76        973.64        91.99 o                         
  12  10   0       1664.77       1673.18       115.92 o                         
  13  10   0         16.60         27.14        13.64 o                         
  14  10   0       2072.60       2165.81        72.95 o                         
  15  10   0       1304.24       1502.23        99.01 o                         
   1  11   0       3098.54       3014.17        44.59 o                         
   2  11   0         27.88         14.64         7.42 o                         
   3  11   0        895.55        951.64        69.58 o                         
   4  11   0        778.71        836.06        58.63 o                         
   5  11   0        518.85        447.38        19.30 o                         
   6  11   0       1942.45       1801.38        48.17 o                         
   7  11   0       2883.42       2884.32        79.88 o                         
   8  11   0         39.29         43.04        24.34 o                         
   9  11   0       4205.84       4120.50       247.55 o                         
  10  11   0         11.50         20.97        11.27 o                         
  11  11   0        317.97        291.61        37.54 o                         
  12  11   0         80.35         56.10        16.99 o                         
  13  11   0        122.02        141.09        21.70 o                         
  14  11   0        786.27        753.71        79.48 o                         
   0  12   0          6.55         22.06        12.21 o                         
   1  12   0       1026.40       1042.26        73.31 o                         
   2  12   0       2336.26       2315.59        61.32 o                         
   3  12   0        213.91        257.47        26.70 o                         
   4  12   0        223.49        222.05        19.12 o                         
   5  12   0       3829.11       3678.84        94.68 o                         
   6  12   0        257.01        237.06        24.79 o                         
   7  12   0          5.31          9.49        18.12 o                         
   8  12   0       2716.24       2542.80        72.55 o                         
   9  12   0        142.71        159.94        32.54 o                         
  10  12   0       3387.96       3575.50       355.97 o                         
  11  12   0        555.57        574.76        67.37 o                         
  12  12   0         65.60         55.41        13.99 o                         
   1  13   0        605.96        691.04        42.43 o                         
   2  13   0       6856.90       7169.14       153.36 o                         
   3  13   0        115.41        158.93        20.33 o                         
   4  13   0       3704.49       3571.69        71.90 o                         
   5  13   0         14.96         24.29        10.80 o                         
   6  13   0        810.71        903.54        61.79 o                         
   7  13   0          1.82         25.80         9.18 o                         
   8  13   0       1128.17       1203.33        68.12 o                         
   9  13   0        821.06        809.75        89.13 o                         
  10  13   0       3743.97       4225.01       253.61 o                         
  11  13   0       1591.05       1740.18       104.75 o                         
   0  14   0       1193.10       1189.84        87.75 o                         
   1  14   0        543.04        586.03        33.73 o                         
   2  14   0       1271.97       1387.65        89.56 o                         
   3  14   0       5216.24       5261.49       105.65 o                         
   4  14   0        317.08        317.40        19.32 o                         
   5  14   0        195.81        222.89        17.47 o                         
   6  14   0       3813.71       3835.11       103.14 o                         
   7  14   0       1039.87       1037.54        58.79 o                         
   8  14   0       5814.50       6234.61       110.65 o                         
   9  14   0       1079.58       1164.77        64.62 o                         
   1  15   0       2059.61       2081.16        82.51 o                         
   2  15   0        131.31        162.18        17.60 o                         
   3  15   0          6.23         52.70        12.49 o                         
   4  15   0       1238.43       1337.84        92.19 o                         
   5  15   0       1239.59       1216.62        65.78 o                         
   6  15   0       2291.63       2304.08        57.40 o                         
 -19   0   1        504.11        504.44        44.37 o                         
 -17   0   1       4408.42       4687.42       110.45 o                         
 -15   0   1       7542.49       7671.44       194.81 o                         
 -13   0   1       1395.50       1340.16       142.20 o                         
 -11   0   1       2353.87       2316.66        53.18 o                         
  -7   0   1      26083.97      25943.30       255.05 o                         
  -5   0   1      31346.71      30823.16       376.64 o                         
  -3   0   1       2418.94       2398.18        29.01 o                         
   3   0   1      14878.72      13942.62       183.90 o                         
   9   0   1        364.39        400.58       105.47 o                         
  11   0   1          2.12         39.50        28.05 o                         
  13   0   1       1796.67       1809.09       103.05 o                         
  15   0   1       2363.37       2071.57       218.67 o                         
  17   0   1        139.11        146.26        19.25 o                         
 -19   1   1       2986.02       2991.32        79.58 o                         
 -18   1   1         46.92         42.96         8.91 o                         
 -17   1   1       4235.58       4331.48        92.63 o                         
 -16   1   1         64.17         88.52        11.64 o                         
 -15   1   1         98.54        117.43        14.45 o                         
 -14   1   1       4243.74       4085.54        59.20 o                         
 -13   1   1       7533.67       7817.40       144.01 o                         
 -12   1   1         54.12         42.15        14.32 o                         
 -11   1   1       9454.51       9341.75        96.41 o                         
 -10   1   1       1237.39       1134.34        41.23 o                         
  -9   1   1        138.71        155.95        11.76 o                         
  -8   1   1       6231.32       5932.34        65.99 o                         
  -7   1   1       8573.04       8556.19        76.07 o                         
  -6   1   1       7065.97       6848.67        60.14 o                         
  -5   1   1         20.94         13.99         4.91 o                         
  -4   1   1       4814.99       4667.10        44.65 o                         
  -3   1   1       5982.13       5677.69        51.97 o                         
  -2   1   1       2300.87       2322.19        17.62 o                         
   1   1   1       4514.17       4642.89        48.38 o                         
   2   1   1      21529.56      22074.09       131.54 o                         
   3   1   1      94143.23      94441.34      1117.77 o                         
   4   1   1       6330.89       6072.56        65.67 o                         
   5   1   1      16694.26      16751.98       115.90 o                         
   6   1   1       5971.46       5832.64        64.83 o                         
   7   1   1      17830.65      19388.97       157.79 o                         
   8   1   1       1021.01        905.22        33.80 o                         
   9   1   1      10947.14      11100.79       174.30 o                         
  10   1   1          6.85         18.77         7.80 o                         
  11   1   1      12417.07      13375.88      3794.85 o                         
  12   1   1         32.81         46.73         9.92 o                         
  13   1   1       3162.58       2908.82        38.90 o                         
  14   1   1       1137.22       1137.43        54.50 o                         
  15   1   1       1180.57       1206.72        56.27 o                         
  16   1   1         20.62         26.74        10.08 o                         
  17   1   1       6148.07       6511.21       212.64 o                         
  18   1   1        252.18        229.33        25.20 o                         
 -19   2   1         34.44         49.43         8.85 o                         
 -18   2   1       3782.63       3733.68       125.76 o                         
 -17   2   1         79.33         84.17        13.03 o                         
 -16   2   1       2518.86       2546.02        68.36 o                         
 -15   2   1       1686.57       1658.80        79.13 o                         
 -14   2   1        976.27       1103.47        39.87 o                         
 -13   2   1        549.94        614.60        33.68 o                         
 -12   2   1       4543.33       4481.66        72.84 o                         
 -11   2   1       1958.14       1769.72        63.47 o                         
 -10   2   1       2575.62       2595.56        43.33 o                         
  -9   2   1        487.34        472.41        25.98 o                         
  -8   2   1       1451.96       1337.12        27.82 o                         
  -7   2   1         27.24         36.56         5.58 o                         
  -6   2   1       1427.81       1331.65        29.89 o                         
  -5   2   1        253.35        254.61        14.46 o                         
  -4   2   1        251.01        299.47        16.76 o                         
  -3   2   1       9840.64      10533.85        64.93 o                         
  -2   2   1        772.94        708.39        10.94 o                         
  -1   2   1         15.01         32.01         4.80 o                         
   0   2   1      19750.15      20040.06       109.08 o                         
   1   2   1       1025.78        987.10        12.72 o                         
   2   2   1       3818.16       3947.74        94.88 o                         
   3   2   1       3789.80       3673.77        61.13 o                         
   4   2   1        679.64        576.22        26.93 o                         
   5   2   1       1959.02       1800.07        36.77 o                         
   6   2   1        314.57        385.32        21.58 o                         
   7   2   1         61.39         88.75        10.57 o                         
   8   2   1       3433.58       3215.73        50.99 o                         
   9   2   1       2168.82       2057.56        67.19 o                         
  10   2   1      15517.76      16265.33       180.16 o                         
  11   2   1        987.65        784.39       117.79 o                         
  12   2   1       5990.87       5896.25       100.27 o                         
  13   2   1         56.49         51.35        10.06 o                         
  14   2   1          2.06          7.64        12.56 o                         
  15   2   1       2287.75       2306.68        71.25 o                         
  16   2   1       6418.11       6658.54       128.18 o                         
  17   2   1         47.27         19.95         8.47 o                         
  18   2   1       3230.87       3172.42       105.81 o                         
 -19   3   1       3654.55       3865.26       102.72 o                         
 -18   3   1        118.61         99.87        16.27 o                         
 -17   3   1       2363.65       2405.48        64.81 o                         
 -16   3   1       2923.84       2770.01        65.86 o                         
 -15   3   1         32.54         38.51        16.37 o                         
 -14   3   1       7277.67       7364.61       127.67 o                         
 -13   3   1       3493.36       3431.15        52.87 o                         
 -12   3   1        186.87        236.73        22.77 o                         
 -11   3   1        587.20        610.63        27.51 o                         
 -10   3   1       2386.42       2158.59        40.87 o                         
  -9   3   1        509.35        506.55        31.20 o                         
  -8   3   1      17286.45      17981.48       224.79 o                         
  -7   3   1       2443.09       2480.08        52.58 o                         
  -6   3   1       6190.85       6482.97       127.74 o                         
  -5   3   1       1861.31       2117.48        69.35 o                         
  -4   3   1       4411.58       4488.04        98.33 o                         
  -3   3   1        139.06        129.55        12.00 o                         
  -2   3   1      11520.66      11573.88        95.39 o                         
  -1   3   1      21247.32      22188.06       169.32 o                         
   0   3   1      14651.63      15150.14        91.04 o                         
   1   3   1       2134.79       2383.44        32.38 o                         
   2   3   1        216.13        239.64        20.55 o                         
   3   3   1       8170.69       8501.54        86.04 o                         
   4   3   1       1166.15       1137.94        40.07 o                         
   5   3   1       2224.88       2051.46        43.45 o                         
   6   3   1       2375.59       2218.38        71.42 o                         
   7   3   1        116.44        153.57        42.16 o                         
   8   3   1        354.73        461.36        65.83 o                         
   9   3   1       3906.48       3782.23        53.89 o                         
  10   3   1        491.51        598.34        41.72 o                         
  11   3   1      18460.95      18641.34       184.13 o                         
  12   3   1        575.64        565.45        42.17 o                         
  13   3   1        405.28        428.59        23.02 o                         
  14   3   1       1412.34       1424.18        42.72 o                         
  15   3   1        326.31        397.85        25.14 o                         
  16   3   1        174.12        193.91        16.42 o                         
  17   3   1       2164.87       2043.62       154.18 o                         
  18   3   1        633.51        643.40        48.51 o                         
 -19   4   1        174.46        168.25        20.17 o                         
 -18   4   1         24.12         38.00        11.30 o                         
 -17   4   1       4964.56       4991.67       167.37 o                         
 -16   4   1        608.21        646.82        41.20 o                         
 -15   4   1       9181.47       9500.70       267.69 o                         
 -14   4   1          0.38          4.63         7.90 o                         
 -13   4   1       5515.78       5652.68       147.69 o                         
 -12   4   1         32.50         58.47        12.43 o                         
 -11   4   1         55.93         67.36        14.22 o                         
 -10   4   1         27.30         94.54        15.11 o                         
  -9   4   1      24658.21      25736.51       308.85 o                         
  -8   4   1        436.61        420.38        57.12 o                         
  -7   4   1      41790.46      43369.00       376.10 o                         
  -6   4   1       2216.65       2280.74        64.74 o                         
  -5   4   1       6740.99       6969.97        71.09 o                         
  -4   4   1       1704.57       1581.78        23.31 o                         
  -3   4   1       1935.81       1711.68        18.96 o                         
  -2   4   1        915.67       1050.32        15.89 o                         
  -1   4   1      77498.66      80339.55       484.79 o                         
   0   4   1        359.02        404.44        15.76 o                         
   1   4   1      56730.13      58665.98       598.42 o                         
   3   4   1        365.76        455.43        21.27 o                         
   4   4   1       1441.87       1395.17        41.62 o                         
   5   4   1      11602.82      11332.67       121.69 o                         
   6   4   1       5382.71       5492.87       168.36 o                         
   7   4   1      11578.35      11766.74       245.27 o                         
   8   4   1        222.23        238.95        31.85 o                         
   9   4   1        342.21        407.26        37.03 o                         
  10   4   1       2075.49       2003.17        90.71 o                         
  11   4   1         10.46         30.47         9.82 o                         
  12   4   1        972.24        970.08        89.64 o                         
  13   4   1       4719.99       4472.46       107.30 o                         
  14   4   1         21.47         17.38        10.12 o                         
  15   4   1       2781.34       2868.58        83.91 o                         
  16   4   1        181.91        218.40        58.78 o                         
  17   4   1        161.12        172.64        21.52 o                         
  18   4   1         52.27         63.44        18.13 o                         
 -18   5   1       1395.40       1367.49        85.72 o                         
 -17   5   1        934.47       1026.10        64.68 o                         
 -16   5   1          4.90         18.90         7.14 o                         
 -15   5   1          1.06         39.88        14.57 o                         
 -14   5   1        189.97        193.87        30.26 o                         
 -13   5   1       6040.26       5980.96       111.17 o                         
 -12   5   1        163.57        162.44        16.71 o                         
 -11   5   1       1849.68       1769.50        74.81 o                         
 -10   5   1       1752.80       1775.05       110.99 o                         
  -9   5   1       2149.25       2062.48        62.99 o                         
  -8   5   1       5585.98       5344.15       223.83 o                         
  -7   5   1       1407.57       1190.86        43.84 o                         
  -6   5   1      24772.31      27130.26       371.28 o                         
  -5   5   1       4016.45       3687.61        62.52 o                         
  -4   5   1         83.41        115.53         7.52 o                         
  -3   5   1      15527.46      16028.74        97.88 o                         
  -2   5   1      11804.62      12450.44        96.50 o                         
  -1   5   1       3522.39       3851.60        35.33 o                         
   0   5   1       3987.30       4042.80        49.97 o                         
   1   5   1      18628.28      19647.88       135.67 o                         
   2   5   1       1560.72       1507.17        24.10 o                         
   3   5   1      26536.29      26464.44       288.94 o                         
   4   5   1        919.87        925.12        25.62 o                         
   5   5   1      14111.54      15003.62       214.55 o                         
   6   5   1       7464.14       7777.56       202.13 o                         
   7   5   1       3906.29       3901.71        84.24 o                         
   8   5   1       2444.74       2369.98        80.87 o                         
   9   5   1      18575.62      19540.26       272.73 o                         
  10   5   1        357.00        412.45        50.69 o                         
  11   5   1       9552.42       9778.88       143.38 o                         
  12   5   1        469.25        538.68        47.75 o                         
  13   5   1        879.88       1076.78        62.45 o                         
  14   5   1         99.85        139.86        16.17 o                         
  15   5   1       1391.72       1595.08        72.33 o                         
  16   5   1         77.39        110.56        13.21 o                         
  17   5   1       3671.67       3853.30       121.29 o                         
 -18   6   1       1813.43       1809.68       115.08 o                         
 -17   6   1        845.40        797.86        56.91 o                         
 -16   6   1        892.26        885.09        52.95 o                         
 -15   6   1       3062.50       3127.92        82.73 o                         
 -14   6   1         46.01         81.29        15.49 o                         
 -13   6   1        663.29        699.65        28.54 o                         
 -12   6   1        659.05        729.86        61.93 o                         
 -11   6   1        484.69        450.67        30.43 o                         
 -10   6   1       4028.22       3831.36        84.91 o                         
  -9   6   1       3735.56       3667.34        71.38 o                         
  -8   6   1        111.31        149.82        23.89 o                         
  -7   6   1         24.15         56.19        10.85 o                         
  -6   6   1       1661.91       1584.63        66.07 o                         
  -5   6   1          0.08          8.89         6.18 o                         
  -4   6   1       3747.53       3455.61        41.48 o                         
  -3   6   1      11238.54      12164.56        78.50 o                         
  -2   6   1       4232.30       4650.60        48.16 o                         
  -1   6   1         12.21         34.41         5.28 o                         
   0   6   1       4693.52       5006.27        59.61 o                         
   1   6   1       5747.51       5901.92        68.73 o                         
   2   6   1       5172.29       5223.89        70.82 o                         
   3   6   1        624.49        597.98        28.47 o                         
   4   6   1       5379.65       5292.54        82.32 o                         
   5   6   1        829.29        786.74        35.94 o                         
   6   6   1       1179.85       1149.47        48.02 o                         
   7   6   1       5383.71       5241.76        99.42 o                         
   8   6   1      16518.65      17110.67       243.08 o                         
   9   6   1          3.94         13.39        14.97 o                         
  10   6   1      14034.60      14807.07       242.95 o                         
  11   6   1         15.91        -12.64        11.82 o                         
  12   6   1       1609.11       1623.09        78.51 o                         
  13   6   1       4862.31       4942.32       112.26 o                         
  14   6   1        433.22        507.97        34.95 o                         
  15   6   1       3465.62       3577.18       230.45 o                         
  16   6   1       1485.65       1579.79        71.17 o                         
  17   6   1         15.51          8.96        10.08 o                         
 -17   7   1        600.45        611.55        35.21 o                         
 -16   7   1       3286.28       3282.38       102.72 o                         
 -15   7   1          0.37         22.02         7.91 o                         
 -14   7   1       2134.46       2080.65        75.39 o                         
 -13   7   1        182.07        270.14        46.57 o                         
 -12   7   1         96.55         96.87        28.64 o                         
 -11   7   1        200.31        231.88        22.13 o                         
 -10   7   1       3096.88       2874.03        83.57 o                         
  -9   7   1       1262.02       1269.47        82.65 o                         
  -8   7   1      11422.16      11947.05       224.99 o                         
  -7   7   1         55.69         52.97         8.93 o                         
  -6   7   1        216.66        207.25        15.09 o                         
  -5   7   1       1835.74       1816.31        43.41 o                         
  -4   7   1        510.47        477.85        27.75 o                         
  -3   7   1       1090.58       1075.41        27.77 o                         
  -2   7   1       5033.77       5360.78        55.98 o                         
  -1   7   1       4925.80       4956.42        59.69 o                         
   0   7   1        321.14        333.00        24.79 o                         
   1   7   1        328.22        394.97        35.98 o                         
   2   7   1        101.68         81.55         9.37 o                         
   3   7   1        597.88        706.21        33.50 o                         
   4   7   1        594.11        566.89        30.90 o                         
   5   7   1        207.80        231.00        25.01 o                         
   6   7   1       1172.66       1147.76        45.35 o                         
   7   7   1        714.97        675.88        65.73 o                         
   8   7   1        963.53       1045.65       100.32 o                         
   9   7   1       2355.76       2227.12        90.58 o                         
  10   7   1          2.51         29.02        14.61 o                         
  11   7   1       3628.61       3515.03        93.17 o                         
  12   7   1       1785.39       1653.36       140.61 o                         
  13   7   1         42.50         34.29        11.08 o                         
  14   7   1        822.55        813.79        48.29 o                         
  15   7   1        725.83        867.63        59.37 o                         
  16   7   1        215.86        229.42        20.29 o                         
 -17   8   1       4023.51       4286.68       100.33 o                         
 -16   8   1          9.32         -9.24        10.10 o                         
 -15   8   1       2463.53       2531.70        89.34 o                         
 -14   8   1        139.59        132.73        18.21 o                         
 -13   8   1        520.21        551.19        48.44 o                         
 -12   8   1         10.64         11.66         7.75 o                         
 -11   8   1        516.43        613.57        46.17 o                         
 -10   8   1        222.65        279.67        38.96 o                         
  -9   8   1       7742.89       7726.44       147.65 o                         
  -8   8   1        444.10        432.99        37.69 o                         
  -7   8   1      15379.84      15750.37       155.72 o                         
  -6   8   1        309.12        303.79        24.99 o                         
  -5   8   1        694.10        693.72        37.94 o                         
  -4   8   1       4414.30       4609.77        61.25 o                         
  -3   8   1       7412.38       7530.26        71.71 o                         
  -2   8   1       2857.62       3000.78        39.48 o                         
  -1   8   1       5116.20       5083.51        62.77 o                         
   0   8   1         15.60         34.50         7.63 o                         
   1   8   1       1738.61       1621.15        44.21 o                         
   2   8   1       4918.79       5224.68        71.35 o                         
   3   8   1        279.20        312.39        21.90 o                         
   4   8   1       1182.73       1090.91        31.19 o                         
   5   8   1         28.58         56.53        10.65 o                         
   6   8   1          1.78          7.07         5.96 o                         
   7   8   1      11320.87      11728.81       292.23 o                         
   8   8   1       2672.70       2422.30       137.92 o                         
   9   8   1       5617.84       5625.52       256.11 o                         
  10   8   1        467.28        504.38        38.56 o                         
  11   8   1        433.98        473.72        50.69 o                         
  12   8   1         48.69         75.18        15.82 o                         
  13   8   1       4348.69       4354.66        59.96 o                         
  14   8   1        508.28        547.94        40.14 o                         
  15   8   1        335.50        310.90        23.98 o                         
  16   8   1         18.00         17.41        12.29 o                         
 -16   9   1        733.73        783.87        51.41 o                         
 -15   9   1        121.82        114.39        15.89 o                         
 -14   9   1         11.23         36.96        21.42 o                         
 -13   9   1        638.73        699.77        60.59 o                         
 -12   9   1         60.72         61.21        13.79 o                         
 -11   9   1       4703.70       4695.96       121.77 o                         
 -10   9   1       2175.79       1945.33        50.67 o                         
  -9   9   1       9607.77       9367.21       175.71 o                         
  -8   9   1        532.62        464.38        56.84 o                         
  -7   9   1       1752.05       1624.05        71.53 o                         
  -6   9   1       5768.20       5965.24       105.37 o                         
  -5   9   1      21023.79      21725.18       255.67 o                         
  -4   9   1        129.73        160.20        18.02 o                         
  -3   9   1      12661.66      13053.56       128.92 o                         
  -2   9   1        782.72        784.57        61.16 o                         
  -1   9   1        165.91        212.40        16.41 o                         
   0   9   1       2930.36       2988.11        41.12 o                         
   1   9   1      15956.30      16984.94       150.16 o                         
   2   9   1        957.23        970.50        48.88 o                         
   3   9   1      10529.26      10879.63       173.59 o                         
   4   9   1        132.27        143.66        14.18 o                         
   5   9   1       2792.81       2785.46        42.96 o                         
   6   9   1        249.66        258.34        22.79 o                         
   7   9   1        307.62        323.63        21.26 o                         
   8   9   1       1178.30       1189.83        96.22 o                         
   9   9   1       8855.45       8964.33       324.71 o                         
  10   9   1        315.51        346.63        38.34 o                         
  11   9   1       3862.14       3819.06       122.92 o                         
  12   9   1         41.51         47.48        13.67 o                         
  13   9   1        323.26        377.51        33.18 o                         
  14   9   1        136.97        155.76        19.20 o                         
  15   9   1       1597.22       1573.41        58.26 o                         
 -15  10   1       3273.75       3204.16       138.65 o                         
 -14  10   1          0.60         29.93        10.21 o                         
 -13  10   1        141.94        146.70        18.25 o                         
 -12  10   1        240.56        262.50        23.70 o                         
 -11  10   1          1.06         41.34        18.78 o                         
 -10  10   1        758.25        824.93        57.98 o                         
  -9  10   1       4458.21       4287.61       117.76 o                         
  -8  10   1       1645.86       1585.82        46.77 o                         
  -7  10   1       3737.47       3601.86        76.32 o                         
  -6  10   1        355.51        365.98        30.73 o                         
  -5  10   1        375.68        413.97        42.85 o                         
  -4  10   1       4064.46       4105.49        61.95 o                         
  -3  10   1       5863.02       5704.47        94.66 o                         
  -2  10   1       1151.36       1165.96        73.01 o                         
  -1  10   1       1728.37       1777.82        49.16 o                         
   0  10   1       3419.05       3360.32        47.50 o                         
   1  10   1         35.32         88.61        12.04 o                         
   2  10   1       3044.66       2994.76        40.79 o                         
   3  10   1        515.05        555.43        56.08 o                         
   4  10   1       7790.85       7737.52       115.89 o                         
   5  10   1        327.38        362.65        26.13 o                         
   6  10   1        358.00        353.34        22.65 o                         
   7  10   1       6915.65       6911.71       123.90 o                         
   8  10   1       8334.87       8170.96       159.68 o                         
   9  10   1       4573.84       4363.06        92.59 o                         
  10  10   1       5311.20       5236.78       274.12 o                         
  11  10   1        764.27        909.70        80.93 o                         
  12  10   1         55.79         37.46        19.20 o                         
  13  10   1       6219.18       6062.21       167.53 o                         
  14  10   1        191.45        217.45        39.72 o                         
 -14  11   1        303.00        312.71        38.11 o                         
 -13  11   1          8.16         22.56        12.38 o                         
 -12  11   1         48.62         43.99        12.23 o                         
 -11  11   1         31.96         61.28        15.80 o                         
 -10  11   1       1206.27       1153.12        60.44 o                         
  -9  11   1         36.41         48.39        14.41 o                         
  -8  11   1       4466.00       4453.78        99.98 o                         
  -7  11   1         91.64         82.78        18.78 o                         
  -6  11   1       1286.08       1198.09        61.15 o                         
  -5  11   1       1043.94       1166.80        65.56 o                         
  -4  11   1        236.85        244.13        17.47 o                         
  -3  11   1        805.07        942.51        53.70 o                         
  -2  11   1       3642.17       3578.37        63.56 o                         
  -1  11   1          4.70         13.27         7.17 o                         
   0  11   1        538.80        495.07        32.24 o                         
   1  11   1         22.64         21.09        10.06 o                         
   2  11   1        810.83        810.24        43.04 o                         
   3  11   1        128.60        124.03        17.24 o                         
   4  11   1        339.23        319.12        24.92 o                         
   5  11   1       3204.11       3171.99        62.61 o                         
   6  11   1       3980.41       3891.46        70.78 o                         
   7  11   1        317.71        284.20        25.35 o                         
   8  11   1       6126.17       6185.16       157.92 o                         
   9  11   1          0.33         21.93        16.32 o                         
  10  11   1          5.72         28.43        10.50 o                         
  11  11   1        458.37        454.07        49.23 o                         
  12  11   1       2815.07       2813.72        95.04 o                         
  13  11   1          4.23          9.57         9.30 o                         
 -13  12   1        998.74        993.15        82.27 o                         
 -12  12   1        291.89        309.62        29.72 o                         
 -11  12   1        293.53        246.41        26.11 o                         
 -10  12   1        359.02        332.67        41.04 o                         
  -9  12   1       6115.20       5989.00       123.34 o                         
  -8  12   1         22.24          9.43        11.50 o                         
  -7  12   1       1203.00       1178.27        66.29 o                         
  -6  12   1       1987.50       1966.12        76.79 o                         
  -5  12   1         84.83         81.70        13.57 o                         
  -4  12   1       2585.76       2476.42        70.94 o                         
  -3  12   1       1863.14       1642.10        33.27 o                         
  -2  12   1         88.05        113.26        20.56 o                         
  -1  12   1        303.07        399.01        24.92 o                         
   0  12   1         14.94         39.31         9.95 o                         
   1  12   1       2337.59       2271.36        53.08 o                         
   2  12   1        580.03        617.48        30.88 o                         
   3  12   1        434.04        461.94        31.84 o                         
   4  12   1        547.58        548.50        25.31 o                         
   5  12   1        436.68        378.22        30.85 o                         
   6  12   1        734.62        772.87        56.26 o                         
   7  12   1        664.99        705.10        48.61 o                         
   8  12   1       1292.90       1377.92        82.28 o                         
   9  12   1       1405.60       1308.90       187.96 o                         
  10  12   1         75.00        105.79        17.32 o                         
  11  12   1         77.59        127.67        21.06 o                         
  12  12   1          5.87         24.67        12.29 o                         
 -11  13   1       2690.54       2975.03       112.79 o                         
 -10  13   1       2165.12       2082.36       106.32 o                         
  -9  13   1       1710.89       1619.36        61.67 o                         
  -8  13   1         85.70         86.25        11.78 o                         
  -7  13   1        359.88        375.89        27.03 o                         
  -6  13   1          2.52         34.77        10.21 o                         
  -5  13   1       7268.49       7432.81       164.96 o                         
  -4  13   1        146.64        160.74        17.46 o                         
  -3  13   1       5345.63       5352.79        82.19 o                         
  -2  13   1         80.36         91.65        12.55 o                         
  -1  13   1        100.72        105.94        12.90 o                         
   0  13   1        881.83       1054.71        69.66 o                         
   1  13   1       7429.79       7810.21       133.38 o                         
   2  13   1       1148.62       1127.94        85.72 o                         
   3  13   1       4605.76       4640.12        69.76 o                         
   4  13   1        111.87        105.04        16.01 o                         
   5  13   1       1279.19       1301.62        65.86 o                         
   6  13   1        222.59        195.97        19.87 o                         
   7  13   1        346.56        318.98        47.48 o                         
   8  13   1        180.98        186.94        29.64 o                         
   9  13   1       4150.02       4385.67       150.60 o                         
  10  13   1       1222.27       1355.32       100.75 o                         
  -9  14   1       2824.42       2868.65        90.03 o                         
  -8  14   1         34.37         76.81        12.50 o                         
  -7  14   1       5252.29       5415.44        95.52 o                         
  -6  14   1          3.72         19.57         8.27 o                         
  -5  14   1          0.67         18.66        17.52 o                         
  -4  14   1       2331.48       2313.78       102.90 o                         
  -3  14   1       1896.88       1820.12        39.96 o                         
  -2  14   1       1633.90       1591.72        59.99 o                         
  -1  14   1       3354.68       3187.44        84.82 o                         
   0  14   1        126.66        122.39        13.03 o                         
   1  14   1        809.08        918.41        58.33 o                         
   2  14   1       8355.25       8850.80       165.28 o                         
   3  14   1         93.42         84.00        16.82 o                         
   4  14   1        980.73        982.28        53.08 o                         
   5  14   1       1957.87       1875.56        49.69 o                         
   6  14   1        856.89        921.76        65.92 o                         
   7  14   1       2689.68       2463.16        61.46 o                         
   8  14   1       2019.71       2069.17       101.64 o                         
  -6  15   1        323.12        324.68        23.01 o                         
  -5  15   1       1747.92       1753.25        53.14 o                         
  -4  15   1         72.88         77.44        16.24 o                         
  -3  15   1        587.60        527.68        49.75 o                         
  -2  15   1       1808.18       1835.02        55.68 o                         
  -1  15   1        465.92        481.18        33.45 o                         
   0  15   1       4056.35       4233.35        93.50 o                         
   1  15   1         45.04         47.58        12.88 o                         
   2  15   1        723.44        717.74        49.39 o                         
   3  15   1        119.39        151.64        22.21 o                         
   4  15   1        971.19       1039.79        65.73 o                         
   5  15   1       1747.28       1872.72        63.01 o                         
 -20   0   2          0.13         35.19        10.83 o                         
 -18   0   2       2042.76       2037.70        74.15 o                         
 -16   0   2      12744.52      13444.47       305.29 o                         
 -14   0   2       9864.57       9728.56       430.08 o                         
 -12   0   2         33.41         86.04        17.03 o                         
  -8   0   2      45176.64      44177.66       532.95 o                         
  -6   0   2       4899.77       4890.38       133.81 o                         
  -4   0   2        864.00        870.95        28.38 o                         
  -2   0   2      24220.63      24329.79       221.45 o                         
   2   0   2      63139.80      60171.91       528.94 o                         
   4   0   2      42352.71      46650.40      1415.14 o                         
   6   0   2      10327.89      10432.26       173.79 o                         
   8   0   2        747.48        888.03        54.05 o                         
  10   0   2      11635.77      12112.32       164.62 o                         
  12   0   2        919.62        861.73        41.50 o                         
  14   0   2       7099.09       7217.21       375.94 o                         
  16   0   2        165.69        155.12        20.20 o                         
  18   0   2        711.39        684.03        60.17 o                         
 -20   1   2        918.21        901.19        58.43 o                         
 -19   1   2         48.54         36.44         8.71 o                         
 -18   1   2       1827.82       1785.32        42.65 o                         
 -17   1   2         16.72         16.80        19.75 o                         
 -16   1   2         61.90         71.68         9.95 o                         
 -15   1   2       1727.26       1643.41        33.61 o                         
 -14   1   2       3351.17       3338.04        57.48 o                         
 -13   1   2       1972.96       1900.24        61.22 o                         
 -12   1   2       8059.53       8029.55       122.98 o                         
 -11   1   2        163.61        213.01        16.72 o                         
 -10   1   2         36.98         42.28         7.69 o                         
  -9   1   2       7402.33       6881.57        63.64 o                         
  -8   1   2       6334.38       6434.74        83.04 o                         
  -7   1   2       4069.57       4056.92        50.22 o                         
  -6   1   2      17304.52      17104.27       149.69 o                         
  -5   1   2       6987.54       6974.80        54.35 o                         
  -4   1   2       1469.71       1409.78        13.99 o                         
  -3   1   2       7992.03       7589.12        40.36 o                         
  -2   1   2      17009.78      16518.88        87.52 o                         
  -1   1   2      18971.08      18517.84       138.90 o                         
   0   1   2       2146.84       2151.90        31.97 o                         
   1   1   2       5464.98       5508.41        72.55 o                         
   2   1   2      30431.78      31167.59       305.27 o                         
   3   1   2       2552.45       2393.77        32.59 o                         
   4   1   2      53145.11      53924.29       581.66 o                         
   6   1   2       1357.48       1353.04        28.57 o                         
   7   1   2         79.54         89.94        11.16 o                         
   8   1   2       3855.35       3578.75        84.04 o                         
   9   1   2       2822.84       2595.08        44.34 o                         
  10   1   2       9034.73       9237.31       180.67 o                         
  11   1   2        170.44        174.32        15.87 o                         
  12   1   2       4942.04       4769.12        74.75 o                         
  13   1   2        227.02        225.00        16.79 o                         
  14   1   2         52.45         39.72         8.93 o                         
  15   1   2         22.71         29.86        18.65 o                         
  16   1   2       2998.71       3046.04        76.85 o                         
  17   1   2         10.09         20.80         8.10 o                         
  18   1   2       2423.81       2470.16       146.38 o                         
 -19   2   2        162.54        183.70        33.70 o                         
 -18   2   2         78.88        104.88        12.43 o                         
 -17   2   2        196.52        248.57        16.50 o                         
 -16   2   2       1913.06       1908.42        63.96 o                         
 -15   2   2        198.56        216.88        14.92 o                         
 -14   2   2         27.30         38.62        13.45 o                         
 -13   2   2       2336.15       2281.50        69.18 o                         
 -12   2   2        365.39        418.83        40.65 o                         
 -11   2   2       3581.50       3458.12        53.11 o                         
 -10   2   2       2659.87       2524.92        84.55 o                         
  -9   2   2        745.00        667.69        36.72 o                         
  -8   2   2       1370.19       1389.20        39.58 o                         
  -7   2   2      24712.90      24887.27       423.22 o                         
  -6   2   2       3295.70       3259.84        47.43 o                         
  -5   2   2       2628.93       2425.08        26.91 o                         
  -4   2   2      26959.89      28084.58       120.23 o                         
  -3   2   2      48521.05      48622.93       298.38 o                         
  -2   2   2      23613.41      23715.81       165.75 o                         
  -1   2   2      21313.04      21683.46       109.25 o                         
   0   2   2        435.55        420.50        10.74 o                         
   2   2   2       1034.37        937.13        23.89 o                         
   3   2   2      19085.13      18394.41       272.30 o                         
   4   2   2        344.63        347.18        34.06 o                         
   5   2   2        142.76        201.92        25.95 o                         
   6   2   2       1746.66       1592.42        23.10 o                         
   7   2   2       1837.04       1786.79        25.23 o                         
   8   2   2         30.66         50.26        10.28 o                         
   9   2   2       7244.26       6691.19       107.58 o                         
  10   2   2        284.24        327.11        25.67 o                         
  11   2   2       7565.27       7452.37       130.21 o                         
  12   2   2        414.98        498.33        34.03 o                         
  13   2   2        127.98        109.75        14.31 o                         
  14   2   2        772.48        673.64        26.52 o                         
  15   2   2       2873.21       2794.86        59.26 o                         
  16   2   2        392.72        415.97        34.19 o                         
  17   2   2       5318.47       5526.90        97.52 o                         
  18   2   2          0.77         31.23        11.93 o                         
 -19   3   2         89.48         98.88        12.43 o                         
 -18   3   2       2026.59       2179.06        62.29 o                         
 -17   3   2        340.59        407.41        27.21 o                         
 -16   3   2         26.85         34.96         8.30 o                         
 -15   3   2       3097.26       2906.77        64.95 o                         
 -14   3   2       3627.74       3473.14        56.05 o                         
 -13   3   2       2051.56       1970.76        67.48 o                         
 -12   3   2        878.77        871.52        40.16 o                         
 -11   3   2       9128.08       9485.87       143.29 o                         
 -10   3   2         25.91         47.55         8.37 o                         
  -9   3   2      10362.26      10705.11       173.30 o                         
  -8   3   2       8372.02       8438.09       120.21 o                         
  -7   3   2         18.03         87.43        11.23 o                         
  -6   3   2      21070.11      21617.45       189.22 o                         
  -5   3   2       3661.99       3582.98        39.73 o                         
  -4   3   2      17588.62      18158.50       110.20 o                         
  -3   3   2       2701.56       2737.11        37.23 o                         
  -2   3   2       7884.06       7969.61        58.52 o                         
  -1   3   2      25190.52      25348.30       317.00 o                         
   0   3   2      14180.53      14303.28       124.78 o                         
   1   3   2       3966.81       4046.95        56.90 o                         
   2   3   2       6168.46       5989.62        74.79 o                         
   3   3   2        490.24        411.44        30.57 o                         
   4   3   2      17765.04      18340.48       466.32 o                         
   5   3   2      16782.89      16538.59       326.98 o                         
   6   3   2         27.26         29.67        10.17 o                         
   7   3   2        462.33        486.97        40.24 o                         
   8   3   2       2651.05       2541.00        48.39 o                         
   9   3   2       1776.06       1557.32        55.73 o                         
  10   3   2      12852.30      13047.98       143.63 o                         
  11   3   2        613.25        662.04        49.72 o                         
  12   3   2       2233.83       1979.07        74.29 o                         
  13   3   2       1582.17       1636.39        70.42 o                         
  14   3   2         16.78         29.77        10.26 o                         
  15   3   2        462.18        559.81        34.56 o                         
  16   3   2       2581.54       2379.81       117.19 o                         
  17   3   2         94.08         89.56        12.23 o                         
  18   3   2        984.78        961.31        50.34 o                         
 -19   4   2        882.98        848.87        48.91 o                         
 -18   4   2       2270.57       2311.20        46.44 o                         
 -17   4   2          5.59         33.20         8.47 o                         
 -16   4   2       8382.78       8905.62       187.68 o                         
 -15   4   2       1456.04       1390.71        86.10 o                         
 -14   4   2       4102.68       4028.22        95.97 o                         
 -13   4   2        293.91        287.11        19.95 o                         
 -12   4   2       1198.60       1311.16        77.71 o                         
 -11   4   2       2406.56       2270.20        78.62 o                         
 -10   4   2      17272.19      17929.69       219.71 o                         
  -9   4   2          7.95         11.69         6.56 o                         
  -8   4   2      28329.07      29345.19       768.29 o                         
  -7   4   2        119.63        100.62        12.58 o                         
  -6   4   2       6417.85       5814.99        58.29 o                         
  -5   4   2          9.72         34.62         7.57 o                         
  -4   4   2       2105.76       2005.81        31.04 o                         
  -3   4   2       5412.15       5322.07        58.92 o                         
  -2   4   2      19111.41      19349.25       110.13 o                         
  -1   4   2        924.41       1033.29        12.55 o                         
   0   4   2      28074.52      28939.85       210.40 o                         
   1   4   2       6783.12       7223.88        74.01 o                         
   2   4   2         96.21        143.13        15.13 o                         
   3   4   2      10243.11      10371.60        89.85 o                         
   4   4   2       7905.01       7976.27       105.05 o                         
   5   4   2       2267.99       2223.62        47.46 o                         
   6   4   2      18043.54      17741.72       212.85 o                         
   7   4   2       3586.63       3145.82        69.94 o                         
   8   4   2       1533.11       1315.49       105.99 o                         
   9   4   2         17.56         22.95        10.44 o                         
  10   4   2       1257.29       1123.88        69.54 o                         
  11   4   2       3342.46       3234.06       133.67 o                         
  12   4   2       5485.50       5400.26       120.11 o                         
  13   4   2        169.73        215.05        18.32 o                         
  14   4   2       3116.20       2860.75        89.72 o                         
  15   4   2          1.21         10.11        11.80 o                         
  16   4   2          3.37         31.93        20.84 o                         
  17   4   2          0.59         27.91        10.43 o                         
 -19   5   2       1258.38       1227.97        68.81 o                         
 -18   5   2       2893.98       2860.01        78.11 o                         
 -17   5   2        987.90        977.51        89.62 o                         
 -16   5   2         43.06         25.40         8.83 o                         
 -15   5   2        274.65        286.53        25.27 o                         
 -14   5   2       4819.73       4737.23       176.26 o                         
 -13   5   2        342.19        363.65        25.46 o                         
 -12   5   2       6978.92       7094.95       115.54 o                         
 -11   5   2        105.61        108.41        15.21 o                         
 -10   5   2       5056.15       5326.35       206.84 o                         
  -9   5   2       3046.88       2753.75        71.13 o                         
  -8   5   2       1386.99       1387.84       134.35 o                         
  -7   5   2      15094.19      15284.06       153.08 o                         
  -6   5   2      24487.48      24896.47       173.54 o                         
  -5   5   2       1827.32       1890.65        34.74 o                         
  -4   5   2      25711.34      27610.91       292.34 o                         
  -3   5   2       9580.55      10332.35       149.98 o                         
  -2   5   2       6197.77       6594.78        47.74 o                         
  -1   5   2      11931.60      12588.44        78.77 o                         
   0   5   2       9662.78       9628.24        82.17 o                         
   1   5   2        128.64        162.48        12.92 o                         
   3   5   2        601.42        557.32        45.96 o                         
   4   5   2      16374.26      17052.68       245.08 o                         
   5   5   2        590.78        562.65        41.00 o                         
   6   5   2       1259.29       1177.56        49.92 o                         
   7   5   2       1044.77       1093.71        67.73 o                         
   8   5   2      14055.54      14189.39       203.23 o                         
   9   5   2        156.42        172.80        25.34 o                         
  10   5   2       3419.24       3230.41        50.22 o                         
  11   5   2       3003.63       2722.83        52.18 o                         
  12   5   2       1625.83       1503.62       127.15 o                         
  13   5   2       1276.58       1388.05        54.18 o                         
  14   5   2        529.92        525.62        40.84 o                         
  15   5   2        820.00        899.03        52.32 o                         
  16   5   2       1614.13       1686.09        75.67 o                         
  17   5   2        589.43        715.05        42.85 o                         
 -18   6   2        407.69        395.58        28.60 o                         
 -17   6   2         54.50         57.37         9.80 o                         
 -16   6   2       1877.92       1946.82        61.37 o                         
 -15   6   2        300.88        325.16        28.67 o                         
 -14   6   2         17.57         48.55        16.64 o                         
 -13   6   2        508.22        579.31        30.99 o                         
 -12   6   2        262.51        291.42        24.54 o                         
 -11   6   2         39.65         44.74        24.68 o                         
 -10   6   2       4814.55       4781.86       139.17 o                         
  -9   6   2        696.96        742.12        63.50 o                         
  -8   6   2       1016.65        992.18        33.09 o                         
  -7   6   2       4328.41       4209.04        57.50 o                         
  -6   6   2       3092.90       2964.48        55.07 o                         
  -5   6   2      14148.65      14929.76       130.27 o                         
  -4   6   2          1.45         18.36         4.88 o                         
  -3   6   2       8112.61       8958.22        79.07 o                         
  -2   6   2       2264.78       2070.82        26.90 o                         
  -1   6   2      16996.37      18340.83       201.45 o                         
   0   6   2          3.32         30.66         6.89 o                         
   1   6   2       8919.97       9220.75        84.37 o                         
   2   6   2       4257.72       4073.93        53.08 o                         
   3   6   2       3470.46       3290.23        51.25 o                         
   4   6   2       1587.23       1372.57        47.14 o                         
   5   6   2        128.64        138.41        38.34 o                         
   6   6   2       5889.37       5970.92       102.07 o                         
   7   6   2        130.19        138.01        17.77 o                         
   8   6   2       6287.06       6365.74       130.17 o                         
   9   6   2       7856.39       7875.20       162.82 o                         
  10   6   2       6200.58       5942.34       159.98 o                         
  11   6   2       3706.57       3410.47        81.03 o                         
  12   6   2       2026.49       1954.13       112.30 o                         
  13   6   2        320.60        331.20        25.81 o                         
  14   6   2       4752.85       4834.68        77.74 o                         
  15   6   2        941.29       1016.34        51.32 o                         
  16   6   2        763.92        816.00        48.18 o                         
  17   6   2        499.79        454.76        37.12 o                         
 -18   7   2        113.70         87.66        13.65 o                         
 -17   7   2       4535.78       4714.95       142.84 o                         
 -16   7   2         28.47         16.03        14.32 o                         
 -15   7   2       2205.31       2375.63        93.57 o                         
 -14   7   2          2.55         13.05         6.35 o                         
 -13   7   2         44.98         72.44        15.59 o                         
 -12   7   2        235.92        234.69        23.01 o                         
 -11   7   2       2103.29       1956.79       103.08 o                         
 -10   7   2         70.56         93.48        12.94 o                         
  -9   7   2       4337.19       4202.45        78.10 o                         
  -8   7   2        285.38        304.67        27.51 o                         
  -7   7   2       2984.21       2745.07        51.77 o                         
  -6   7   2        429.54        425.32        39.77 o                         
  -5   7   2          7.66         14.14         6.47 o                         
  -4   7   2        107.05         86.25         9.50 o                         
  -3   7   2       6684.89       6937.67        69.63 o                         
  -2   7   2        847.77        753.48        25.44 o                         
  -1   7   2        782.39        793.15        27.05 o                         
   0   7   2       1152.27       1056.40        35.52 o                         
   1   7   2          8.56          9.37         4.88 o                         
   2   7   2         11.40         14.72         4.61 o                         
   3   7   2          5.94         28.68         6.54 o                         
   4   7   2        308.67        261.49        22.72 o                         
   5   7   2        187.36        266.98        20.83 o                         
   6   7   2        218.97        263.93        33.05 o                         
   7   7   2       6750.71       6610.38       140.57 o                         
   8   7   2         58.41         61.36        16.35 o                         
   9   7   2       1052.98        934.94        45.07 o                         
  10   7   2       5655.47       5596.46       119.06 o                         
  11   7   2       2990.78       2793.96        84.40 o                         
  12   7   2        743.80        781.53        43.70 o                         
  13   7   2       4753.42       4780.67        63.91 o                         
  14   7   2        313.23        368.07        26.69 o                         
  15   7   2         62.55         73.35         9.76 o                         
  16   7   2       1129.32       1267.03        83.30 o                         
 -17   8   2         26.89         27.16        13.51 o                         
 -16   8   2       7703.15       8341.82       154.62 o                         
 -15   8   2          6.23         22.39        14.04 o                         
 -14   8   2       1039.69       1048.54        84.58 o                         
 -13   8   2         13.84         30.07         9.87 o                         
 -12   8   2          1.27         12.10         9.47 o                         
 -11   8   2        704.52        749.57        44.09 o                         
 -10   8   2       5851.67       5837.58       135.24 o                         
  -9   8   2        394.27        365.55        32.79 o                         
  -8   8   2       8385.62       8301.62       139.08 o                         
  -7   8   2         39.76         51.45        14.15 o                         
  -6   8   2       3545.69       3412.83        55.41 o                         
  -5   8   2       2958.97       2892.19        47.31 o                         
  -4   8   2       1639.91       1589.21        46.69 o                         
  -3   8   2       1604.50       1660.05        38.83 o                         
  -2   8   2      11493.50      12170.61        92.20 o                         
  -1   8   2        603.06        745.60        31.79 o                         
   0   8   2       4204.10       4292.02        68.07 o                         
   1   8   2       4613.51       4830.70        65.32 o                         
   2   8   2       2637.86       2751.60        43.21 o                         
   3   8   2       1505.81       1376.60        42.13 o                         
   4   8   2        192.11        211.90        20.20 o                         
   5   8   2        106.52        140.24        15.99 o                         
   6   8   2       7065.78       7262.57       203.60 o                         
   7   8   2       2967.19       3003.24       285.83 o                         
   8   8   2       2381.71       2344.74       111.27 o                         
   9   8   2        122.75        139.91        23.64 o                         
  10   8   2        861.13        954.06        81.60 o                         
  11   8   2        292.49        358.31        57.64 o                         
  12   8   2       3672.39       3511.25       140.58 o                         
  13   8   2        551.12        616.62        34.48 o                         
  14   8   2       2065.67       2051.66        61.56 o                         
  15   8   2         52.79         51.55        11.98 o                         
 -16   9   2        242.69        265.33        26.23 o                         
 -15   9   2        601.64        716.95        86.23 o                         
 -14   9   2       1275.91       1231.71       136.68 o                         
 -13   9   2        371.52        400.45        35.55 o                         
 -12   9   2       3919.55       3875.70       121.69 o                         
 -11   9   2         73.28         64.07        13.06 o                         
 -10   9   2       3837.66       3602.84       204.40 o                         
  -9   9   2        825.37        751.58        53.13 o                         
  -8   9   2        273.59        306.00        24.80 o                         
  -7   9   2       4239.55       4166.15        69.82 o                         
  -6   9   2      17973.40      18528.90       211.26 o                         
  -5   9   2       1697.05       1724.81        44.35 o                         
  -4   9   2      21022.09      22026.20       193.90 o                         
  -3   9   2        236.45        275.58        22.62 o                         
  -2   9   2       2522.90       2552.86        51.78 o                         
  -1   9   2        307.06        359.88        26.16 o                         
   0   9   2      22353.70      23303.73       252.26 o                         
   1   9   2       1659.56       1618.02        45.33 o                         
   2   9   2      15499.88      16156.48       231.64 o                         
   3   9   2          7.54         23.26         7.84 o                         
   4   9   2       4620.54       4574.87        74.18 o                         
   5   9   2       1142.56       1063.79        43.38 o                         
   6   9   2         60.76         56.27        11.10 o                         
   7   9   2          8.11         11.22        36.13 o                         
   8   9   2       5681.48       5749.62       142.98 o                         
   9   9   2         46.10         55.16        20.49 o                         
  10   9   2       6577.50       6358.90       183.50 o                         
  11   9   2        727.32        789.13        69.13 o                         
  12   9   2       2147.32       2158.48       136.01 o                         
  13   9   2        157.30        164.75        21.07 o                         
  14   9   2        853.52        871.36        44.16 o                         
  15   9   2         27.77         22.15         8.70 o                         
 -15  10   2        139.71        171.46        46.15 o                         
 -14  10   2        234.75        228.12        31.84 o                         
 -13  10   2        463.78        451.70        40.30 o                         
 -12  10   2        541.03        562.86        58.48 o                         
 -11  10   2        140.97        128.85        23.72 o                         
 -10  10   2       1143.04       1193.64       103.16 o                         
  -9  10   2         38.94         34.21         8.62 o                         
  -8  10   2       4793.41       4626.35       112.51 o                         
  -7  10   2        776.56        732.85        45.96 o                         
  -6  10   2         15.84         18.16         8.33 o                         
  -5  10   2       9650.67       9871.94       147.49 o                         
  -4  10   2       3584.31       3547.77        56.82 o                         
  -3  10   2       1209.42       1264.79        42.30 o                         
  -2  10   2      15024.98      15352.82       139.83 o                         
  -1  10   2        917.49        953.33        41.62 o                         
   0  10   2          4.59         27.72         7.66 o                         
   1  10   2      14636.13      15290.74       155.29 o                         
   2  10   2         47.80         72.20        20.52 o                         
   3  10   2       7334.05       7281.31       155.85 o                         
   4  10   2        583.92        548.28        34.29 o                         
   5  10   2        743.37        735.70        30.85 o                         
   6  10   2       3724.37       3636.37        65.57 o                         
   7  10   2       2298.95       2194.98        72.85 o                         
   8  10   2       5781.76       5801.02       115.98 o                         
   9  10   2       6428.49       6284.77       125.94 o                         
  10  10   2        240.80        200.40        27.90 o                         
  11  10   2       1864.83       1761.31        95.96 o                         
  12  10   2       3607.67       3568.53       140.86 o                         
  13  10   2         46.26         35.99        20.89 o                         
  14  10   2       2214.14       2287.43       154.34 o                         
 -14  11   2        364.06        334.51        36.57 o                         
 -13  11   2          6.59         15.20         8.48 o                         
 -12  11   2        940.20        997.14        94.06 o                         
 -11  11   2        971.07       1049.13        76.27 o                         
 -10  11   2          6.34          9.63        11.32 o                         
  -9  11   2       2203.32       2101.52        70.32 o                         
  -8  11   2         21.23         14.22         9.42 o                         
  -7  11   2       1837.42       1787.21        41.08 o                         
  -6  11   2        147.78        201.33        27.21 o                         
  -5  11   2        861.06        910.27        57.76 o                         
  -4  11   2        293.84        340.90        22.49 o                         
  -3  11   2       2868.48       3013.31        38.64 o                         
  -2  11   2        679.74        705.77        34.79 o                         
  -1  11   2       1814.31       1840.20        58.32 o                         
   0  11   2        837.66        890.14        45.50 o                         
   1  11   2         98.58        131.16        15.34 o                         
   2  11   2         40.49         52.04         8.56 o                         
   3  11   2        171.77        187.30        18.33 o                         
   4  11   2         61.66         66.71         9.83 o                         
   5  11   2        876.59        890.78        47.19 o                         
   6  11   2       1713.69       1543.07        35.48 o                         
   7  11   2       3159.80       3071.31        67.63 o                         
   8  11   2         57.48         50.60        11.99 o                         
   9  11   2        943.74        940.48        83.81 o                         
  10  11   2          6.92         23.30         9.06 o                         
  11  11   2       2575.68       2377.99       160.37 o                         
  12  11   2         53.58         58.87        15.16 o                         
  13  11   2       4251.19       4654.60       155.21 o                         
 -13  12   2        563.03        602.22        64.21 o                         
 -12  12   2         38.84         59.73        21.12 o                         
 -11  12   2        387.01        429.81        48.51 o                         
 -10  12   2       2823.22       2676.60        70.24 o                         
  -9  12   2        916.51        957.17        58.27 o                         
  -8  12   2       2494.92       2613.65        51.87 o                         
  -7  12   2        125.96        142.35        16.33 o                         
  -6  12   2        262.88        289.40        20.99 o                         
  -5  12   2       1726.75       1794.41        59.25 o                         
  -4  12   2         63.85         91.29        17.13 o                         
  -3  12   2       1185.39       1130.78        40.02 o                         
  -2  12   2        577.32        648.22        38.53 o                         
  -1  12   2        640.24        644.60        32.73 o                         
   0  12   2        548.27        599.66        32.12 o                         
   1  12   2         39.00         46.33         8.22 o                         
   2  12   2        283.06        273.71        16.62 o                         
   3  12   2        307.06        298.03        20.40 o                         
   4  12   2          8.26         29.40         9.46 o                         
   5  12   2          0.62         28.77        10.38 o                         
   6  12   2       1599.45       1392.15        69.93 o                         
   7  12   2         87.19        112.30        45.11 o                         
   8  12   2        224.06        258.46        45.66 o                         
   9  12   2       1112.61       1312.29        90.91 o                         
  10  12   2          5.05          8.18        15.79 o                         
  11  12   2          1.93         30.01        11.33 o                         
 -11  13   2       1109.42       1153.73        61.24 o                         
 -10  13   2       1340.55       1444.34        71.12 o                         
  -9  13   2       1764.00       1823.23        53.20 o                         
  -8  13   2          1.65          9.77         7.23 o                         
  -7  13   2         96.61        108.25        22.70 o                         
  -6  13   2       5515.62       5486.03        90.15 o                         
  -5  13   2        385.30        414.58        29.47 o                         
  -4  13   2       7112.97       7305.83       141.46 o                         
  -3  13   2       1976.84       1847.11        37.23 o                         
  -2  13   2         53.86         49.77        11.83 o                         
  -1  13   2        547.82        531.39        43.55 o                         
   0  13   2       3969.75       3967.47        48.01 o                         
   1  13   2       2785.25       2699.06        40.80 o                         
   2  13   2       8406.56       8752.41       144.22 o                         
   3  13   2         43.89         67.18        10.61 o                         
   4  13   2       1374.42       1305.38        46.64 o                         
   5  13   2        199.76        272.88        22.73 o                         
   6  13   2         10.69         40.47         9.87 o                         
   7  13   2         24.12        -11.11        20.80 o                         
   8  13   2       3876.89       3915.78       191.93 o                         
   9  13   2        210.25        251.12        50.58 o                         
  10  13   2       1543.10       1676.96       120.17 o                         
  -9  14   2        259.14        273.23        23.68 o                         
  -8  14   2       3249.58       3194.27        86.13 o                         
  -7  14   2        691.04        708.50        41.92 o                         
  -6  14   2        769.85        820.23        62.70 o                         
  -5  14   2       1520.02       1628.08        59.52 o                         
  -4  14   2       1247.41       1249.80        55.62 o                         
  -3  14   2        298.67        340.95        18.91 o                         
  -2  14   2       7360.28       7727.96       139.33 o                         
  -1  14   2          2.27         16.81         8.19 o                         
   0  14   2       3057.42       3050.46        59.68 o                         
   1  14   2       8424.32       8770.62       145.91 o                         
   2  14   2         94.26        126.41        12.22 o                         
   3  14   2       3106.32       3147.69        82.60 o                         
   4  14   2       3215.55       3164.04        71.36 o                         
   5  14   2         67.01         45.95         9.96 o                         
   6  14   2       3418.80       3496.66       111.86 o                         
   7  14   2       3194.98       3100.64       144.64 o                         
   8  14   2       3405.05       3617.74       142.58 o                         
  -6  15   2        730.89        732.93        67.38 o                         
  -5  15   2          9.36         38.44        10.03 o                         
  -4  15   2       1359.90       1416.62        84.28 o                         
  -3  15   2        918.43        971.03        68.58 o                         
  -2  15   2          0.02         60.13        12.07 o                         
  -1  15   2       2332.97       2291.16        50.53 o                         
   0  15   2        115.93        153.59        17.61 o                         
   1  15   2       1338.70       1562.39        84.79 o                         
   2  15   2       1036.15       1033.68        76.06 o                         
   3  15   2        173.18        196.98        27.42 o                         
   4  15   2        383.79        376.92        29.48 o                         
   5  15   2       4502.59       4762.08        88.64 o                         
 -19   0   3       1385.60       1305.07        63.43 o                         
 -17   0   3       5742.01       5843.04       163.93 o                         
 -15   0   3      12841.34      12955.53       683.33 o                         
 -13   0   3       2559.73       2395.38       226.61 o                         
  -9   0   3      22994.17      22481.03       312.27 o                         
  -7   0   3      10365.70       9881.31        94.34 o                         
  -5   0   3       1427.57       1499.80        16.61 o                         
  -3   0   3       4594.70       4640.37        57.48 o                         
  -1   0   3      26806.49      26076.38      1003.56 o                         
   1   0   3      12710.81      12987.79       198.80 o                         
   3   0   3      26418.35      32612.40      3168.48 o                         
   5   0   3      76806.23      79013.02       675.07 o                         
   7   0   3       6492.74       7264.06       115.91 o                         
   9   0   3       6670.46       6689.86       115.94 o                         
  11   0   3       8243.30       8866.19       214.59 o                         
  13   0   3       3921.98       3671.47       113.79 o                         
  15   0   3        452.64        635.32        48.11 o                         
  17   0   3        323.20        339.86        34.70 o                         
 -20   1   3        435.12        365.14        36.69 o                         
 -19   1   3       1636.38       1699.43        44.70 o                         
 -18   1   3       1019.51       1011.37        43.34 o                         
 -17   1   3        732.41        703.13        33.15 o                         
 -16   1   3       1103.54       1016.21        31.99 o                         
 -15   1   3       2593.23       2494.84        68.97 o                         
 -14   1   3        726.95        644.08        92.61 o                         
 -13   1   3      11926.29      12353.82       126.67 o                         
 -12   1   3       1355.53       1180.02        52.03 o                         
 -11   1   3       6172.19       6099.51       152.84 o                         
 -10   1   3       6625.04       6601.50        82.96 o                         
  -9   1   3      14898.20      14667.56       109.03 o                         
  -8   1   3       5388.22       4877.25        54.82 o                         
  -7   1   3      29335.78      29706.02       297.91 o                         
  -6   1   3       2460.35       2411.22        23.38 o                         
  -5   1   3       6512.78       6284.73        46.06 o                         
  -4   1   3       2903.44       2646.25        21.45 o                         
  -3   1   3       4059.60       4281.89        43.64 o                         
  -2   1   3      17838.70      17703.89       111.35 o                         
  -1   1   3      27317.18      26840.68       468.02 o                         
   0   1   3       9274.25       9135.20        74.25 o                         
   1   1   3      37995.03      38189.99       461.23 o                         
   2   1   3        136.92        160.92        13.66 o                         
   3   1   3      25169.22      25133.08       195.54 o                         
   4   1   3      37624.11      38307.72       402.48 o                         
   5   1   3         24.27         36.31         6.27 o                         
   6   1   3         38.06         56.66         9.45 o                         
   7   1   3       8643.39       8670.42       110.59 o                         
   8   1   3       1233.72       1036.84        41.02 o                         
  10   1   3       6506.73       6368.22        92.64 o                         
  11   1   3       2769.70       2742.87        65.78 o                         
  12   1   3         71.94         73.74        15.87 o                         
  13   1   3          0.98         17.66         6.19 o                         
  14   1   3        204.85        233.14        21.72 o                         
  15   1   3        957.38       1095.39        65.76 o                         
  16   1   3         47.90         54.44        10.36 o                         
  17   1   3       2805.14       2878.98        77.68 o                         
 -20   2   3       1053.10        977.14        31.27 o                         
 -19   2   3         34.92         60.17         9.15 o                         
 -18   2   3        212.79        218.44        19.64 o                         
 -17   2   3          9.74         19.84         7.57 o                         
 -16   2   3        284.02        299.76        16.99 o                         
 -15   2   3        469.04        441.05        29.72 o                         
 -14   2   3       1140.47       1161.99        44.27 o                         
 -13   2   3        374.35        449.62        33.01 o                         
 -12   2   3       2954.28       2916.23        58.69 o                         
 -11   2   3        612.68        644.00        41.82 o                         
 -10   2   3         20.47         64.42         7.32 o                         
  -9   2   3       1790.68       1751.97        35.45 o                         
  -8   2   3      14691.35      14653.59       175.20 o                         
  -7   2   3        827.75        823.77        23.69 o                         
  -6   2   3      11669.86      11648.94        67.43 o                         
  -5   2   3         52.04         45.98         3.96 o                         
  -4   2   3       2063.52       2102.89        19.02 o                         
  -3   2   3      10881.76      11013.48        55.44 o                         
  -2   2   3      36676.25      38581.91       321.52 o                         
  -1   2   3         39.35        111.12        13.19 o                         
   0   2   3       7831.94       7805.37       141.65 o                         
   1   2   3       4149.27       4129.62        68.88 o                         
   2   2   3       3457.21       3443.63        58.99 o                         
   3   2   3         35.13         63.78        29.88 o                         
   4   2   3       7060.46       6894.34        89.12 o                         
   5   2   3       3300.36       3301.90        52.99 o                         
   6   2   3       3282.76       3264.43        47.09 o                         
   7   2   3        185.38        213.32        16.71 o                         
   8   2   3       3564.42       3461.52        49.24 o                         
   9   2   3          0.45         16.63        12.89 o                         
  10   2   3      10932.55      10875.47       229.04 o                         
  11   2   3         34.42         43.61        13.17 o                         
  12   2   3        494.16        592.99        37.80 o                         
  13   2   3         58.05         71.81        10.20 o                         
  14   2   3       1745.71       1755.56        69.13 o                         
  15   2   3        196.98        193.68        14.96 o                         
  16   2   3       3126.86       2977.89        74.58 o                         
  17   2   3         14.16          8.33        10.14 o                         
 -20   3   3        296.86        362.96        37.04 o                         
 -19   3   3        810.44        845.12        37.15 o                         
 -18   3   3        935.35        893.26        38.37 o                         
 -17   3   3         14.01         30.25         8.50 o                         
 -16   3   3       1348.59       1338.22        43.79 o                         
 -15   3   3       3633.40       3573.24        83.48 o                         
 -14   3   3        333.17        334.74        20.03 o                         
 -13   3   3        509.53        558.03        29.28 o                         
 -12   3   3          2.67         28.03        11.62 o                         
 -11   3   3       1403.57       1410.20        43.29 o                         
 -10   3   3       4125.05       4002.52        61.99 o                         
  -9   3   3       2548.80       2307.93        47.42 o                         
  -8   3   3          6.40         24.33         6.19 o                         
  -7   3   3      10487.62      10977.89        82.01 o                         
  -6   3   3         95.71         93.23         7.76 o                         
  -5   3   3       5645.56       5317.93        52.43 o                         
  -4   3   3        459.34        376.44        21.63 o                         
  -3   3   3       2188.57       2378.84        37.67 o                         
  -2   3   3       2913.68       3169.26        55.06 o                         
  -1   3   3       6817.20       6854.85        58.53 o                         
   0   3   3       2438.02       2287.96        43.32 o                         
   1   3   3       1448.20       1314.54        34.42 o                         
   2   3   3        422.17        402.45        29.90 o                         
   3   3   3       7870.05       8104.12       161.93 o                         
   4   3   3       5724.39       5527.57        87.87 o                         
   5   3   3      17295.63      18017.20       192.79 o                         
   6   3   3       6367.19       5987.58       100.92 o                         
   7   3   3       1130.60       1090.35        39.80 o                         
   8   3   3       1997.53       1733.29        39.12 o                         
   9   3   3       5811.46       5430.42       101.01 o                         
  10   3   3       2813.18       2634.71       108.58 o                         
  11   3   3       6985.91       7013.00       109.72 o                         
  12   3   3       2365.27       2210.69        58.59 o                         
  13   3   3        205.71        269.40        40.63 o                         
  14   3   3        759.67        946.10        59.23 o                         
  15   3   3       2063.35       1935.41       236.36 o                         
  16   3   3        105.62        112.82        15.72 o                         
  17   3   3        556.64        585.79        43.51 o                         
 -19   4   3       1340.18       1342.24        67.43 o                         
 -18   4   3        452.35        407.76        31.02 o                         
 -17   4   3       5375.17       5312.06       115.35 o                         
 -16   4   3        682.65        637.04        42.31 o                         
 -15   4   3      11203.39      11605.07       220.71 o                         
 -14   4   3       1332.34       1300.98        62.54 o                         
 -13   4   3        640.90        618.14        38.47 o                         
 -12   4   3       2015.38       1943.66       103.94 o                         
 -11   4   3       2948.92       2808.41        63.61 o                         
 -10   4   3       2720.77       2780.07        97.12 o                         
  -9   4   3      12304.63      12045.33       193.18 o                         
  -8   4   3        772.93        857.82        83.91 o                         
  -7   4   3       3595.13       3255.16        46.87 o                         
  -6   4   3       8082.54       8620.84        74.52 o                         
  -5   4   3        235.25        212.46        15.95 o                         
  -4   4   3       3185.20       3229.65        41.97 o                         
  -3   4   3      27057.66      28227.92       168.92 o                         
  -2   4   3        369.34        356.37        24.30 o                         
  -1   4   3      10374.16      10313.21       101.94 o                         
   0   4   3         44.52         36.18         7.29 o                         
   1   4   3       1420.98       1351.23        27.51 o                         
   2   4   3        481.82        535.77        33.45 o                         
   3   4   3      12939.54      12989.12       311.10 o                         
   4   4   3       2234.08       2155.77        47.08 o                         
   5   4   3      21380.14      21754.87       217.89 o                         
   6   4   3       5807.61       5854.82       153.85 o                         
   7   4   3       1334.67       1332.01        73.69 o                         
   8   4   3        946.19        843.46        39.49 o                         
   9   4   3       5255.43       5085.14        94.75 o                         
  10   4   3       2319.26       2043.78        97.22 o                         
  11   4   3       8132.48       7946.68       120.92 o                         
  12   4   3        422.88        560.67        42.09 o                         
  13   4   3       3110.87       2982.53        71.37 o                         
  14   4   3        308.74        357.35        25.11 o                         
  15   4   3        397.43        436.19        44.06 o                         
  16   4   3         20.99         35.25         9.89 o                         
  17   4   3        240.12        242.80        30.80 o                         
 -19   5   3       2005.77       2076.83        81.79 o                         
 -18   5   3       1008.92        938.44        59.53 o                         
 -17   5   3        160.22        159.64        16.88 o                         
 -16   5   3       1380.24       1354.51        92.14 o                         
 -15   5   3       1840.06       1864.86        94.05 o                         
 -14   5   3        348.16        344.21        27.27 o                         
 -13   5   3       6092.14       6069.47       151.41 o                         
 -12   5   3        329.25        380.95        30.94 o                         
 -11   5   3       8493.12       8575.38       144.48 o                         
 -10   5   3         66.49         83.87        18.74 o                         
  -9   5   3        928.03        839.41        48.36 o                         
  -8   5   3         18.45         47.69         7.28 o                         
  -7   5   3       8065.75       7592.75        74.48 o                         
  -6   5   3       8600.82       8589.92        78.55 o                         
  -5   5   3      26577.51      27241.33       257.96 o                         
  -4   5   3        153.39        218.70        13.20 o                         
  -3   5   3       2058.78       1894.92        29.06 o                         
  -2   5   3       5510.67       5471.51        54.47 o                         
  -1   5   3       5464.86       5449.83        54.15 o                         
   0   5   3       7153.01       8052.74        71.67 o                         
   2   5   3      22034.13      23272.00       186.84 o                         
   3   5   3      27551.71      28574.26       365.85 o                         
   4   5   3        532.81        565.66        58.13 o                         
   5   5   3         79.93        138.08        17.32 o                         
   6   5   3        986.55       1022.63        41.53 o                         
   7   5   3      10028.39       9862.41       127.69 o                         
   8   5   3        122.67         98.76        15.24 o                         
   9   5   3      11225.12      11080.43       129.29 o                         
  10   5   3       1543.22       1380.15        65.18 o                         
  11   5   3       2541.03       2337.43        71.36 o                         
  12   5   3        622.11        643.78        41.96 o                         
  13   5   3          1.32         29.09        12.25 o                         
  14   5   3          8.76         25.45         9.25 o                         
  15   5   3       1217.53       1329.97        65.79 o                         
  16   5   3        698.39        813.61        48.54 o                         
  17   5   3       3138.11       3522.78       269.64 o                         
 -18   6   3        283.45        319.05        28.92 o                         
 -17   6   3       3619.16       3625.14       116.62 o                         
 -16   6   3       1254.25       1144.61       121.36 o                         
 -15   6   3        668.05        704.84        39.87 o                         
 -14   6   3       2932.96       3025.71        79.53 o                         
 -13   6   3        424.07        463.39        44.39 o                         
 -12   6   3       1212.86       1230.48        45.90 o                         
 -11   6   3       9471.11       9633.61       171.33 o                         
 -10   6   3        151.77        186.45        28.96 o                         
  -9   6   3       6224.11       6396.66       117.49 o                         
  -8   6   3       3385.61       3399.04        46.21 o                         
  -7   6   3        797.56        732.48        39.92 o                         
  -6   6   3      13060.29      12851.49       105.59 o                         
  -5   6   3        942.85        809.42        34.80 o                         
  -4   6   3       8047.62       8466.00        74.55 o                         
  -3   6   3       3330.02       3624.74        41.77 o                         
  -2   6   3        152.35        174.77        13.17 o                         
  -1   6   3      10559.59      10993.30        83.58 o                         
   0   6   3      38702.28      40595.77       252.39 o                         
   1   6   3        139.84        125.35         9.30 o                         
   2   6   3       7998.89       8159.96       124.42 o                         
   3   6   3       1832.40       1911.14        34.86 o                         
   4   6   3       2641.85       2666.51        55.00 o                         
   5   6   3       4893.64       4800.94        92.76 o                         
   6   6   3       1154.09       1133.73        62.20 o                         
   7   6   3       1483.35       1413.64        55.54 o                         
   8   6   3        743.20        758.56        67.54 o                         
   9   6   3       3748.30       3698.35        79.31 o                         
  10   6   3       8862.84       8822.81       258.20 o                         
  11   6   3       4786.35       4727.94        93.63 o                         
  12   6   3        264.58        266.44        21.57 o                         
  13   6   3       1628.17       1872.65       138.55 o                         
  14   6   3       1470.84       1406.76       133.84 o                         
  15   6   3        888.78        994.72        53.12 o                         
  16   6   3       1172.07       1234.18        81.77 o                         
 -18   7   3       1844.56       1720.43        52.02 o                         
 -17   7   3          6.48         34.93        10.53 o                         
 -16   7   3       5788.60       5850.72       121.18 o                         
 -15   7   3       1447.86       1380.94       112.02 o                         
 -14   7   3          1.13          4.28         7.57 o                         
 -13   7   3        545.68        566.73        59.99 o                         
 -12   7   3        466.42        489.35        65.32 o                         
 -11   7   3        910.68       1015.76        73.03 o                         
 -10   7   3       4018.08       4033.42        59.56 o                         
  -9   7   3        246.46        230.62        22.27 o                         
  -8   7   3        242.92        277.03        28.69 o                         
  -7   7   3       5423.49       5665.73        78.17 o                         
  -6   7   3         44.81         81.47         9.28 o                         
  -5   7   3       1373.97       1197.56        32.80 o                         
  -4   7   3       1620.34       1572.18        40.76 o                         
  -3   7   3          0.24         18.20         9.42 o                         
  -2   7   3       3204.26       3344.58        37.83 o                         
  -1   7   3      10229.97      10681.55        91.05 o                         
   0   7   3         58.19         64.56         7.49 o                         
   1   7   3        486.31        510.65        30.07 o                         
   2   7   3        684.67        698.90        43.61 o                         
   3   7   3        475.99        458.42        33.30 o                         
   4   7   3       2650.92       2620.99        48.36 o                         
   5   7   3       6701.69       7028.00       145.85 o                         
   6   7   3       1652.50       1609.50        61.39 o                         
   7   7   3       3131.37       3105.18        65.25 o                         
   8   7   3          5.68         58.21        18.00 o                         
   9   7   3       4006.18       4049.85        95.90 o                         
  10   7   3       1305.17       1214.14        53.82 o                         
  11   7   3       3288.79       3034.60        74.98 o                         
  12   7   3       9380.30       9704.92       202.30 o                         
  13   7   3         97.34         86.21        15.77 o                         
  14   7   3        821.88        943.19        57.94 o                         
  15   7   3        531.32        578.54        39.34 o                         
  16   7   3        559.87        549.55        38.96 o                         
 -17   8   3       8309.59       8897.73       176.22 o                         
 -16   8   3        145.37        166.60        22.68 o                         
 -15   8   3       2765.93       2697.61        72.88 o                         
 -14   8   3        107.84        132.65        22.75 o                         
 -13   8   3        405.61        437.67        37.14 o                         
 -12   8   3        210.06        208.80        20.79 o                         
 -11   8   3       1649.12       1684.00       128.46 o                         
 -10   8   3        289.24        330.18        40.29 o                         
  -9   8   3       3089.92       3039.24        72.78 o                         
  -8   8   3         30.92         47.14        10.00 o                         
  -7   8   3       5825.20       5612.94       184.08 o                         
  -6   8   3         91.05        107.64        11.70 o                         
  -5   8   3        263.53        278.50        17.86 o                         
  -4   8   3        308.26        268.33        19.94 o                         
  -3   8   3      12399.41      12723.47        95.94 o                         
  -2   8   3         38.83         50.39         8.35 o                         
  -1   8   3       2320.03       2324.89        37.92 o                         
   0   8   3       3528.51       3481.72        53.26 o                         
   1   8   3          0.63         12.91         5.49 o                         
   2   8   3        100.80        119.44        13.45 o                         
   3   8   3       2151.44       2010.65        46.30 o                         
   4   8   3        658.27        601.77        50.83 o                         
   5   8   3       5898.00       5776.58       192.92 o                         
   6   8   3       4867.32       4954.13       211.36 o                         
   7   8   3       2735.21       2593.18        59.84 o                         
   8   8   3       1823.08       1865.25       137.13 o                         
   9   8   3         69.66        103.08        20.30 o                         
  10   8   3         21.56         38.53        11.58 o                         
  11   8   3       5189.75       5222.78       159.56 o                         
  12   8   3       1242.47       1127.37        65.59 o                         
  13   8   3       4905.97       5078.57       119.15 o                         
  14   8   3        550.99        614.76        37.03 o                         
  15   8   3        213.53        204.02        21.11 o                         
 -16   9   3       1272.30       1275.53        47.80 o                         
 -15   9   3       1060.16        988.81        75.88 o                         
 -14   9   3       1035.94        992.96        73.29 o                         
 -13   9   3       4062.55       3826.43       100.35 o                         
 -12   9   3        364.29        354.57        31.64 o                         
 -11   9   3       2086.48       2233.90       265.62 o                         
 -10   9   3        133.39        133.74        19.22 o                         
  -9   9   3        248.48        202.78        19.22 o                         
  -8   9   3       1827.23       1637.12       118.75 o                         
  -7   9   3       4903.66       4911.67        95.33 o                         
  -6   9   3        136.28        163.00        12.89 o                         
  -5   9   3      33991.59      35411.73       469.87 o                         
  -4   9   3        333.26        399.14        25.51 o                         
  -3   9   3        470.49        541.18        29.95 o                         
  -2   9   3       1311.02       1313.49        43.19 o                         
  -1   9   3      12954.43      13293.84       159.38 o                         
   0   9   3        163.22        160.34        14.50 o                         
   1   9   3      21466.30      22505.26       217.93 o                         
   2   9   3       2063.09       2098.01        45.45 o                         
   3   9   3       2059.33       1935.12        47.10 o                         
   4   9   3       3353.71       3239.65        51.76 o                         
   5   9   3        927.64        775.70        42.48 o                         
   6   9   3         24.52         50.08        10.53 o                         
   7   9   3       5591.44       5622.66       133.29 o                         
   8   9   3        128.36        166.64        27.86 o                         
   9   9   3       6344.35       6499.53       167.22 o                         
  10   9   3       1822.72       1717.75       108.19 o                         
  11   9   3       1622.07       1725.34        99.47 o                         
  12   9   3        308.25        340.63        32.01 o                         
  13   9   3        569.49        651.87        41.36 o                         
  14   9   3         32.86         33.79        15.51 o                         
 -16  10   3        460.52        474.90        51.59 o                         
 -15  10   3          2.11         32.91        18.39 o                         
 -14  10   3       1149.82       1062.57        75.72 o                         
 -13  10   3        621.28        646.45        53.18 o                         
 -12  10   3        950.87        954.95        72.57 o                         
 -11  10   3       2102.60       1978.50        79.06 o                         
 -10  10   3        103.11        109.45        20.86 o                         
  -9  10   3       3545.21       3281.93        96.97 o                         
  -8  10   3       1558.01       1459.65        34.82 o                         
  -7  10   3       3510.34       3340.30        44.55 o                         
  -6  10   3       5781.78       5663.98        93.99 o                         
  -5  10   3        956.26        889.51        26.18 o                         
  -4  10   3       4515.57       4652.85        62.34 o                         
  -3  10   3       5218.34       5186.24        77.90 o                         
  -2  10   3         36.02         63.70        13.66 o                         
  -1  10   3       7336.55       7458.47        93.38 o                         
   0  10   3      12199.35      12664.29       136.27 o                         
   1  10   3        101.04        106.09        14.73 o                         
   2  10   3       7046.70       7042.87        95.08 o                         
   3  10   3         29.86         35.44        10.79 o                         
   4  10   3        294.31        301.76        25.20 o                         
   5  10   3       5451.78       5435.77        87.67 o                         
   6  10   3        190.01        245.39        19.81 o                         
   7  10   3       3162.68       3075.88        83.07 o                         
   8  10   3       2280.06       2030.33        77.05 o                         
   9  10   3       2372.60       2712.10       276.81 o                         
  10  10   3       1219.74       1304.37       105.65 o                         
  11  10   3       2146.52       2180.74        82.32 o                         
  12  10   3         18.48         36.26        21.49 o                         
  13  10   3       3965.22       3884.19       208.21 o                         
 -14  11   3         25.40         52.10        12.92 o                         
 -13  11   3         80.75         60.65         8.01 o                         
 -12  11   3       2434.60       2556.12        65.11 o                         
 -11  11   3        131.08        110.99        20.30 o                         
 -10  11   3       1914.83       1812.59        37.84 o                         
  -9  11   3          3.85         24.50         6.08 o                         
  -8  11   3       1288.79       1138.17        57.48 o                         
  -7  11   3        729.74        691.88        45.44 o                         
  -6  11   3         18.27         32.76         8.18 o                         
  -5  11   3          0.49         13.06         8.63 o                         
  -4  11   3        627.87        717.13        39.65 o                         
  -3  11   3       1030.53       1082.00        41.83 o                         
  -2  11   3       4135.51       4281.31        58.54 o                         
  -1  11   3         61.79         67.89         9.44 o                         
   0  11   3          3.25         29.83         6.98 o                         
   1  11   3        568.34        609.71        26.87 o                         
   2  11   3        247.39        272.40        18.60 o                         
   3  11   3        384.48        357.39        22.91 o                         
   4  11   3        803.18        781.65        36.73 o                         
   5  11   3         46.17         49.80         7.66 o                         
   6  11   3       1595.37       1449.14        76.59 o                         
   7  11   3        288.10        264.37        45.48 o                         
   8  11   3       1666.41       1570.61        49.45 o                         
   9  11   3        106.70        123.39        26.33 o                         
  10  11   3        717.25        733.58        59.87 o                         
  11  11   3        128.36        140.20        38.18 o                         
  12  11   3       8348.32       8778.21       217.17 o                         
 -13  12   3         13.73         31.74        24.07 o                         
 -12  12   3        288.26        279.96        25.40 o                         
 -11  12   3       1684.94       1546.71       146.99 o                         
 -10  12   3          3.19         14.29         9.17 o                         
  -9  12   3        578.71        627.77        42.50 o                         
  -8  12   3         40.26         40.87         9.30 o                         
  -7  12   3        209.82        203.31        14.26 o                         
  -6  12   3         46.07         84.48        11.69 o                         
  -5  12   3        106.75        145.73        19.20 o                         
  -4  12   3        893.87        932.18        53.98 o                         
  -3  12   3        256.65        265.33        17.33 o                         
  -2  12   3         47.24         44.54        10.36 o                         
  -1  12   3        469.24        423.12        25.76 o                         
   0  12   3       1715.68       1579.11        36.47 o                         
   1  12   3         41.17         36.66         6.84 o                         
   2  12   3        259.09        257.93        18.29 o                         
   3  12   3         11.82         25.30         6.61 o                         
   4  12   3       1350.69       1369.56        39.78 o                         
   5  12   3        641.66        579.20        34.61 o                         
   6  12   3       1317.53       1163.23       223.14 o                         
   7  12   3        218.00        228.56        28.77 o                         
   8  12   3        877.80        999.90       105.66 o                         
   9  12   3        148.65        208.76        43.43 o                         
  10  12   3        388.84        338.18        32.06 o                         
  11  12   3        907.96        952.36        75.93 o                         
 -12  13   3         58.60         40.94        22.73 o                         
 -11  13   3        855.98        874.50        60.53 o                         
 -10  13   3         75.28         63.32        12.20 o                         
  -9  13   3          1.04         22.45         8.95 o                         
  -8  13   3        335.56        348.53        25.03 o                         
  -7  13   3       3330.68       3359.85        94.74 o                         
  -6  13   3        539.22        566.25        32.07 o                         
  -5  13   3       7949.59       8161.57       153.02 o                         
  -4  13   3        398.54        418.53        29.38 o                         
  -3  13   3       1407.25       1393.47        63.67 o                         
  -2  13   3       1540.79       1539.22        59.47 o                         
  -1  13   3       1562.70       1607.58        63.29 o                         
   0  13   3        152.06        175.78        13.96 o                         
   1  13   3       5535.29       5395.31        76.08 o                         
   2  13   3        287.45        266.31        17.19 o                         
   3  13   3       4447.16       4424.66        43.18 o                         
   4  13   3          5.98         25.35        14.11 o                         
   5  13   3         30.22         39.26        10.06 o                         
   6  13   3        131.67        123.55        25.60 o                         
   7  13   3       2356.56       2328.14        69.67 o                         
   8  13   3        316.40        331.51        39.66 o                         
   9  13   3       2667.72       2494.50       182.25 o                         
 -10  14   3        672.12        689.67        51.79 o                         
  -9  14   3       2779.40       2845.99        81.01 o                         
  -8  14   3       1988.12       2017.99        72.54 o                         
  -7  14   3       1426.42       1465.87        70.73 o                         
  -6  14   3       4861.12       4749.76        88.44 o                         
  -5  14   3        214.42        214.44        16.19 o                         
  -4  14   3        688.34        739.33        47.53 o                         
  -3  14   3       7537.23       7991.94       131.47 o                         
  -2  14   3        189.51        214.32        16.99 o                         
  -1  14   3       5045.67       5180.99        94.88 o                         
   0  14   3       1656.66       1652.51        48.25 o                         
   1  14   3        141.73        137.92        17.42 o                         
   2  14   3       6081.65       6330.62        99.98 o                         
   3  14   3       1978.73       1904.51        50.65 o                         
   4  14   3       1343.85       1282.14        48.76 o                         
   5  14   3       2216.13       2272.65        63.95 o                         
   6  14   3        789.05        823.27        97.55 o                         
   7  14   3        752.34        855.83        76.61 o                         
  -7  15   3        102.55        156.43        16.31 o                         
  -6  15   3        176.55        208.26        18.55 o                         
  -5  15   3        350.56        352.39        24.24 o                         
  -4  15   3       2784.55       2637.30        79.47 o                         
  -3  15   3         11.38         21.40        11.32 o                         
  -2  15   3        969.05       1029.29        65.41 o                         
  -1  15   3        250.35        219.45        16.95 o                         
   0  15   3        626.05        670.01        38.42 o                         
   1  15   3         20.99         39.23        10.67 o                         
   2  15   3          5.98         39.70        12.58 o                         
   3  15   3          4.33         11.64         9.11 o                         
   4  15   3       1993.84       2056.07        75.87 o                         
 -20   0   4       2007.25       1951.49        70.21 o                         
 -18   0   4       1454.45       1418.11        74.82 o                         
 -16   0   4       1232.52       1140.07        44.92 o                         
 -14   0   4       6043.74       5809.71       152.49 o                         
 -12   0   4        989.43       1150.15       229.59 o                         
 -10   0   4      29743.52      30235.65       518.85 o                         
  -8   0   4       7519.45       6830.81        59.41 o                         
  -6   0   4       7666.73       7484.81        55.39 o                         
  -4   0   4      88351.87      91800.52      1600.15 o                         
  -2   0   4         49.51        163.78        41.29 o                         
   2   0   4       1986.91       1567.76        25.12 o                         
   4   0   4      66194.34      69746.13       842.65 o                         
   6   0   4      18567.03      18301.60       448.54 o                         
   8   0   4       5150.11       5417.05        99.74 o                         
  10   0   4      21169.64      21997.12       930.00 o                         
  12   0   4       8289.28       8210.62       317.47 o                         
  14   0   4       1159.37       1268.80       114.98 o                         
  16   0   4        562.68        700.82        55.35 o                         
 -20   1   4       1123.22       1124.19        38.58 o                         
 -19   1   4        503.76        441.84        29.69 o                         
 -18   1   4         57.87         59.96         9.65 o                         
 -17   1   4          5.77         31.60         9.94 o                         
 -16   1   4       4165.67       4251.77       100.72 o                         
 -15   1   4         62.22         41.03        13.80 o                         
 -14   1   4       7878.90       7994.77       191.14 o                         
 -13   1   4        302.75        358.84        23.24 o                         
 -12   1   4       9704.67       9871.51       108.55 o                         
 -11   1   4        208.28        239.88        16.15 o                         
 -10   1   4         37.17         53.02        13.22 o                         
  -9   1   4       2974.88       2849.19        67.03 o                         
  -8   1   4      29363.87      29478.95       337.35 o                         
  -7   1   4        558.34        544.85        16.19 o                         
  -6   1   4      17013.51      16566.95        97.97 o                         
  -5   1   4         80.02         78.13         6.98 o                         
  -4   1   4      23580.41      23241.93       116.31 o                         
  -3   1   4       4992.46       4872.93        36.14 o                         
  -2   1   4       3021.55       2997.68        76.13 o                         
  -1   1   4       7524.63       7800.82        81.87 o                         
   0   1   4         11.17         14.83        11.17 o                         
   1   1   4      17871.85      18733.06       196.76 o                         
   2   1   4      27454.76      27980.74       345.37 o                         
   3   1   4      29697.25      30864.73       492.73 o                         
   4   1   4      26124.36      27102.61       312.63 o                         
   5   1   4        928.47        746.49        20.93 o                         
   6   1   4        568.63        520.88        33.44 o                         
   7   1   4       3645.24       3511.51        58.28 o                         
   8   1   4      18652.52      19281.57      2496.45 o                         
   9   1   4       7868.00       7779.59       110.48 o                         
  10   1   4       1947.78       1893.33        57.64 o                         
  11   1   4       1641.29       1548.14        57.31 o                         
  12   1   4        434.57        434.59        29.18 o                         
  13   1   4        192.36        153.53        15.90 o                         
  14   1   4        558.30        676.19        43.80 o                         
  15   1   4         68.73        107.07        21.62 o                         
  16   1   4       1448.35       1543.40        61.49 o                         
  17   1   4        209.37        197.47        22.87 o                         
 -20   2   4        395.92        374.70        31.03 o                         
 -19   2   4        497.15        534.69        31.87 o                         
 -18   2   4        881.98        867.09        37.59 o                         
 -17   2   4       2881.52       2904.29        81.68 o                         
 -16   2   4         13.21         49.25         8.60 o                         
 -15   2   4       9783.84       9840.36       293.70 o                         
 -14   2   4       1082.56       1082.34        26.71 o                         
 -13   2   4       6522.13       6581.75        96.75 o                         
 -12   2   4        551.60        571.41        34.92 o                         
 -11   2   4        102.04         87.42        13.78 o                         
 -10   2   4       2843.80       2835.71        40.37 o                         
  -9   2   4      13548.28      13725.07        96.19 o                         
  -8   2   4        542.15        582.03        18.13 o                         
  -7   2   4      32197.74      33157.52       366.51 o                         
  -6   2   4       4656.62       4817.87        33.37 o                         
  -5   2   4       8698.36       8406.00        46.08 o                         
  -4   2   4        384.73        405.25        10.82 o                         
  -3   2   4      10664.86      10835.92        51.22 o                         
  -2   2   4       1718.19       1555.09        13.42 o                         
  -1   2   4         44.96         83.05        14.66 o                         
   0   2   4       6760.84       6976.78        83.54 o                         
   1   2   4      14688.40      14673.83       179.67 o                         
   2   2   4       4642.32       4559.89        72.57 o                         
   3   2   4       7670.23       7941.26       164.73 o                         
   4   2   4        933.43        873.59        24.49 o                         
   5   2   4         44.04         84.72        20.96 o                         
   6   2   4       2906.17       2820.89        45.74 o                         
   7   2   4       4954.04       4765.21        72.04 o                         
   8   2   4        459.35        513.99        39.71 o                         
   9   2   4       1025.32        979.02        47.71 o                         
  10   2   4        476.20        602.10        53.27 o                         
  11   2   4       1529.45       1535.91       139.32 o                         
  12   2   4        311.87        268.21        15.88 o                         
  13   2   4       2914.07       2799.24       101.42 o                         
  14   2   4          1.78         15.45         7.65 o                         
  15   2   4        598.13        721.22        61.91 o                         
  16   2   4         20.08         30.84         8.62 o                         
  17   2   4        220.23        251.77        23.03 o                         
 -20   3   4       1116.42       1133.87        51.26 o                         
 -19   3   4       1522.53       1515.93        37.18 o                         
 -18   3   4         72.35         88.73        17.98 o                         
 -17   3   4       1081.84       1060.99        42.76 o                         
 -16   3   4       7084.38       7229.37       143.26 o                         
 -15   3   4         60.51         46.88         8.60 o                         
 -14   3   4       7394.89       7714.75       108.70 o                         
 -13   3   4        413.86        446.04        24.42 o                         
 -12   3   4       4238.86       4296.16       109.12 o                         
 -11   3   4        698.39        663.15        32.20 o                         
 -10   3   4       4208.34       4299.09        61.96 o                         
  -9   3   4       9846.62       9794.72        81.59 o                         
  -8   3   4      16550.00      17166.85       138.28 o                         
  -7   3   4         33.20         15.02         2.99 o                         
  -6   3   4       3599.25       3383.17        37.44 o                         
  -5   3   4       1003.22        952.21        24.75 o                         
  -4   3   4      10948.11      11317.36        63.24 o                         
  -3   3   4      15652.97      15889.91       106.67 o                         
  -2   3   4        781.62        847.98        25.34 o                         
  -1   3   4       3858.79       4101.06        56.64 o                         
   0   3   4       4937.77       4648.64        72.70 o                         
   1   3   4        424.84        421.36        27.10 o                         
   2   3   4         12.24         28.95        16.27 o                         
   3   3   4      17631.34      17548.94       179.32 o                         
   4   3   4       2157.97       1898.81        58.90 o                         
   5   3   4        585.43        621.78        69.95 o                         
   6   3   4       1100.85       1038.19        36.64 o                         
   7   3   4         37.82         48.64         9.50 o                         
   8   3   4       1435.24       1409.13        45.21 o                         
   9   3   4       4825.92       4494.10        93.70 o                         
  10   3   4       5673.39       5366.26        99.64 o                         
  11   3   4       2777.61       2523.73        56.02 o                         
  12   3   4         61.36         66.82        11.22 o                         
  13   3   4        668.67        910.78        87.33 o                         
  14   3   4       2532.74       2523.28        76.56 o                         
  15   3   4         91.98        112.14        24.12 o                         
  16   3   4        886.66        957.47        51.51 o                         
  17   3   4        732.21        690.38        44.85 o                         
 -20   4   4        111.91         99.66        14.94 o                         
 -19   4   4        177.20        173.07        20.30 o                         
 -18   4   4       1432.01       1444.41        88.80 o                         
 -17   4   4        318.29        294.82        25.07 o                         
 -16   4   4       4377.60       4280.36       143.03 o                         
 -15   4   4       1698.31       1551.83        43.13 o                         
 -14   4   4       2329.38       2077.75        66.28 o                         
 -13   4   4         95.72        106.19        13.21 o                         
 -12   4   4       1177.05       1140.05        45.93 o                         
 -11   4   4       3146.89       3066.77        78.47 o                         
 -10   4   4      10756.83      10982.24       141.51 o                         
  -9   4   4       1747.00       1710.21        72.43 o                         
  -8   4   4      12733.04      12951.96       132.28 o                         
  -7   4   4       5097.89       4899.05        52.34 o                         
  -6   4   4      11227.32      12989.34        92.31 o                         
  -5   4   4        531.45        520.50        17.22 o                         
  -4   4   4      30700.22      31644.64       199.80 o                         
  -3   4   4       3322.42       3272.62        41.98 o                         
  -2   4   4      19027.39      19107.30       229.46 o                         
  -1   4   4       2517.79       2575.94        38.76 o                         
   0   4   4       2701.86       2595.55        46.45 o                         
   1   4   4       1840.42       1772.28        32.37 o                         
   2   4   4      21526.21      21483.77       798.45 o                         
   3   4   4         65.25         46.50        11.39 o                         
   5   4   4       1835.89       1691.78        65.54 o                         
   6   4   4       9248.38       8940.56       120.58 o                         
   7   4   4        639.24        667.45        49.59 o                         
   8   4   4        314.51        299.91        24.46 o                         
   9   4   4         22.75         29.48        15.60 o                         
  10   4   4      11670.87      11864.15       167.02 o                         
  11   4   4       2178.83       1835.04       109.34 o                         
  12   4   4       8442.68       8206.00       169.43 o                         
  13   4   4         15.22         34.92         7.48 o                         
  14   4   4       1361.98       1485.37        84.73 o                         
  15   4   4        338.03        426.91        28.44 o                         
  16   4   4        281.42        310.20        22.67 o                         
 -19   5   4         31.31         49.36        29.23 o                         
 -18   5   4         39.13         52.15         8.50 o                         
 -17   5   4       1061.74        962.57        50.89 o                         
 -16   5   4       2016.90       2032.33        64.49 o                         
 -15   5   4        698.07        680.75        52.24 o                         
 -14   5   4      10742.25      11270.04       213.70 o                         
 -13   5   4        153.88        181.72        15.35 o                         
 -12   5   4       6216.46       6291.04       129.65 o                         
 -11   5   4        839.18        812.83        43.83 o                         
 -10   5   4       2055.43       2106.98        89.34 o                         
  -9   5   4       1569.04       1430.38        88.48 o                         
  -8   5   4      22319.22      23319.16       247.34 o                         
  -7   5   4       1924.82       1732.77        44.84 o                         
  -6   5   4      33550.96      34152.43       212.27 o                         
  -5   5   4          1.46         17.18         5.24 o                         
  -4   5   4       4238.78       4060.02        48.97 o                         
  -3   5   4       2931.70       2656.66        40.18 o                         
  -2   5   4       3215.09       3119.96        47.70 o                         
  -1   5   4       1793.06       1739.31        22.83 o                         
   0   5   4      24742.40      26185.54       201.36 o                         
   1   5   4       2610.85       2525.03        50.92 o                         
   2   5   4      24728.07      25090.36       705.64 o                         
   4   5   4       5159.18       5180.88       101.86 o                         
   5   5   4        843.79        889.52        62.85 o                         
   6   5   4       6065.81       5928.51       106.87 o                         
   7   5   4          1.24          7.48        17.27 o                         
   8   5   4       7565.94       7130.94       142.17 o                         
   9   5   4       5408.95       5201.10        99.37 o                         
  10   5   4       4704.72       4390.13        76.54 o                         
  11   5   4        630.90        666.14        51.46 o                         
  12   5   4         46.56         57.74        11.19 o                         
  13   5   4       1265.04       1440.82        78.32 o                         
  14   5   4        671.15        653.29        42.35 o                         
  15   5   4         78.85         70.59        10.06 o                         
  16   5   4       2365.25       2948.51       291.32 o                         
 -19   6   4        471.65        474.03        62.05 o                         
 -18   6   4       2130.38       2338.87        49.51 o                         
 -17   6   4        912.64        847.71        53.79 o                         
 -16   6   4        637.86        644.63        48.67 o                         
 -15   6   4       8198.93       8529.75       256.45 o                         
 -14   6   4        457.32        421.49        29.74 o                         
 -13   6   4       3310.28       3485.44       129.06 o                         
 -12   6   4       1685.05       1650.80        72.86 o                         
 -11   6   4         32.37         48.88        12.94 o                         
 -10   6   4       4968.41       4823.21       126.77 o                         
  -9   6   4       7030.09       7121.02       128.51 o                         
  -8   6   4        418.41        358.17        34.42 o                         
  -7   6   4       6026.32       6101.57        71.46 o                         
  -6   6   4       1011.38        895.88        41.10 o                         
  -5   6   4      14690.15      15305.48       117.82 o                         
  -4   6   4         12.85          6.60         4.24 o                         
  -3   6   4        356.60        403.04        20.77 o                         
  -2   6   4        726.61        730.36        18.90 o                         
  -1   6   4       3911.24       3847.19        51.60 o                         
   0   6   4       1057.03        875.74        23.85 o                         
   1   6   4      13942.52      14055.83       141.21 o                         
   2   6   4       5004.48       5427.24        82.76 o                         
   3   6   4       3572.65       3621.87        95.28 o                         
   4   6   4       1707.78       1487.61        63.01 o                         
   5   6   4       1167.39       1153.02        58.40 o                         
   6   6   4      15087.40      15119.86       355.06 o                         
   7   6   4       2479.11       2359.68        83.40 o                         
   8   6   4         70.94        107.83        16.18 o                         
   9   6   4       1044.38       1082.27        91.19 o                         
  10   6   4       1998.94       1853.72        54.01 o                         
  11   6   4        414.56        480.45        31.46 o                         
  12   6   4       1107.08       1237.40        78.14 o                         
  13   6   4       1834.29       1869.91       128.81 o                         
  14   6   4          4.58         16.66         7.88 o                         
  15   6   4       1609.45       1770.59       113.92 o                         
  16   6   4         60.61         88.73        20.71 o                         
 -18   7   4        155.05        166.40        19.08 o                         
 -17   7   4       1742.87       1768.49        87.30 o                         
 -16   7   4       2362.96       2330.64        57.55 o                         
 -15   7   4        340.17        376.24        30.40 o                         
 -14   7   4       1782.57       1635.20        70.46 o                         
 -13   7   4       2487.55       2395.06       118.72 o                         
 -12   7   4        165.19        189.37        20.36 o                         
 -11   7   4       1836.69       1725.14        91.05 o                         
 -10   7   4       1019.13        991.65        49.59 o                         
  -9   7   4        869.38        884.02        46.13 o                         
  -8   7   4        412.60        408.95        25.48 o                         
  -7   7   4       1451.66       1306.36        41.28 o                         
  -6   7   4       2429.55       2358.74        35.01 o                         
  -5   7   4       1504.14       1544.95        42.57 o                         
  -4   7   4        832.43        798.65        30.27 o                         
  -3   7   4       7767.56       7749.16        68.12 o                         
  -2   7   4         52.08         72.96         9.00 o                         
  -1   7   4         27.74         15.85         6.31 o                         
   0   7   4       6111.29       6217.65        72.28 o                         
   1   7   4       1618.62       1588.87        43.85 o                         
   2   7   4        928.80       1043.31        30.44 o                         
   3   7   4       7061.26       7497.60       100.43 o                         
   4   7   4        686.30        859.56        87.49 o                         
   5   7   4       5787.08       5834.30       191.57 o                         
   6   7   4        563.91        605.76        61.13 o                         
   7   7   4        160.22        161.08        30.05 o                         
   8   7   4        613.79        612.90        50.06 o                         
   9   7   4          3.74        -10.99        13.82 o                         
  10   7   4       1677.41       1601.70        66.44 o                         
  11   7   4       9320.79       9066.36       390.63 o                         
  12   7   4         69.68        111.52        19.08 o                         
  13   7   4       1678.41       1884.85       122.41 o                         
  14   7   4       1249.29       1310.99        80.98 o                         
  15   7   4        184.97        173.72        21.03 o                         
 -18   8   4       3630.61       3901.99        74.92 o                         
 -17   8   4         12.99         32.68        22.20 o                         
 -16   8   4       4203.14       4340.53       102.31 o                         
 -15   8   4        307.70        301.04        30.26 o                         
 -14   8   4          6.15          5.90         9.16 o                         
 -13   8   4        374.30        399.10        37.54 o                         
 -12   8   4       3414.41       3430.90       152.79 o                         
 -11   8   4        646.62        665.88        60.68 o                         
 -10   8   4       1665.10       1627.05        61.95 o                         
  -9   8   4        664.91        690.87        44.03 o                         
  -8   8   4        991.45        934.04        45.27 o                         
  -7   8   4       1372.59       1395.61        48.32 o                         
  -6   8   4        216.60        228.84        19.43 o                         
  -5   8   4        481.62        470.39        25.17 o                         
  -4   8   4       2632.37       2558.70        35.77 o                         
  -3   8   4       1310.60       1364.68        31.30 o                         
  -2   8   4      13776.00      14103.70       145.84 o                         
  -1   8   4       2214.95       2109.20        36.92 o                         
   0   8   4        833.54        881.72        48.51 o                         
   1   8   4        411.57        388.32        28.81 o                         
   2   8   4       8836.28       9027.12        90.59 o                         
   3   8   4        450.67        490.81        31.27 o                         
   4   8   4       2164.66       2037.81        60.40 o                         
   5   8   4        564.10        623.49        49.53 o                         
   6   8   4          5.23         28.26        11.25 o                         
   7   8   4          3.23          7.41        15.16 o                         
   8   8   4        142.47        197.72        25.43 o                         
   9   8   4          1.24         19.01        12.01 o                         
  10   8   4       1280.03       1442.72       105.78 o                         
  11   8   4        925.35        985.80        67.98 o                         
  12   8   4       8000.34       8394.45       167.19 o                         
  13   8   4         34.64         48.77        11.20 o                         
  14   8   4       2600.81       2585.72       147.33 o                         
 -17   9   4        256.91        245.07        24.95 o                         
 -16   9   4        770.96        812.76        39.42 o                         
 -15   9   4        538.04        490.05        65.30 o                         
 -14   9   4       8819.09       9686.47       301.50 o                         
 -13   9   4          4.07         24.57        20.68 o                         
 -12   9   4       1398.63       1460.79        64.91 o                         
 -11   9   4         56.33         73.19        27.28 o                         
 -10   9   4          0.11         27.92         8.59 o                         
  -9   9   4         31.64         35.80         9.63 o                         
  -8   9   4       2133.77       1994.38        61.27 o                         
  -7   9   4         72.14         89.86        17.28 o                         
  -6   9   4      16495.61      17147.35       155.91 o                         
  -5   9   4         76.78         94.16        12.12 o                         
  -4   9   4      20586.58      21638.88       187.74 o                         
  -3   9   4        226.92        220.05        15.17 o                         
  -2   9   4       3381.68       3295.28        43.34 o                         
  -1   9   4         26.83         39.43        13.40 o                         
   0   9   4      23916.70      24389.29       240.01 o                         
   1   9   4        471.83        498.64        34.59 o                         
   2   9   4      20567.13      21709.00       212.48 o                         
   3   9   4       2024.95       1979.57        42.65 o                         
   4   9   4        862.15        943.13        66.19 o                         
   5   9   4        253.90        198.40        21.23 o                         
   6   9   4       1697.39       1533.11        65.68 o                         
   7   9   4         20.85         64.96        20.91 o                         
   8   9   4       3548.80       3323.47        96.38 o                         
   9   9   4        603.75        608.05        53.73 o                         
  10   9   4       1964.62       2008.11       104.41 o                         
  11   9   4        393.64        415.12        35.27 o                         
  12   9   4         46.24         60.13        13.95 o                         
  13   9   4        858.16        874.23        67.22 o                         
 -16  10   4       1821.76       1883.35        45.64 o                         
 -15  10   4       1785.54       1725.82        77.69 o                         
 -14  10   4        280.13        282.30        41.01 o                         
 -13  10   4       3470.67       3335.44       193.17 o                         
 -12  10   4       3398.16       3304.93       207.89 o                         
 -11  10   4        225.80        279.28        21.94 o                         
 -10  10   4       2598.56       2535.49       103.91 o                         
  -9  10   4        284.94        316.88        20.64 o                         
  -8  10   4         62.17         94.17        14.59 o                         
  -7  10   4       5202.03       5116.41        85.92 o                         
  -6  10   4        184.03        173.57        11.28 o                         
  -5  10   4       7136.03       7058.59        96.45 o                         
  -4  10   4       2875.81       2720.96        36.69 o                         
  -3  10   4       1909.12       1971.29        54.01 o                         
  -2  10   4      14473.98      14998.30       160.76 o                         
  -1  10   4       3118.84       3171.24        54.92 o                         
   0  10   4       3441.97       3419.35        50.48 o                         
   1  10   4       6186.59       6198.73        95.58 o                         
   2  10   4       2501.49       2365.15        68.01 o                         
   3  10   4       2096.48       1993.83        59.35 o                         
   4  10   4       1716.98       1658.07        36.14 o                         
   5  10   4        469.53        521.87        35.37 o                         
   6  10   4       1653.89       1620.12        38.20 o                         
   7  10   4       1597.12       1429.94        31.23 o                         
   8  10   4       1395.37       1546.23       125.16 o                         
   9  10   4        546.92        592.74        49.73 o                         
  10  10   4         30.82         79.63        21.02 o                         
  11  10   4        102.31        107.18        21.96 o                         
  12  10   4       4852.21       5271.19       347.52 o                         
  13  10   4        641.78        563.76        47.30 o                         
 -15  11   4        531.32        529.86        64.45 o                         
 -14  11   4        259.30        307.14        31.59 o                         
 -13  11   4       1978.48       1784.33        81.21 o                         
 -12  11   4        256.90        243.32        30.25 o                         
 -11  11   4       2746.92       2781.15       100.94 o                         
 -10  11   4         32.40         27.94         8.15 o                         
  -9  11   4        259.21        277.82        18.93 o                         
  -8  11   4         46.77         58.43         9.83 o                         
  -7  11   4        332.78        299.67        20.40 o                         
  -6  11   4        277.36        333.88        17.14 o                         
  -5  11   4       2736.08       2468.43        54.25 o                         
  -4  11   4        341.02        327.85        18.93 o                         
  -3  11   4       4044.43       4090.62        66.61 o                         
  -2  11   4        799.86        776.92        60.12 o                         
  -1  11   4          5.81          2.42         7.33 o                         
   0  11   4          5.76         16.98         7.90 o                         
   1  11   4         38.25         29.75         9.81 o                         
   2  11   4         65.31         67.59        12.66 o                         
   3  11   4       1423.01       1344.02        33.08 o                         
   4  11   4          1.48         14.00         6.31 o                         
   5  11   4       2379.71       2373.41        67.86 o                         
   6  11   4          0.72         14.13         9.73 o                         
   7  11   4        646.89        650.75        57.75 o                         
   8  11   4         38.98         40.08         9.26 o                         
   9  11   4         94.31         75.78        13.67 o                         
  10  11   4       1380.59       1381.90        82.75 o                         
  11  11   4       5562.85       5711.13       170.43 o                         
 -13  12   4        392.95        432.73        31.89 o                         
 -12  12   4        687.39        651.80        38.46 o                         
 -11  12   4        290.23        331.53        22.87 o                         
 -10  12   4       1303.95       1312.32        54.75 o                         
  -9  12   4        471.00        453.46        28.58 o                         
  -8  12   4         70.54         96.99        19.21 o                         
  -7  12   4        101.59         64.11        15.92 o                         
  -6  12   4        977.58       1055.42        55.92 o                         
  -5  12   4        487.44        503.33        31.93 o                         
  -4  12   4        808.57        873.22        37.19 o                         
  -3  12   4          9.74         31.23         7.37 o                         
  -2  12   4       1228.24       1195.30        44.43 o                         
  -1  12   4       5056.84       5056.54        91.49 o                         
   0  12   4        688.66        720.76        39.68 o                         
   1  12   4       3675.44       3594.72        72.08 o                         
   2  12   4       1316.75       1290.69        47.39 o                         
   3  12   4         21.76         36.92         6.32 o                         
   4  12   4       1228.63       1196.16        45.56 o                         
   5  12   4       1087.18        963.79        30.05 o                         
   6  12   4       1568.50       1463.63        32.24 o                         
   7  12   4       1024.54       1078.85        52.64 o                         
   8  12   4          0.25         53.41        18.28 o                         
   9  12   4        827.92        805.21        51.01 o                         
  10  12   4       1950.20       2015.73       130.49 o                         
 -12  13   4       1982.29       1957.88        93.36 o                         
 -11  13   4         30.80         22.00         8.55 o                         
 -10  13   4          1.67         28.01         9.29 o                         
  -9  13   4        181.15        166.46        14.05 o                         
  -8  13   4       3542.18       3408.13        79.35 o                         
  -7  13   4          5.89         21.99         6.85 o                         
  -6  13   4       6358.52       6389.24       123.21 o                         
  -5  13   4        823.15        833.45        58.55 o                         
  -4  13   4       1478.27       1475.21        51.56 o                         
  -3  13   4        713.62        724.98        37.70 o                         
  -2  13   4        854.70        803.42        42.20 o                         
  -1  13   4        108.02        115.23        15.22 o                         
   0  13   4       5583.26       5636.14       123.59 o                         
   1  13   4          0.32         29.91         8.30 o                         
   2  13   4       6452.16       6484.05       131.01 o                         
   3  13   4         57.69         64.78        10.62 o                         
   4  13   4          5.65         33.30        11.92 o                         
   5  13   4       1767.29       1683.62        55.60 o                         
   6  13   4       2717.28       2685.04        80.25 o                         
   7  13   4        152.76        177.79        24.19 o                         
   8  13   4       1445.89       1577.98        93.44 o                         
 -10  14   4       2126.97       2260.90        51.11 o                         
  -9  14   4        197.82        218.14        29.29 o                         
  -8  14   4       1888.27       2012.70        89.12 o                         
  -7  14   4       4646.35       4757.97        83.05 o                         
  -6  14   4         31.96         35.92        14.28 o                         
  -5  14   4       2173.00       2186.09        36.97 o                         
  -4  14   4       4894.30       4991.84        90.52 o                         
  -3  14   4        313.38        337.74        28.39 o                         
  -2  14   4       7980.03       8260.84       125.24 o                         
  -1  14   4       1015.10       1009.69        48.18 o                         
   0  14   4        846.08        824.06        46.20 o                         
   1  14   4       3420.83       3200.24        87.82 o                         
   2  14   4       1707.09       1591.20        48.61 o                         
   3  14   4       2211.57       2094.94        66.59 o                         
   4  14   4       2874.88       2811.08        87.74 o                         
   5  14   4        249.59        229.94        41.42 o                         
   6  14   4        742.08        816.38        83.49 o                         
  -6  15   4        141.96        154.03        18.37 o                         
  -5  15   4       2308.18       2339.54        85.00 o                         
  -4  15   4        304.13        328.81        19.53 o                         
  -3  15   4       1427.35       1325.91        58.98 o                         
  -2  15   4        155.41        200.23        19.43 o                         
  -1  15   4        444.73        497.87        30.33 o                         
   0  15   4        227.56        236.31        17.77 o                         
   1  15   4          9.64         37.44        12.85 o                         
   2  15   4        289.44        306.48        23.62 o                         
   3  15   4        436.55        396.79        33.87 o                         
 -19   0   5        872.45        877.44       122.43 o                         
 -17   0   5         21.85         30.47        26.65 o                         
 -15   0   5       4161.40       4171.20       176.83 o                         
 -13   0   5         37.20         50.67        12.32 o                         
 -11   0   5      10490.29      10857.91       126.27 o                         
  -9   0   5      18699.02      19085.37       152.59 o                         
  -7   0   5       1239.54       1184.58        17.11 o                         
  -5   0   5      89107.09      91039.09       812.86 o                         
  -3   0   5      27975.54      26810.50       320.24 o                         
  -1   0   5          4.05         26.72         7.23 o                         
   1   0   5       3931.62       4028.06       176.75 o                         
   3   0   5      51741.36      53633.70       456.54 o                         
   5   0   5      15680.29      15518.34       386.08 o                         
   7   0   5       5633.06       6019.19       181.71 o                         
   9   0   5       5894.35       5614.40       129.52 o                         
  11   0   5      12382.08      12428.61       215.71 o                         
  13   0   5       1350.29       1598.70       117.87 o                         
  15   0   5          4.93         18.02        22.58 o                         
 -20   1   5         97.93         69.55        11.43 o                         
 -19   1   5        718.12        643.45        41.35 o                         
 -18   1   5         62.49         57.22        11.64 o                         
 -17   1   5       8762.60       9159.34       251.13 o                         
 -16   1   5        169.76        193.40        14.17 o                         
 -15   1   5       5537.90       5790.29       126.16 o                         
 -14   1   5       1402.90       1250.34        67.24 o                         
 -13   1   5       3729.68       3702.65        62.19 o                         
 -12   1   5          7.00         14.71         5.86 o                         
 -11   1   5        137.32        149.79        12.78 o                         
 -10   1   5       1122.99        932.12        34.32 o                         
  -9   1   5       3191.57       2951.61        34.41 o                         
  -8   1   5        313.15        276.15         9.10 o                         
  -7   1   5      33694.23      33847.89       169.22 o                         
  -6   1   5       4967.24       4627.81        37.36 o                         
  -5   1   5       3271.95       3191.24        28.42 o                         
  -4   1   5      15635.26      15453.43        76.59 o                         
  -3   1   5       2710.85       2783.48        26.49 o                         
  -2   1   5       3555.86       3254.64        33.53 o                         
  -1   1   5       1694.95       1500.66        24.10 o                         
   0   1   5       6692.57       7244.97       132.70 o                         
   1   1   5        368.37        332.69        14.70 o                         
   2   1   5      18111.99      17743.52       277.48 o                         
   3   1   5       2373.33       2447.01        47.15 o                         
   5   1   5       1026.31       1074.21        37.14 o                         
   6   1   5       1030.71        985.96        39.07 o                         
   7   1   5       9314.56       9948.09        98.09 o                         
   8   1   5       7792.44       7663.22       116.07 o                         
   9   1   5       7053.26       7237.58       100.77 o                         
  10   1   5       6059.44       5809.04       114.59 o                         
  11   1   5          5.32         23.55        15.15 o                         
  12   1   5          8.26         20.72         6.06 o                         
  13   1   5       5897.67       5816.33       111.25 o                         
  14   1   5         14.45         25.39        11.30 o                         
  15   1   5       3479.16       3472.50       168.34 o                         
  16   1   5         18.59         17.84         6.17 o                         
 -20   2   5       1153.94       1121.27        27.13 o                         
 -19   2   5        566.39        574.46        43.42 o                         
 -18   2   5        131.08        142.77        15.11 o                         
 -17   2   5        400.93        367.85        34.70 o                         
 -16   2   5       9185.06       9405.67       225.05 o                         
 -15   2   5        661.75        623.74        29.60 o                         
 -14   2   5       4735.82       4714.78       134.90 o                         
 -13   2   5        130.47        136.55        12.86 o                         
 -12   2   5        340.05        357.77        20.86 o                         
 -11   2   5        386.46        392.00        25.41 o                         
 -10   2   5       5442.27       5531.06        64.31 o                         
  -9   2   5       1850.86       1627.66        40.69 o                         
  -8   2   5       4535.45       4098.39        44.84 o                         
  -7   2   5         17.17         15.04         2.08 o                         
  -6   2   5       8490.10       8062.28        44.73 o                         
  -5   2   5        165.96        232.60         7.93 o                         
  -4   2   5         45.91         98.38         9.52 o                         
  -3   2   5       1551.41       1582.60        14.35 o                         
  -2   2   5        601.02        507.07        33.01 o                         
  -1   2   5       6047.36       6605.86       114.40 o                         
   0   2   5        329.81        301.73        21.69 o                         
   1   2   5       1768.30       1842.96        31.16 o                         
   2   2   5      11548.86      11897.18       125.45 o                         
   3   2   5        586.55        639.21        20.80 o                         
   4   2   5          5.43         33.32        16.46 o                         
   5   2   5       3053.87       2950.78        66.40 o                         
   6   2   5       7536.55       7695.59       111.46 o                         
   7   2   5       2841.05       2438.42       107.61 o                         
   8   2   5       1706.91       1718.42        62.24 o                         
   9   2   5       1237.50       1136.82        60.84 o                         
  10   2   5        513.81        619.31        38.11 o                         
  11   2   5       1198.59       1173.71        52.97 o                         
  12   2   5       4966.56       4984.71       100.28 o                         
  13   2   5         93.20         76.53        12.30 o                         
  14   2   5       3171.07       3232.52       136.78 o                         
  15   2   5         85.25         86.13        26.44 o                         
  16   2   5        471.29        484.29        38.40 o                         
 -20   3   5        488.02        489.23        45.71 o                         
 -19   3   5        398.05        441.39        38.38 o                         
 -18   3   5        155.01        157.75        16.68 o                         
 -17   3   5       1454.20       1373.74        30.15 o                         
 -16   3   5        395.95        402.10        36.60 o                         
 -15   3   5       5442.45       5249.93       139.36 o                         
 -14   3   5         52.99         58.86        10.24 o                         
 -13   3   5       5820.15       5996.81       102.86 o                         
 -12   3   5       2972.70       2851.64        87.21 o                         
 -11   3   5        154.14        148.19        10.77 o                         
 -10   3   5       2875.48       2898.25        45.02 o                         
  -9   3   5       1918.95       1843.14        32.22 o                         
  -8   3   5          5.95         13.28         4.41 o                         
  -7   3   5       2121.14       1875.30        20.79 o                         
  -6   3   5      27087.31      27764.24       159.31 o                         
  -5   3   5       1881.19       1715.87        15.60 o                         
  -4   3   5      25762.05      27298.90       358.68 o                         
  -3   3   5      13143.80      14314.56       159.93 o                         
  -2   3   5       2577.88       2372.77        38.85 o                         
  -1   3   5      12734.66      14023.90       135.76 o                         
   0   3   5      13652.74      13772.98       465.64 o                         
   1   3   5       5291.20       5062.33        81.87 o                         
   2   3   5      14791.12      15857.08       157.38 o                         
   3   3   5          9.86         27.47         8.15 o                         
   5   3   5        125.61        147.38        14.39 o                         
   6   3   5        227.10        301.88        26.52 o                         
   7   3   5       1349.72       1216.04        78.35 o                         
   8   3   5       3024.58       2818.19        46.29 o                         
   9   3   5       1506.78       1371.57        81.59 o                         
  10   3   5       6838.56       6807.33       147.73 o                         
  11   3   5          1.70         13.06        13.93 o                         
  12   3   5         81.81        120.53        15.12 o                         
  13   3   5       3150.65       3069.01        68.85 o                         
  14   3   5         39.73         32.26        10.10 o                         
  15   3   5       3065.53       3047.37       101.49 o                         
  16   3   5        162.14        175.41        19.50 o                         
 -20   4   5          9.08         18.32         6.59 o                         
 -19   4   5       1733.95       1768.34        45.48 o                         
 -18   4   5        903.21        917.67        33.42 o                         
 -17   4   5       1925.90       1864.98        45.91 o                         
 -16   4   5       1571.35       1524.18        41.38 o                         
 -15   4   5         34.32         46.31        18.08 o                         
 -14   4   5        531.10        610.29        33.72 o                         
 -13   4   5        816.97        843.49        36.73 o                         
 -12   4   5       1771.36       1721.13        46.03 o                         
 -11   4   5      12098.92      12912.25       165.84 o                         
 -10   4   5       1355.58       1255.59        96.95 o                         
  -9   4   5       1457.19       1252.51        54.42 o                         
  -8   4   5        351.34        331.25        16.84 o                         
  -7   4   5       3419.34       3479.38        52.72 o                         
  -6   4   5          1.98         12.15         2.74 o                         
  -5   4   5      63755.00      66191.26       685.09 o                         
  -4   4   5        495.54        518.40        21.01 o                         
  -3   4   5      27366.64      27861.86       191.42 o                         
  -2   4   5       2402.87       2337.10        35.05 o                         
  -1   4   5        312.87        335.19        25.78 o                         
   0   4   5       1029.02       1092.52        39.77 o                         
   1   4   5       3073.97       2570.20        53.50 o                         
   2   4   5         16.00         42.34        16.23 o                         
   3   4   5      39805.62      41784.21       520.08 o                         
   4   4   5       3817.80       3849.97       148.22 o                         
   5   4   5      12935.27      13012.20       153.53 o                         
   6   4   5       1399.61       1268.18        47.29 o                         
   7   4   5       1409.68       1204.85        54.64 o                         
   8   4   5       2693.43       2425.44        56.94 o                         
   9   4   5       6154.46       5755.50       144.68 o                         
  10   4   5       4651.35       4346.29        89.74 o                         
  11   4   5       9885.10       9822.76       187.92 o                         
  12   4   5        630.76        667.43        40.21 o                         
  13   4   5       3138.52       2932.21       115.15 o                         
  14   4   5        580.55        743.57        46.29 o                         
  15   4   5         83.59        111.86        20.42 o                         
  16   4   5          2.75         19.62        14.51 o                         
 -19   5   5        330.19        354.40        63.15 o                         
 -18   5   5        150.14        164.61        19.38 o                         
 -17   5   5       1316.34       1183.32        46.53 o                         
 -16   5   5       1005.19       1022.03        43.33 o                         
 -15   5   5       5414.00       5592.83       123.08 o                         
 -14   5   5         35.77         37.41        13.24 o                         
 -13   5   5       9779.10      10382.71       170.42 o                         
 -12   5   5       2140.23       2120.44       135.54 o                         
 -11   5   5        803.89        681.56        26.57 o                         
 -10   5   5        225.70        262.92        24.36 o                         
  -9   5   5       4369.14       4137.58        62.12 o                         
  -8   5   5       2975.50       3207.36        48.55 o                         
  -7   5   5      13705.38      13205.76       149.82 o                         
  -6   5   5       3311.39       3517.82        44.04 o                         
  -5   5   5      11845.31      12031.11       106.57 o                         
  -4   5   5       2378.46       2262.25        61.62 o                         
  -3   5   5        973.54       1039.72        27.80 o                         
  -2   5   5       3303.13       3198.35        48.70 o                         
  -1   5   5       9869.02       9725.32        86.13 o                         
   0   5   5        987.14        980.13        25.68 o                         
   1   5   5      11511.06      11339.61       119.84 o                         
   2   5   5       5048.97       4563.82        80.94 o                         
   3   5   5       1019.07        892.72        45.67 o                         
   4   5   5       5294.19       5036.21       107.25 o                         
   5   5   5       4061.80       4008.95        87.19 o                         
   6   5   5        338.87        385.60        52.39 o                         
   7   5   5       3622.34       3591.95       139.74 o                         
   8   5   5        188.04        191.19        25.13 o                         
   9   5   5       5091.03       4797.97        86.59 o                         
  10   5   5       1022.26        987.35        47.08 o                         
  11   5   5        234.13        248.48        20.14 o                         
  12   5   5        208.72        186.12        20.71 o                         
  13   5   5       3545.62       3473.57       183.94 o                         
  14   5   5        785.08        818.02        35.53 o                         
  15   5   5       2279.06       2089.99        97.81 o                         
 -19   6   5       2804.78       2842.71       139.86 o                         
 -18   6   5         15.45         34.57        10.08 o                         
 -17   6   5       3987.78       4200.50       107.07 o                         
 -16   6   5       6090.09       6280.29       138.80 o                         
 -15   6   5         83.31         92.44        13.30 o                         
 -14   6   5       5539.18       5479.43        98.61 o                         
 -13   6   5       1170.14       1144.30        79.56 o                         
 -12   6   5         50.76         63.01        14.14 o                         
 -11   6   5       3242.49       3070.98       119.73 o                         
 -10   6   5        973.79        871.23        38.19 o                         
  -9   6   5       1204.84       1243.72        50.54 o                         
  -8   6   5        791.82        684.58        38.86 o                         
  -7   6   5       2607.34       2634.35        41.05 o                         
  -6   6   5       8436.77       8254.94       138.58 o                         
  -5   6   5        923.79        815.87        30.71 o                         
  -4   6   5        843.83        783.62        29.85 o                         
  -3   6   5         87.74         74.11         8.36 o                         
  -2   6   5       1905.47       1736.45        34.66 o                         
  -1   6   5          0.30         53.52        11.79 o                         
   0   6   5       8966.73       9162.35        81.96 o                         
   1   6   5       1438.53       1434.69        45.57 o                         
   2   6   5       1005.70        972.31        53.50 o                         
   3   6   5          5.72         34.57        10.51 o                         
   4   6   5       4521.68       4206.76       171.51 o                         
   5   6   5       5621.75       5563.52       126.73 o                         
   6   6   5       3795.54       3777.03        80.23 o                         
   7   6   5       1626.86       1590.34        66.70 o                         
   8   6   5        313.40        314.09        47.44 o                         
   9   6   5        943.35        919.37        33.72 o                         
  10   6   5        340.78        379.17        24.38 o                         
  11   6   5       2967.28       2720.25        86.80 o                         
  12   6   5       2419.83       2608.47        76.65 o                         
  13   6   5       2013.63       2002.93        80.01 o                         
  14   6   5       5030.32       4953.33       109.22 o                         
  15   6   5         20.89         36.07        13.62 o                         
 -18   7   5        996.30        939.91        51.32 o                         
 -17   7   5         97.09        100.63        21.28 o                         
 -16   7   5        438.27        396.27        33.62 o                         
 -15   7   5       1447.63       1462.74        86.51 o                         
 -14   7   5       1352.03       1227.15        71.16 o                         
 -13   7   5        761.53        751.59        24.92 o                         
 -12   7   5       4373.56       4451.22       121.65 o                         
 -11   7   5         78.88        104.25        12.22 o                         
 -10   7   5         86.95         98.09        12.54 o                         
  -9   7   5       2433.52       2288.18        54.35 o                         
  -8   7   5         12.10         15.98         6.65 o                         
  -7   7   5        499.57        461.77        30.27 o                         
  -6   7   5       6304.57       6348.50        68.95 o                         
  -5   7   5       1468.07       1338.29        34.59 o                         
  -4   7   5       5841.76       6322.89        57.05 o                         
  -3   7   5       1483.97       1335.79        33.04 o                         
  -2   7   5       1983.99       1831.72        29.42 o                         
  -1   7   5        126.92        191.96        15.61 o                         
   0   7   5       1301.89       1231.74        37.01 o                         
   1   7   5       1598.65       1519.50        41.53 o                         
   2   7   5       4700.99       4750.20        89.60 o                         
   3   7   5       2536.40       2555.78        80.16 o                         
   4   7   5       6412.49       5931.04       475.68 o                         
   5   7   5         85.39        114.59        17.48 o                         
   6   7   5        682.54        728.16        48.92 o                         
   7   7   5         14.78         15.26        15.98 o                         
   8   7   5         48.21         54.60        66.71 o                         
   9   7   5       2392.91       2299.21       102.86 o                         
  10   7   5       4683.04       4601.65       110.58 o                         
  11   7   5          6.09          8.12        11.98 o                         
  12   7   5       3925.65       4100.52       144.94 o                         
  13   7   5        494.23        549.91        42.53 o                         
  14   7   5         67.37         52.45         9.02 o                         
 -18   8   5        108.56        127.93        23.59 o                         
 -17   8   5       1492.48       1530.54        63.03 o                         
 -16   8   5         45.39         42.77        10.81 o                         
 -15   8   5       1626.19       1580.97        45.05 o                         
 -14   8   5          1.89         16.70        12.59 o                         
 -13   8   5       2868.57       2844.74        90.41 o                         
 -12   8   5       1893.63       1676.06        62.91 o                         
 -11   8   5       6243.14       6068.80       111.04 o                         
 -10   8   5        332.29        320.99        23.16 o                         
  -9   8   5        235.82        243.73        17.00 o                         
  -8   8   5        582.28        643.96        28.42 o                         
  -7   8   5       3123.76       3070.50        59.70 o                         
  -6   8   5       1201.52       1180.40        40.71 o                         
  -5   8   5        668.04        646.94        31.75 o                         
  -4   8   5        247.37        327.81        23.18 o                         
  -3   8   5      12649.41      12909.14        97.64 o                         
  -2   8   5       5914.15       6285.52        76.09 o                         
  -1   8   5       2838.41       2734.24        48.61 o                         
   0   8   5       2683.77       2442.41        66.37 o                         
   1   8   5       9222.02       9288.46        94.91 o                         
   2   8   5         61.65         87.72        21.52 o                         
   3   8   5      17894.87      18479.41       485.81 o                         
   4   8   5       6895.98       6997.89       142.38 o                         
   5   8   5       3267.27       3070.34        57.96 o                         
   6   8   5        900.40       1064.73        85.77 o                         
   7   8   5        134.48        176.11        21.74 o                         
   8   8   5       2147.56       1979.00       167.93 o                         
   9   8   5        480.36        554.54        47.89 o                         
  10   8   5        627.78        600.37        61.71 o                         
  12   8   5        122.71        155.32        20.04 o                         
  13   8   5       3788.87       4018.77       130.13 o                         
  14   8   5        106.44         95.81        17.21 o                         
 -17   9   5        432.13        391.99        36.33 o                         
 -16   9   5        246.19        194.16        22.83 o                         
 -15   9   5       4890.02       4592.42       173.58 o                         
 -14   9   5         35.09         15.74        13.24 o                         
 -13   9   5       8062.28       8295.18       272.01 o                         
 -12   9   5        658.45        624.85        54.56 o                         
 -11   9   5          9.86         18.37         9.06 o                         
 -10   9   5         25.75         59.74        10.37 o                         
  -9   9   5       3154.98       3111.19        50.66 o                         
  -8   9   5         81.09         79.50         9.45 o                         
  -7   9   5       7956.39       8150.64        95.48 o                         
  -6   9   5       1814.60       1755.80        45.77 o                         
  -5   9   5       9403.31       9635.82        93.38 o                         
  -4   9   5        588.34        641.78        27.71 o                         
  -3   9   5        275.73        326.17        19.02 o                         
  -2   9   5        397.27        371.15        27.58 o                         
  -1   9   5      10842.29      10556.10       104.79 o                         
   0   9   5        310.68        374.20        29.07 o                         
   1   9   5      20548.06      21395.58       209.04 o                         
   2   9   5        363.27        408.03        26.76 o                         
   3   9   5       1391.72       1322.29        63.70 o                         
   4   9   5       2654.01       2498.40        49.18 o                         
   5   9   5      11669.46      12075.83       207.29 o                         
   6   9   5       3755.52       3699.94       104.43 o                         
   7   9   5       3306.03       3010.48       106.65 o                         
   8   9   5         58.84         54.67        13.18 o                         
   9   9   5       1394.40       1448.82       103.24 o                         
  10   9   5        392.00        403.06        39.54 o                         
  11   9   5         94.32         96.75        19.90 o                         
  12   9   5        724.59        726.77        58.29 o                         
  13   9   5        358.78        334.30        28.97 o                         
 -16  10   5       1384.42       1340.31        95.24 o                         
 -15  10   5         23.27         19.27        12.79 o                         
 -14  10   5       3861.57       3786.41       119.67 o                         
 -13  10   5       3586.04       3608.93       150.63 o                         
 -12  10   5       1489.37       1393.68        97.23 o                         
 -11  10   5       6597.75       6848.85       120.94 o                         
 -10  10   5         40.70         57.07        12.94 o                         
  -9  10   5        121.31        126.90        17.06 o                         
  -8  10   5       3304.98       3283.49        61.64 o                         
  -7  10   5         23.86         31.28         6.10 o                         
  -6  10   5       5879.23       5728.87        85.78 o                         
  -5  10   5          3.11         11.09         7.23 o                         
  -4  10   5       1352.43       1382.64        53.23 o                         
  -3  10   5       6374.35       6286.48        81.72 o                         
  -2  10   5       1610.47       1532.97        52.45 o                         
  -1  10   5       2485.86       2544.07        58.11 o                         
   0  10   5       5062.43       4824.09        90.72 o                         
   1  10   5        693.66        755.59        42.87 o                         
   2  10   5        714.37        687.19        52.77 o                         
   3  10   5       6953.20       6717.23       115.25 o                         
   4  10   5       2477.55       2231.54       142.39 o                         
   5  10   5        963.60       1108.15        68.45 o                         
   6  10   5        640.51        709.76        41.19 o                         
   7  10   5        652.38        680.58        80.82 o                         
   8  10   5        347.58        299.91        28.24 o                         
   9  10   5        680.97        761.15        58.42 o                         
  10  10   5         95.72        120.00        17.66 o                         
  11  10   5       1426.86       1615.21       102.71 o                         
  12  10   5         84.74         68.60        14.07 o                         
 -15  11   5         77.23        111.50        20.53 o                         
 -14  11   5       2721.67       2720.17       105.61 o                         
 -13  11   5        116.21        143.56        32.99 o                         
 -12  11   5       4843.99       4787.37       156.91 o                         
 -11  11   5       1186.14       1155.03        42.00 o                         
 -10  11   5        604.66        590.93        33.59 o                         
  -9  11   5          1.85         10.21         8.13 o                         
  -8  11   5        869.79        853.29        43.36 o                         
  -7  11   5        477.59        456.67        25.74 o                         
  -6  11   5       1624.26       1529.67        47.20 o                         
  -5  11   5       2374.00       2257.65        57.35 o                         
  -4  11   5       2739.57       2629.24        57.17 o                         
  -3  11   5         32.73         41.83         7.74 o                         
  -2  11   5         14.52         22.51         6.55 o                         
  -1  11   5        489.79        509.56        36.36 o                         
   0  11   5        248.99        237.34        18.02 o                         
   1  11   5          0.56         23.01         8.72 o                         
   2  11   5       4670.54       4459.89       134.06 o                         
   3  11   5         42.17         49.54        15.54 o                         
   4  11   5       3423.40       3282.73        72.88 o                         
   5  11   5          9.80         19.18         8.44 o                         
   6  11   5        170.90        202.04        18.69 o                         
   7  11   5        109.95        108.65        23.42 o                         
   8  11   5         77.21         66.86        12.48 o                         
   9  11   5        703.81        613.34        89.39 o                         
  10  11   5       2089.00       2190.86       132.57 o                         
  11  11   5       1232.72       1235.42       120.86 o                         
 -13  12   5        577.77        503.94        37.58 o                         
 -12  12   5        235.14        212.89        32.96 o                         
 -11  12   5        238.93        273.06        20.88 o                         
 -10  12   5        653.20        685.80        40.50 o                         
  -9  12   5        153.76        152.62        14.11 o                         
  -8  12   5        347.81        394.32        24.31 o                         
  -7  12   5       2558.06       2498.73        85.44 o                         
  -6  12   5         59.93         34.18         7.19 o                         
  -5  12   5        440.84        490.96        27.38 o                         
  -4  12   5          0.13         34.46         7.38 o                         
  -3  12   5        986.47       1072.09        56.19 o                         
  -2  12   5       2956.88       2947.13        77.76 o                         
  -1  12   5        313.52        368.12        21.67 o                         
   0  12   5       1388.65       1349.77        32.40 o                         
   1  12   5        551.73        604.08        34.51 o                         
   2  12   5         21.30         20.18         9.31 o                         
   3  12   5        639.62        678.48        44.74 o                         
   4  12   5       2587.81       2548.25        60.89 o                         
   5  12   5       1846.12       1701.32        55.99 o                         
   6  12   5        688.58        606.99        39.86 o                         
   7  12   5        209.85        190.79        20.36 o                         
   8  12   5        689.40        722.47       102.39 o                         
   9  12   5       1638.30       1549.44       184.55 o                         
 -12  13   5        174.96        194.81        18.10 o                         
 -11  13   5         62.87         73.86        11.78 o                         
 -10  13   5         62.17         67.35         8.78 o                         
  -9  13   5       1800.11       1825.96        41.26 o                         
  -8  13   5        307.30        297.32        26.23 o                         
  -7  13   5       4387.43       4325.02       101.00 o                         
  -6  13   5        703.31        708.66        34.60 o                         
  -5  13   5       2501.72       2543.66        54.05 o                         
  -4  13   5         71.48         84.66        10.95 o                         
  -3  13   5        394.76        431.32        22.09 o                         
  -2  13   5        595.96        622.09        33.61 o                         
  -1  13   5       5544.68       5523.96        93.89 o                         
   0  13   5         61.10         63.71        10.43 o                         
   1  13   5       6757.23       6742.44       119.59 o                         
   2  13   5       1217.20       1169.05        66.34 o                         
   3  13   5         69.29         46.79        13.20 o                         
   4  13   5        247.73        263.65        61.18 o                         
   5  13   5       5320.26       4952.28       218.16 o                         
   6  13   5       1650.72       1947.10       150.68 o                         
   7  13   5       3086.42       3091.06       277.67 o                         
   8  13   5        136.70        140.04        73.06 o                         
 -10  14   5        366.19        364.75        23.19 o                         
  -9  14   5        956.55        972.71        50.72 o                         
  -8  14   5       2520.22       2501.20        46.14 o                         
  -7  14   5        736.51        750.49        38.93 o                         
  -6  14   5       4979.03       5132.09        86.66 o                         
  -5  14   5       1998.34       2013.04        72.08 o                         
  -4  14   5        169.77        178.35        14.75 o                         
  -3  14   5       5133.04       5150.66        92.02 o                         
  -2  14   5        899.05        947.96        38.30 o                         
  -1  14   5       2996.00       3065.53        65.41 o                         
   0  14   5       1678.55       1649.76        50.03 o                         
   1  14   5        703.81        682.75        41.24 o                         
   2  14   5        437.63        450.40        33.24 o                         
   3  14   5       3623.87       3687.60        93.10 o                         
   4  14   5         37.70         58.00        25.76 o                         
   5  14   5       1241.77       1232.53       124.18 o                         
   6  14   5       1976.60       2020.44        70.67 o                         
  -6  15   5       2010.27       1998.78        69.01 o                         
  -5  15   5          7.15         16.71        12.99 o                         
  -4  15   5       1942.58       1939.73        80.84 o                         
  -3  15   5        146.18        177.09        20.40 o                         
  -2  15   5        215.93        230.79        17.19 o                         
  -1  15   5        771.54        761.96        43.34 o                         
   0  15   5        291.62        254.28        15.77 o                         
   1  15   5        848.86        782.59        53.78 o                         
   2  15   5        251.31        251.94        19.60 o                         
 -20   0   6       3378.03       3237.43       170.90 o                         
 -18   0   6       6393.84       6899.15       455.21 o                         
 -16   0   6        141.35        144.41        30.70 o                         
 -14   0   6       3610.70       3693.69        70.41 o                         
 -12   0   6      22026.99      25196.85      1100.11 o                         
 -10   0   6      17962.88      18065.45       138.17 o                         
  -8   0   6       2899.32       2977.36        64.31 o                         
  -6   0   6      60660.71      63298.70       616.81 o                         
  -4   0   6      91397.98      94770.00     30754.87 o                         
  -2   0   6      20642.69      21505.73       288.85 o                         
   0   0   6       6280.03       6099.76       117.52 o                         
   6   0   6       1328.57       1265.42        46.24 o                         
   8   0   6        279.48        299.23        43.20 o                         
  10   0   6       7415.60       7238.06       144.84 o                         
  12   0   6        460.52        598.96        52.47 o                         
  14   0   6          6.79         43.39        12.59 o                         
  16   0   6          7.51         33.69        16.53 o                         
 -21   1   6        183.31        147.39        24.53 o                         
 -20   1   6       2085.78       2061.27       109.45 o                         
 -19   1   6       1254.23       1170.85        36.23 o                         
 -18   1   6       1875.08       1844.86        42.30 o                         
 -17   1   6        340.05        329.35        19.79 o                         
 -16   1   6       5169.95       5321.78        91.31 o                         
 -15   1   6          0.54         12.46         7.65 o                         
 -14   1   6       4231.43       4229.78       131.08 o                         
 -13   1   6       2229.84       2139.84        60.35 o                         
 -12   1   6       3480.65       3464.12        44.32 o                         
 -11   1   6       5041.39       5189.47        59.74 o                         
 -10   1   6        431.15        371.57        16.09 o                         
  -9   1   6        574.33        467.99         9.16 o                         
  -8   1   6      12693.32      12814.54        66.20 o                         
  -7   1   6       2518.94       2221.10        39.67 o                         
  -6   1   6       8284.03       7967.58        60.33 o                         
  -5   1   6      22386.14      21893.98       203.20 o                         
  -4   1   6       3877.71       3769.08        48.42 o                         
  -3   1   6       3500.27       3166.16        32.94 o                         
  -2   1   6       7424.83       7624.19        92.38 o                         
  -1   1   6         30.43         25.06         7.60 o                         
   0   1   6      18052.60      18239.47       239.63 o                         
   1   1   6       5489.27       5385.74        57.98 o                         
   2   1   6       1227.64       1279.97        21.00 o                         
   3   1   6      12614.89      13142.56       107.32 o                         
   4   1   6        226.87        204.10        19.99 o                         
   5   1   6       3521.63       3505.66        59.26 o                         
   6   1   6       5127.61       5296.33        77.15 o                         
   7   1   6        282.49        282.75        23.79 o                         
   8   1   6       6652.28       6910.16       150.57 o                         
   9   1   6       5518.22       5586.19       120.16 o                         
  10   1   6        888.80        871.29        32.29 o                         
  11   1   6         11.05         11.48         6.52 o                         
  12   1   6       4589.94       4444.14        86.85 o                         
  13   1   6        411.80        422.34        30.41 o                         
  14   1   6       4931.77       4896.42       166.82 o                         
  15   1   6          4.03         28.48         8.86 o                         
  16   1   6        519.03        678.94        43.11 o                         
 -20   2   6        747.59        728.88        28.92 o                         
 -19   2   6        502.49        443.01        24.64 o                         
 -18   2   6        316.15        322.05        24.89 o                         
 -17   2   6       4455.66       4651.34       102.22 o                         
 -16   2   6         76.80         74.34        10.49 o                         
 -15   2   6       7328.03       7655.83       162.31 o                         
 -14   2   6       1631.32       1547.94        55.00 o                         
 -13   2   6         16.01         38.77         8.23 o                         
 -12   2   6          6.74         21.88         6.16 o                         
 -11   2   6        799.36        902.19        37.09 o                         
 -10   2   6          7.15          9.18         6.99 o                         
  -9   2   6        282.06        198.04         9.19 o                         
  -8   2   6       3586.00       3894.20        35.73 o                         
  -7   2   6       5811.92       5516.04        41.83 o                         
  -6   2   6         69.83         97.82         5.17 o                         
  -5   2   6        100.31        106.21         7.20 o                         
  -4   2   6        133.35        136.97         8.01 o                         
  -3   2   6      10132.49       9945.28       158.89 o                         
  -2   2   6          6.37         26.90         4.92 o                         
  -1   2   6       1072.90        916.65        31.42 o                         
   0   2   6        412.14        443.59        20.87 o                         
   1   2   6         31.55         47.99        10.41 o                         
   2   2   6        236.48        303.16        22.74 o                         
   3   2   6        355.79        546.91        72.67 o                         
   4   2   6         86.53        177.24        21.16 o                         
   5   2   6       8020.13       8185.08       103.59 o                         
   6   2   6       2295.01       2149.33        41.65 o                         
   8   2   6         24.87         40.29        11.23 o                         
   9   2   6        289.06        268.22        17.91 o                         
  10   2   6       2293.93       2128.93        90.30 o                         
  11   2   6       8582.83       8643.80       247.77 o                         
  12   2   6        421.93        419.00        27.29 o                         
  13   2   6       7891.48       8479.44       180.93 o                         
  14   2   6         40.72         14.06        16.61 o                         
  15   2   6       1454.58       1621.44        96.02 o                         
  16   2   6        127.28        166.61        23.61 o                         
 -20   3   6        644.66        726.66        76.98 o                         
 -19   3   6       1293.82       1252.70        36.44 o                         
 -18   3   6        224.75        197.29        17.88 o                         
 -17   3   6         45.40         34.89         6.25 o                         
 -16   3   6       6844.98       6774.56       260.26 o                         
 -15   3   6       2387.98       2343.91        76.53 o                         
 -14   3   6       1623.18       1543.92        56.95 o                         
 -13   3   6       1600.43       1647.52        52.89 o                         
 -12   3   6          0.39         12.05         9.64 o                         
 -11   3   6       1115.84       1080.78        32.11 o                         
 -10   3   6       1220.82       1101.50        32.51 o                         
  -9   3   6        534.64        514.20        40.21 o                         
  -8   3   6        519.95        438.90        11.53 o                         
  -7   3   6         36.59         34.07         3.43 o                         
  -6   3   6         17.04         21.20         3.47 o                         
  -5   3   6      45018.03      45284.09       243.12 o                         
  -4   3   6          4.73         13.40         7.70 o                         
  -3   3   6       1530.84       1451.54        22.67 o                         
  -2   3   6        836.56        834.09        28.66 o                         
  -1   3   6       2563.28       2736.76        54.11 o                         
   0   3   6       4427.43       4463.24       114.35 o                         
   1   3   6       4736.48       4585.01       149.62 o                         
   2   3   6        862.50        993.05        26.12 o                         
   3   3   6        422.53        477.65        80.23 o                         
   4   3   6        403.70        510.86        43.47 o                         
   5   3   6       5045.74       4752.04        82.31 o                         
   6   3   6       5689.28       5973.73       118.50 o                         
   7   3   6        185.34        207.16        21.74 o                         
   8   3   6       2522.34       2192.09        66.57 o                         
   9   3   6       5521.22       5288.23       101.77 o                         
  10   3   6        479.19        664.43        46.78 o                         
  11   3   6       1712.57       1704.93        59.85 o                         
  12   3   6       1583.77       1587.19       124.20 o                         
  13   3   6        910.13        955.18        54.12 o                         
  14   3   6       5793.62       5809.66       200.85 o                         
  15   3   6        530.90        521.52        39.12 o                         
 -20   4   6       2313.88       2238.91        76.52 o                         
 -19   4   6        528.65        531.47        54.04 o                         
 -18   4   6       1511.97       1530.96        40.74 o                         
 -17   4   6        293.74        294.92        20.60 o                         
 -16   4   6         91.55         96.00        10.79 o                         
 -15   4   6       1334.11       1255.91        42.11 o                         
 -14   4   6       1601.35       1582.93        63.88 o                         
 -13   4   6       1178.39       1169.05        51.56 o                         
 -12   4   6      14115.66      14658.91       145.27 o                         
 -11   4   6       1430.56       1313.68        62.09 o                         
 -10   4   6      15369.26      16137.81       158.49 o                         
  -9   4   6         21.68         30.34         5.11 o                         
  -8   4   6         92.67        131.43         8.24 o                         
  -7   4   6       3796.34       3647.16        38.53 o                         
  -6   4   6      26410.27      27278.42       256.53 o                         
  -5   4   6       1811.71       1836.23        25.59 o                         
  -4   4   6      18199.61      17481.92       122.05 o                         
  -3   4   6       9275.32       9450.14        82.04 o                         
  -2   4   6      16462.94      16219.85       144.95 o                         
  -1   4   6       1596.29       1467.87        33.62 o                         
   0   4   6       1299.27       1115.35        29.67 o                         
   1   4   6        573.73        681.06        30.06 o                         
   2   4   6      26108.57      27162.70       245.23 o                         
   3   4   6          5.48         23.47        10.85 o                         
   4   4   6      32742.97      31925.13       582.61 o                         
   5   4   6        832.28        766.59        41.62 o                         
   6   4   6          0.67         13.59         7.87 o                         
   7   4   6       1869.93       1648.54        51.63 o                         
   8   4   6         22.29         59.89        13.79 o                         
   9   4   6        121.51        168.08        15.08 o                         
  10   4   6       4432.46       4122.35        96.31 o                         
  11   4   6       1735.63       1462.51       179.90 o                         
  12   4   6        941.84        956.56        67.90 o                         
  13   4   6         11.24         30.82        11.50 o                         
  14   4   6        322.79        360.96        22.87 o                         
  15   4   6        281.19        277.21        22.79 o                         
 -20   5   6        868.91        845.40        49.47 o                         
 -19   5   6        368.28        407.59        91.01 o                         
 -18   5   6        639.34        566.12        34.57 o                         
 -17   5   6        197.44        185.47        18.12 o                         
 -16   5   6       4420.71       4500.91       219.31 o                         
 -15   5   6       1121.85       1057.68        26.88 o                         
 -14   5   6       6869.39       6988.20       164.16 o                         
 -13   5   6       2901.13       2822.26        45.90 o                         
 -12   5   6       2902.44       2822.96        82.32 o                         
 -11   5   6       5631.01       5629.35       110.31 o                         
 -10   5   6       3445.12       3397.04        53.14 o                         
  -9   5   6       1418.97       1429.23        46.13 o                         
  -8   5   6      13743.65      13948.48       121.04 o                         
  -7   5   6       2663.99       2455.47        38.25 o                         
  -6   5   6      26864.13      28240.23       207.05 o                         
  -5   5   6       1311.70       1195.65        22.21 o                         
  -4   5   6        650.80        720.28        47.46 o                         
  -3   5   6       6238.85       5953.15        70.40 o                         
  -2   5   6       9186.34       9168.07        81.42 o                         
  -1   5   6        357.08        331.77        28.51 o                         
   0   5   6      10914.86      10786.00       112.99 o                         
   1   5   6      11789.34      12110.21       259.76 o                         
   2   5   6       1149.87       1178.90        45.96 o                         
   3   5   6      15298.29      16245.02       222.16 o                         
   4   5   6       2043.05       2007.89        47.12 o                         
   5   5   6        622.65        659.80        61.45 o                         
   6   5   6       2488.51       2367.99        66.88 o                         
   7   5   6        644.65        709.70        57.95 o                         
   8   5   6       8300.79       8413.97       130.72 o                         
   9   5   6        630.46        675.47        49.01 o                         
  10   5   6         41.29         64.80        12.07 o                         
  11   5   6         48.45         47.00        17.38 o                         
  12   5   6       1871.42       1721.41        62.54 o                         
  13   5   6          6.70         20.82         8.09 o                         
  14   5   6       3310.98       3329.57       133.51 o                         
  15   5   6        658.86        809.04        63.51 o                         
 -19   6   6         43.92         48.52        14.45 o                         
 -18   6   6       3783.48       3899.75       127.34 o                         
 -17   6   6        391.69        378.12        37.45 o                         
 -16   6   6        448.73        406.08        28.78 o                         
 -15   6   6       6062.43       6112.76       123.54 o                         
 -14   6   6       1445.83       1384.58        39.24 o                         
 -13   6   6       4175.14       4112.54       188.03 o                         
 -12   6   6       6634.21       6860.61       135.12 o                         
 -11   6   6        812.46        759.89        29.66 o                         
 -10   6   6       2926.68       2870.25        55.29 o                         
  -9   6   6       3036.36       2830.02        42.78 o                         
  -8   6   6         21.68         22.70         5.03 o                         
  -7   6   6        653.76        713.02        34.99 o                         
  -6   6   6       3755.28       3707.33        51.14 o                         
  -5   6   6         89.36        104.96         9.81 o                         
  -4   6   6       1252.32       1145.65        35.61 o                         
  -3   6   6         36.61         46.09         6.42 o                         
  -2   6   6        189.55        173.54        15.03 o                         
  -1   6   6       3705.88       3562.62        51.78 o                         
   0   6   6         15.35         19.54         6.29 o                         
   1   6   6       1993.28       1865.13        42.22 o                         
   2   6   6        788.92       1010.90        85.54 o                         
   3   6   6       2977.20       2865.57        61.16 o                         
   4   6   6          7.27         32.39        13.05 o                         
   5   6   6       5542.11       5214.55       128.10 o                         
   6   6   6       3174.09       2956.06        82.89 o                         
   7   6   6       1368.56       1138.54        76.73 o                         
   8   6   6        152.85        178.30        17.34 o                         
   9   6   6          6.95         27.59         9.40 o                         
  10   6   6       1897.50       1939.22       117.09 o                         
  11   6   6        953.15       1010.90        69.22 o                         
  12   6   6        745.46        810.18        67.75 o                         
  13   6   6       3332.42       3159.81       188.93 o                         
  14   6   6          0.87         14.97        25.87 o                         
 -19   7   6       1322.60       1240.74        71.82 o                         
 -18   7   6         36.79         58.23         8.02 o                         
 -17   7   6        773.47        724.23        36.51 o                         
 -16   7   6        984.44       1007.96        73.62 o                         
 -15   7   6       2152.36       2092.97        85.13 o                         
 -14   7   6       2232.30       2212.60        83.84 o                         
 -13   7   6      11155.91      11988.16       274.09 o                         
 -12   7   6        278.46        240.58        25.06 o                         
 -11   7   6       5245.97       5292.04        92.80 o                         
 -10   7   6        395.81        370.24        19.32 o                         
  -9   7   6       1823.23       1696.10        42.67 o                         
  -8   7   6        278.52        295.89        19.68 o                         
  -7   7   6       3180.15       3040.45        40.98 o                         
  -6   7   6        392.13        334.84        22.01 o                         
  -5   7   6       5372.73       5425.33        63.48 o                         
  -4   7   6       2027.87       1958.97        40.13 o                         
  -3   7   6       1491.47       1525.43        45.00 o                         
  -2   7   6         53.60         56.90         7.85 o                         
  -1   7   6        970.13        873.82        41.68 o                         
   0   7   6         77.09        120.73        17.19 o                         
   1   7   6       5174.08       5250.99       151.16 o                         
   2   7   6         49.87         29.25        25.88 o                         
   3   7   6       6723.11       6781.71       134.10 o                         
   4   7   6       2698.78       2538.66        77.41 o                         
   5   7   6        906.50        804.13       158.00 o                         
   6   7   6        546.07        583.90        52.70 o                         
   7   7   6       1082.41       1081.56        90.06 o                         
   8   7   6        927.64        975.14        77.10 o                         
   9   7   6       2459.20       2451.53        71.77 o                         
  10   7   6         43.96         54.64        11.26 o                         
  11   7   6       1256.10       1380.58        79.89 o                         
  12   7   6         14.91         32.99        12.99 o                         
  13   7   6        102.61        116.82        15.37 o                         
  14   7   6       1294.87       1283.01        90.33 o                         
 -18   8   6       2022.59       1977.75        66.68 o                         
 -17   8   6          8.45         17.39        10.95 o                         
 -16   8   6         45.31         62.12        14.18 o                         
 -15   8   6        451.73        374.51        34.39 o                         
 -14   8   6       2717.07       2659.93        76.92 o                         
 -13   8   6        230.01        228.80        25.61 o                         
 -12   8   6       7148.06       7793.64       186.50 o                         
 -11   8   6        374.79        356.29        20.75 o                         
 -10   8   6        570.12        632.74        27.31 o                         
  -9   8   6        772.48        817.31        37.90 o                         
  -8   8   6       1212.14       1187.19        54.42 o                         
  -7   8   6        872.66        870.94        43.02 o                         
  -6   8   6       7832.53       8144.86       101.72 o                         
  -5   8   6         76.87        102.87        10.38 o                         
  -4   8   6       8776.54       8782.97        76.93 o                         
  -3   8   6       2450.24       2261.09        51.10 o                         
  -2   8   6       3829.88       3553.59        57.18 o                         
  -1   8   6       6164.21       6106.31        97.44 o                         
   0   8   6          1.32         19.59        11.56 o                         
   1   8   6        567.10        662.28        39.26 o                         
   2   8   6      14030.37      14117.16       292.64 o                         
   3   8   6       1624.07       1585.07        78.15 o                         
   4   8   6       9154.70       9248.46       165.31 o                         
   5   8   6       4648.19       4396.62       277.43 o                         
   6   8   6       1445.28       1283.33       180.01 o                         
   7   8   6         58.33        129.23        26.08 o                         
   8   8   6       1289.23       1448.98       104.29 o                         
   9   8   6        159.04        208.44        41.81 o                         
  10   8   6       3015.35       2845.86        67.28 o                         
  11   8   6       1243.21       1327.76        65.34 o                         
  12   8   6       2068.91       1950.52        52.20 o                         
  13   8   6         17.08         30.86        13.09 o                         
 -17   9   6         35.44         22.49        14.97 o                         
 -16   9   6       1731.73       1602.08        69.99 o                         
 -15   9   6         99.45        142.18        18.38 o                         
 -14   9   6       5678.68       5683.57       161.56 o                         
 -13   9   6       1275.62       1273.55        54.90 o                         
 -12   9   6       2396.72       2412.36        69.28 o                         
 -11   9   6        959.82       1004.40        46.02 o                         
 -10   9   6       6656.95       6467.02       104.06 o                         
  -9   9   6        163.12        115.29        11.94 o                         
  -8   9   6       7975.50       8197.34        98.50 o                         
  -7   9   6       1982.07       1946.67        62.66 o                         
  -6   9   6       8631.96       8561.57       133.41 o                         
  -5   9   6        329.93        388.59        23.06 o                         
  -4   9   6       1228.28       1122.83        40.47 o                         
  -3   9   6       1339.05       1352.79        53.52 o                         
  -2   9   6       2775.35       2736.58        53.99 o                         
  -1   9   6        563.73        589.27        32.54 o                         
   0   9   6      18758.97      19204.66       188.67 o                         
   1   9   6        148.20        152.95        12.26 o                         
   2   9   6       3412.70       3220.76        67.29 o                         
   3   9   6       2116.23       2080.38        83.62 o                         
   4   9   6       9851.77       9791.16       174.01 o                         
   5   9   6       3522.42       3387.98        95.14 o                         
   6   9   6       8598.80       8619.42       218.44 o                         
   7   9   6          8.52         41.98        15.44 o                         
   8   9   6        393.72        412.39        41.66 o                         
   9   9   6         55.40         92.12        20.56 o                         
  10   9   6        465.13        523.03        51.80 o                         
  11   9   6        195.16        210.15        15.85 o                         
  12   9   6        869.61        935.85        69.41 o                         
 -16  10   6       1942.47       2066.38       150.53 o                         
 -15  10   6       3176.03       3403.62       125.22 o                         
 -14  10   6       2074.57       1999.85       108.93 o                         
 -13  10   6       2995.88       2974.57        89.27 o                         
 -12  10   6       5063.42       5242.12        58.16 o                         
 -11  10   6        346.36        310.35        20.19 o                         
 -10  10   6       2499.18       2464.12        71.93 o                         
  -9  10   6       5572.15       5363.10        79.26 o                         
  -8  10   6        270.33        282.03        16.09 o                         
  -7  10   6       1885.43       1825.52        58.50 o                         
  -6  10   6        214.93        259.88        22.98 o                         
  -5  10   6        779.46        772.62        37.53 o                         
  -4  10   6       1910.60       1857.34        50.64 o                         
  -3  10   6       5590.02       5476.81        83.11 o                         
  -2  10   6       2585.23       2460.74        77.66 o                         
  -1  10   6       6562.05       6401.44        91.54 o                         
   0  10   6       1158.07       1016.83        43.33 o                         
   1  10   6        181.04        201.47        18.31 o                         
   2  10   6        332.63        315.86        19.46 o                         
   3  10   6       6267.85       6056.92       108.37 o                         
   4  10   6       1385.67       1351.58        70.38 o                         
   5  10   6       3368.46       3158.60        72.56 o                         
   6  10   6        499.02        634.94        54.23 o                         
   7  10   6        830.12        902.06       126.49 o                         
   8  10   6        299.65        316.90        38.55 o                         
   9  10   6        203.56        193.21        24.90 o                         
  10  10   6       1291.33       1556.65       142.20 o                         
  11  10   6        903.58        953.34        65.90 o                         
 -15  11   6        397.89        323.15        28.87 o                         
 -14  11   6        157.67        168.52        18.67 o                         
 -13  11   6       7230.97       7619.28       143.17 o                         
 -12  11   6        308.66        321.37        24.92 o                         
 -11  11   6       1715.11       1729.31        56.76 o                         
 -10  11   6        927.80        893.64        42.75 o                         
  -9  11   6        626.80        636.95        31.75 o                         
  -8  11   6        528.22        539.81        27.27 o                         
  -7  11   6       2786.85       2624.90        86.68 o                         
  -6  11   6         48.30         52.13         9.43 o                         
  -5  11   6        596.98        630.92        31.91 o                         
  -4  11   6         17.41         29.33         5.73 o                         
  -3  11   6       2292.12       2176.03        58.01 o                         
  -2  11   6          0.04         17.57         6.26 o                         
  -1  11   6        661.35        671.24        33.08 o                         
   0  11   6       1611.65       1443.79        42.88 o                         
   1  11   6       1479.79       1354.97        58.27 o                         
   2  11   6       1425.03       1395.75        36.52 o                         
   3  11   6       3248.96       3142.63        77.36 o                         
   4  11   6        429.88        431.30        40.77 o                         
   5  11   6        265.44        264.09        26.32 o                         
   6  11   6        152.61        162.01        22.77 o                         
   7  11   6        241.38        242.52        21.70 o                         
   8  11   6        345.32        381.17        31.34 o                         
   9  11   6        707.49        756.63        69.17 o                         
  10  11   6        793.87        814.91        56.48 o                         
 -14  12   6       1905.02       1898.84        81.46 o                         
 -13  12   6        367.12        313.20        24.71 o                         
 -12  12   6        816.14        803.20        52.83 o                         
 -11  12   6       2728.23       2602.37        57.94 o                         
 -10  12   6        270.21        219.09        17.94 o                         
  -9  12   6       2837.95       2665.82        74.22 o                         
  -8  12   6       1088.19       1106.17        54.81 o                         
  -7  12   6        162.93        171.81        13.63 o                         
  -6  12   6       1721.24       1721.00        65.40 o                         
  -5  12   6         15.36         26.44         6.09 o                         
  -4  12   6        704.37        716.23        31.66 o                         
  -3  12   6        315.25        357.77        16.26 o                         
  -2  12   6        898.21        891.59        45.92 o                         
  -1  12   6       1985.64       1958.10        65.68 o                         
   0  12   6          6.09         11.58         6.96 o                         
   1  12   6       3324.58       3267.46        64.87 o                         
   2  12   6       2522.81       2475.01        57.83 o                         
   3  12   6        638.97        686.79        48.91 o                         
   4  12   6       4281.42       4215.56        95.10 o                         
   5  12   6       1265.14       1235.30        37.45 o                         
   6  12   6       1123.70       1174.23        92.52 o                         
   7  12   6        216.41        172.75        20.52 o                         
   8  12   6        548.57        604.66       103.25 o                         
   9  12   6          9.98         13.48        16.61 o                         
 -12  13   6        270.21        216.94        18.88 o                         
 -11  13   6        122.26        155.91        15.42 o                         
 -10  13   6       1060.00       1015.01        65.08 o                         
  -9  13   6        717.78        761.70        46.66 o                         
  -8  13   6       4013.52       4050.93        88.53 o                         
  -7  13   6        118.80        127.21        10.89 o                         
  -6  13   6       3691.96       3626.18       110.64 o                         
  -5  13   6        195.43        203.31        13.44 o                         
  -4  13   6         60.87         61.64        11.20 o                         
  -3  13   6       1508.73       1532.28        38.49 o                         
  -2  13   6       3444.85       3434.93        48.44 o                         
  -1  13   6        520.80        516.78        30.99 o                         
   0  13   6       4478.16       4475.74        89.53 o                         
   1  13   6       1207.57       1254.42        64.54 o                         
   2  13   6        996.60       1051.44        70.12 o                         
   3  13   6          9.64         23.55         8.24 o                         
   4  13   6       1640.91       1668.33        86.31 o                         
   5  13   6       3533.79       3347.98        96.99 o                         
   6  13   6       2940.00       2947.40       116.55 o                         
   7  13   6       1723.52       1872.46       139.79 o                         
  -9  14   6        427.76        488.12        31.72 o                         
  -8  14   6        115.36        155.73        15.41 o                         
  -7  14   6       4393.14       4467.46        87.94 o                         
  -6  14   6        784.62        780.10        38.99 o                         
  -5  14   6        985.20       1043.45        51.52 o                         
  -4  14   6       3949.75       3908.31       106.85 o                         
  -3  14   6       1771.19       1744.27        59.80 o                         
  -2  14   6       1456.85       1360.48        52.36 o                         
  -1  14   6        944.24        938.84        46.95 o                         
   0  14   6         53.93         57.81         8.58 o                         
   1  14   6          9.49         23.46        11.01 o                         
   2  14   6       2955.93       3068.29       110.77 o                         
   3  14   6        157.06        176.92        20.22 o                         
   4  14   6       1639.52       1604.75       135.04 o                         
   5  14   6        115.52        146.15        27.02 o                         
  -6  15   6         65.71         47.63        11.30 o                         
  -5  15   6       5609.73       5832.12        96.93 o                         
  -4  15   6        177.90        180.30        15.86 o                         
  -3  15   6       1060.41       1069.14        55.59 o                         
  -2  15   6          6.22         22.74         6.97 o                         
  -1  15   6        241.77        213.83        16.83 o                         
   0  15   6       1999.57       1942.25        77.16 o                         
   1  15   6       2560.22       2470.43        68.85 o                         
 -21   0   7        800.89        951.52        97.15 o                         
 -19   0   7       5783.70       6087.43       213.76 o                         
 -17   0   7         25.32         23.85        11.69 o                         
 -15   0   7       2561.88       2590.66        46.00 o                         
 -11   0   7      14929.66      14947.88       131.50 o                         
  -9   0   7      13711.41      14216.07       175.91 o                         
  -7   0   7       3355.01       2930.95        88.41 o                         
  -5   0   7     114395.91     118924.88     27277.66 o                         
  -1   0   7       5506.65       5489.87       177.18 o                         
   1   0   7      21219.48      20842.68       688.05 o                         
   3   0   7      18472.36      19740.74       282.35 o                         
   5   0   7        711.73        753.57        49.25 o                         
   7   0   7       1966.48       1958.49        65.50 o                         
   9   0   7       3646.31       3345.29        63.95 o                         
  11   0   7        482.53        600.88        55.42 o                         
  13   0   7        179.77        132.22        17.68 o                         
  15   0   7         29.77         27.92        11.42 o                         
 -21   1   7       2504.50       2665.88       129.32 o                         
 -20   1   7        119.28        149.53        19.92 o                         
 -19   1   7        244.89        298.75        27.93 o                         
 -18   1   7          6.36         15.69         4.47 o                         
 -17   1   7       1654.15       1705.61        61.64 o                         
 -16   1   7       1301.51       1256.62        39.12 o                         
 -15   1   7       5529.42       5731.34       120.60 o                         
 -14   1   7       2404.72       2508.69        43.28 o                         
 -13   1   7        218.43        232.31        19.55 o                         
 -12   1   7       3413.10       3380.21        45.66 o                         
 -11   1   7        400.67        353.72        15.71 o                         
 -10   1   7         33.19         34.21         7.30 o                         
  -9   1   7      10439.31      10728.08        71.17 o                         
  -8   1   7       1979.01       1977.64        44.14 o                         
  -7   1   7       6217.83       6188.77        79.05 o                         
  -6   1   7      16790.47      16922.12       101.33 o                         
  -5   1   7        570.13        551.11        15.85 o                         
  -4   1   7      11675.79      11274.73       289.49 o                         
  -3   1   7      23467.35      23774.98       225.78 o                         
  -2   1   7         30.03         21.54        30.11 o                         
  -1   1   7       4225.54       4125.15        70.16 o                         
   0   1   7      10897.67      10795.30       169.12 o                         
   1   1   7       2719.66       2622.05        38.98 o                         
   2   1   7       4182.41       4107.18        78.47 o                         
   3   1   7       1404.11       1431.70        47.54 o                         
   4   1   7         61.08         78.07        11.87 o                         
   6   1   7          6.27          6.28        25.59 o                         
   7   1   7      13914.18      14258.76       174.65 o                         
   8   1   7        673.83        784.48        61.08 o                         
   9   1   7       1300.66       1238.99        74.46 o                         
  10   1   7       1785.21       1726.61        56.67 o                         
  11   1   7       3479.57       3325.02       114.47 o                         
  12   1   7         93.95         98.94        17.06 o                         
  13   1   7       6625.17       6843.59       149.78 o                         
  14   1   7        457.95        438.98        46.44 o                         
  15   1   7       1680.53       1722.50       103.87 o                         
 -21   2   7         17.25         37.73        27.83 o                         
 -20   2   7        461.82        472.26        43.03 o                         
 -19   2   7       1123.33       1064.26        88.58 o                         
 -18   2   7       2120.95       2223.15        76.40 o                         
 -17   2   7        487.42        472.66        40.54 o                         
 -16   2   7       4489.00       4566.62        93.59 o                         
 -15   2   7        387.23        361.69        18.82 o                         
 -14   2   7        408.96        432.34        17.46 o                         
 -13   2   7        941.62        918.51        37.41 o                         
 -12   2   7       6390.42       6471.82        81.68 o                         
 -11   2   7        325.27        291.73        14.18 o                         
 -10   2   7       1379.01       1259.04        23.97 o                         
  -9   2   7       1123.62       1137.99        24.14 o                         
  -8   2   7       2041.21       2122.58        22.41 o                         
  -7   2   7         42.64         77.84         5.81 o                         
  -6   2   7       4298.44       4616.68        45.13 o                         
  -5   2   7        975.97        898.99        15.98 o                         
  -4   2   7       1178.63        882.57        50.48 o                         
  -3   2   7        776.19        980.01        33.46 o                         
  -2   2   7       4783.85       4250.13        69.78 o                         
  -1   2   7        507.58        466.39        18.56 o                         
   0   2   7        682.59        648.55        43.82 o                         
   1   2   7        781.75        795.35        30.23 o                         
   2   2   7      11872.66      12642.02       129.22 o                         
   3   2   7       1213.61       1160.09        51.80 o                         
   4   2   7       4176.32       3888.87        76.37 o                         
   6   2   7       9022.91       9163.57       104.51 o                         
   7   2   7         17.43         25.55        28.14 o                         
   8   2   7       2434.38       2540.18        59.85 o                         
   9   2   7        169.85        211.92        19.97 o                         
  10   2   7       2930.59       2685.07        86.49 o                         
  11   2   7       1107.61       1174.68        49.50 o                         
  12   2   7      12236.91      12546.63       434.64 o                         
  13   2   7         45.85         34.80         9.71 o                         
  14   2   7       4423.27       4611.82       155.59 o                         
  15   2   7        219.86        178.46        19.87 o                         
 -20   3   7       3531.00       4774.25       645.17 o                         
 -19   3   7         62.38         30.37         8.53 o                         
 -18   3   7        195.32        160.64        17.83 o                         
 -17   3   7       1931.78       1783.06        53.97 o                         
 -16   3   7       1252.73       1203.81        26.95 o                         
 -15   3   7       4915.44       4911.34       130.76 o                         
 -14   3   7       6094.79       6076.79        84.85 o                         
 -13   3   7        580.71        553.57        29.90 o                         
 -12   3   7        612.28        560.59        32.96 o                         
 -11   3   7       1503.83       1375.19        40.87 o                         
 -10   3   7        487.81        452.89        18.49 o                         
  -9   3   7        911.83        753.31        21.63 o                         
  -8   3   7       2843.23       2753.02        27.38 o                         
  -7   3   7        152.18        140.75         9.81 o                         
  -6   3   7       8846.12       9029.80       105.48 o                         
  -5   3   7        172.92        154.73        15.42 o                         
  -4   3   7       8836.14       8586.89        85.71 o                         
  -3   3   7       1124.96       1047.36        20.58 o                         
  -2   3   7       2756.00       2747.57        54.26 o                         
  -1   3   7        446.24        321.26        36.92 o                         
   0   3   7      12694.40      13253.50       132.92 o                         
   1   3   7       3315.09       3281.60        63.23 o                         
   2   3   7       9255.40       9558.94       116.36 o                         
   3   3   7        907.68        852.41        35.49 o                         
   4   3   7        230.42        159.99        15.05 o                         
   5   3   7       4419.85       4129.26        73.79 o                         
   6   3   7         35.62         23.20        23.83 o                         
   7   3   7       3265.44       3151.25        54.87 o                         
   8   3   7       3759.67       3650.07       165.29 o                         
   9   3   7         14.65          7.81        10.67 o                         
  10   3   7       4029.36       3905.67        85.95 o                         
  11   3   7        600.86        655.10        47.84 o                         
  12   3   7         44.56         39.80        10.98 o                         
  13   3   7       2878.31       2948.76        77.12 o                         
  14   3   7       2483.86       2580.98       123.15 o                         
  15   3   7       1935.44       2045.29       106.12 o                         
 -20   4   7        123.23        116.30        31.28 o                         
 -19   4   7       4133.54       4149.09       146.68 o                         
 -18   4   7        995.90        939.05        26.61 o                         
 -17   4   7        124.93        121.31        14.78 o                         
 -16   4   7        160.30        176.35        16.53 o                         
 -15   4   7        988.06        931.41        24.16 o                         
 -14   4   7       1375.24       1331.05        48.97 o                         
 -13   4   7      14490.11      15055.29       286.18 o                         
 -12   4   7        633.14        608.68        23.38 o                         
 -11   4   7       6130.61       5753.83       102.15 o                         
 -10   4   7        208.52        182.17        11.55 o                         
  -9   4   7       2054.21       1846.27        24.85 o                         
  -8   4   7          1.36         10.02         3.05 o                         
  -7   4   7       9640.90       9766.58        65.42 o                         
  -6   4   7       6931.41       7059.13        52.40 o                         
  -5   4   7      29372.82      30190.88       292.23 o                         
  -4   4   7       1903.87       1920.45        30.43 o                         
  -3   4   7      25227.06      26796.71       193.80 o                         
  -2   4   7       8717.10       8667.00       110.39 o                         
  -1   4   7        252.68        348.28        36.86 o                         
   0   4   7       3695.50       3899.11        72.70 o                         
   1   4   7      15748.00      16202.69       201.95 o                         
   2   4   7       3277.26       3223.69        71.60 o                         
   3   4   7      10853.31      11122.28       137.88 o                         
   4   4   7        853.29        911.82        72.03 o                         
   5   4   7        558.29        535.30        84.40 o                         
   6   4   7        262.96        297.38        22.20 o                         
   7   4   7       1341.68       1186.45        53.32 o                         
   8   4   7         61.80         65.29        20.46 o                         
   9   4   7       3652.88       3268.20        84.30 o                         
  10   4   7          0.26         10.68        18.79 o                         
  11   4   7       3021.61       2985.49       215.11 o                         
  12   4   7        174.01        180.11        20.59 o                         
  13   4   7         45.45         45.85        12.47 o                         
  14   4   7        353.63        357.93        28.44 o                         
 -20   5   7         76.45         71.83        23.69 o                         
 -19   5   7          1.34         23.22        10.76 o                         
 -18   5   7        842.73        857.68        60.09 o                         
 -17   5   7       2399.93       2308.54        65.06 o                         
 -16   5   7        446.19        423.43        44.18 o                         
 -15   5   7       4847.06       4864.12       190.87 o                         
 -14   5   7         66.42         52.02         8.59 o                         
 -13   5   7       3333.20       3270.73        56.77 o                         
 -12   5   7       7124.05       7078.59       108.72 o                         
 -11   5   7        314.15        339.40        28.27 o                         
 -10   5   7       6902.84       6891.03        86.90 o                         
  -9   5   7      11218.76      11469.54        85.61 o                         
  -8   5   7       1039.08        992.76        29.09 o                         
  -7   5   7      24022.31      25212.73       184.43 o                         
  -6   5   7      11117.96      11514.26        76.94 o                         
  -5   5   7        655.16        685.97        43.28 o                         
  -4   5   7       6255.38       6474.97        73.60 o                         
  -3   5   7      24023.60      25087.23       208.92 o                         
  -2   5   7       2626.37       2504.61        44.33 o                         
  -1   5   7      15374.84      15831.12       393.31 o                         
   0   5   7        140.77        115.59        24.96 o                         
   1   5   7       1941.75       1860.97        42.07 o                         
   2   5   7       3197.90       3065.09        67.50 o                         
   3   5   7       3891.66       3810.04       121.19 o                         
   4   5   7       2535.85       2510.62        97.40 o                         
   5   5   7       9984.27       9956.02       139.71 o                         
   6   5   7       2747.39       2624.59        64.37 o                         
   7   5   7       9656.08       9424.24       156.80 o                         
   8   5   7        947.66       1062.58        69.99 o                         
   9   5   7        120.93         69.17        20.46 o                         
  10   5   7        449.10        514.20        37.31 o                         
  11   5   7       1396.30       1402.79        57.40 o                         
  12   5   7        560.69        643.35        43.37 o                         
  13   5   7       3280.22       3204.19       126.58 o                         
  14   5   7        114.84        131.32        37.84 o                         
 -19   6   7       1103.74       1081.02       161.16 o                         
 -18   6   7        107.31         95.30        14.85 o                         
 -17   6   7        592.06        529.11        31.13 o                         
 -16   6   7        914.48        802.35        49.71 o                         
 -15   6   7        306.79        278.84        23.58 o                         
 -14   6   7       3326.93       3208.25       102.40 o                         
 -13   6   7       1365.20       1252.41       102.84 o                         
 -12   6   7        735.43        675.75        26.95 o                         
 -11   6   7        152.16        150.94         8.99 o                         
 -10   6   7      11457.95      12026.03       102.31 o                         
  -9   6   7         79.41        103.02        10.50 o                         
  -8   6   7       4109.71       4206.14        58.26 o                         
  -7   6   7       1385.78       1308.22        32.45 o                         
  -6   6   7       5867.43       6021.91        65.65 o                         
  -5   6   7        988.84        852.59        40.61 o                         
  -4   6   7       6150.05       6227.48       128.43 o                         
  -3   6   7         17.24         20.79         5.92 o                         
  -2   6   7       6477.30       6531.36        75.02 o                         
  -1   6   7         30.18         33.43         9.41 o                         
   0   6   7       1391.39       1312.40        67.41 o                         
   1   6   7       1435.67       1387.76        54.66 o                         
   2   6   7        384.16        469.68        53.15 o                         
   3   6   7        943.96       1025.74       160.15 o                         
   4   6   7      12423.70      12241.58       646.77 o                         
   5   6   7       5037.84       5082.37       154.93 o                         
   6   6   7       8747.67       8736.98       158.07 o                         
   7   6   7         87.06        110.44        27.83 o                         
   8   6   7       1275.77       1273.75        63.66 o                         
   9   6   7       3139.91       2943.23        81.81 o                         
  10   6   7       3607.21       3541.11        66.07 o                         
  11   6   7       3865.34       3532.61        76.20 o                         
  12   6   7       3884.55       3612.76       103.86 o                         
  13   6   7        749.21        791.27        69.03 o                         
  14   6   7       3002.38       2947.04       101.88 o                         
 -19   7   7          4.10         14.02        13.96 o                         
 -18   7   7        678.20        623.02        45.02 o                         
 -17   7   7        210.23        207.70        23.06 o                         
 -16   7   7        809.45        732.36        52.79 o                         
 -15   7   7        814.75        644.99        40.29 o                         
 -14   7   7       3874.05       4067.56       115.13 o                         
 -13   7   7        420.44        333.74        34.04 o                         
 -12   7   7       4154.05       4070.23        89.51 o                         
 -11   7   7       1680.80       1546.61        53.76 o                         
 -10   7   7       1346.08       1203.40        38.29 o                         
  -9   7   7         41.31         51.16         9.30 o                         
  -8   7   7       5254.86       5132.53        76.88 o                         
  -7   7   7       2146.83       2053.86        42.62 o                         
  -6   7   7       2220.61       2160.41        43.63 o                         
  -5   7   7        691.78        699.50        46.17 o                         
  -4   7   7         79.99        102.91        12.64 o                         
  -3   7   7       1666.09       1545.82        52.48 o                         
  -2   7   7        111.12        139.02        12.67 o                         
  -1   7   7        406.09        401.99        37.10 o                         
   0   7   7        405.76        458.17        29.72 o                         
   1   7   7        666.60        620.72        26.80 o                         
   2   7   7       6426.38       6347.78       131.16 o                         
   3   7   7       1839.09       1669.45        61.99 o                         
   4   7   7        442.00        487.26        73.04 o                         
   5   7   7       5843.19       5714.59       140.99 o                         
   6   7   7          7.67         10.11        14.60 o                         
   7   7   7         97.47        109.41        20.45 o                         
   8   7   7       5078.74       4788.03       122.59 o                         
   9   7   7         24.41         23.45        14.05 o                         
  10   7   7       1680.98       1770.74        96.21 o                         
  11   7   7        220.47        218.42        21.41 o                         
  12   7   7        482.78        506.29        33.46 o                         
  13   7   7       1650.94       1767.05        90.92 o                         
 -18   8   7        504.36        373.91        38.05 o                         
 -17   8   7        101.33        101.34        24.50 o                         
 -16   8   7         82.17         81.86        16.10 o                         
 -15   8   7       2436.81       2362.86        74.76 o                         
 -14   8   7         36.01         53.90        12.43 o                         
 -13   8   7       6373.36       6631.23       135.76 o                         
 -12   8   7          3.50         30.86         6.32 o                         
 -11   8   7       5730.89       5704.31        88.12 o                         
 -10   8   7        422.44        463.89        25.34 o                         
  -9   8   7          4.60         17.93         6.16 o                         
  -8   8   7       1941.61       1840.60        54.80 o                         
  -7   8   7       7453.29       7626.00        98.64 o                         
  -6   8   7        343.04        372.33        24.59 o                         
  -5   8   7       7820.50       7910.36        87.06 o                         
  -4   8   7       4115.91       3888.84        83.67 o                         
  -3   8   7       2261.23       2222.80        47.95 o                         
  -2   8   7       3022.86       2954.94        44.82 o                         
  -1   8   7       1482.38       1346.56        40.26 o                         
   0   8   7       2285.74       2238.81        62.57 o                         
   1   8   7       5967.25       5813.51       113.99 o                         
   2   8   7       1499.51       1461.94       106.78 o                         
   3   8   7       9391.87       9574.29       165.49 o                         
   4   8   7       3894.64       3867.68        82.40 o                         
   5   8   7       1720.59       1659.81        57.81 o                         
   6   8   7        304.74        332.76        37.19 o                         
   7   8   7       2076.11       2335.79       168.47 o                         
   8   8   7       1673.04       1550.66        73.82 o                         
   9   8   7        606.68        645.69        42.74 o                         
  10   8   7        858.04        852.11        64.24 o                         
  11   8   7        187.23        192.43        17.78 o                         
  12   8   7          3.45         34.73        12.57 o                         
 -17   9   7        373.35        386.76        54.18 o                         
 -16   9   7          7.84         10.07         5.63 o                         
 -15   9   7       4743.37       4915.29       133.02 o                         
 -14   9   7        183.51        158.34        22.10 o                         
 -13   9   7       2989.34       2777.25        69.41 o                         
 -12   9   7       4059.13       3875.56        79.04 o                         
 -11   9   7        702.74        690.46        32.36 o                         
 -10   9   7       1260.61       1186.42        32.45 o                         
  -9   9   7       9953.96      10379.17       156.21 o                         
  -8   9   7         89.59         87.50         8.34 o                         
  -7   9   7       2108.07       2063.21        60.14 o                         
  -6   9   7        796.45        807.17        29.82 o                         
  -5   9   7        100.79        116.26        14.95 o                         
  -4   9   7       4785.85       4572.45        76.51 o                         
  -3   9   7       3636.38       3596.16        77.40 o                         
  -2   9   7       1154.55       1134.51        34.34 o                         
  -1   9   7       8067.71       8011.22       113.00 o                         
   0   9   7          8.69         22.61         7.41 o                         
   1   9   7       4807.17       4513.93        71.78 o                         
   2   9   7        125.74        149.47        15.00 o                         
   3   9   7       4108.67       3976.83        85.61 o                         
   4   9   7        269.55        243.59        40.94 o                         
   5   9   7       7321.15       7171.10       408.44 o                         
   6   9   7          0.04         30.53        14.42 o                         
   7   9   7       2487.98       2489.60       109.38 o                         
   8   9   7        106.38        158.14        23.96 o                         
   9   9   7         40.90         45.50        12.83 o                         
  10   9   7          0.42         24.97         9.97 o                         
  11   9   7        594.89        519.46        39.58 o                         
 -16  10   7          7.32         22.38        18.71 o                         
 -15  10   7          6.22         24.04         8.59 o                         
 -14  10   7       1644.88       1638.26        56.76 o                         
 -13  10   7       5407.37       5695.47       145.32 o                         
 -12  10   7       1030.94        964.43        47.77 o                         
 -11  10   7        974.88        998.46        41.22 o                         
 -10  10   7       3005.29       2991.88        62.87 o                         
  -9  10   7         86.10         92.01        10.21 o                         
  -8  10   7       1527.63       1544.73        37.90 o                         
  -7  10   7       2964.67       2701.27        61.03 o                         
  -6  10   7        149.54        143.29        15.50 o                         
  -5  10   7        573.54        634.25        37.98 o                         
  -4  10   7       4019.59       3866.97        56.69 o                         
  -3  10   7          6.34          9.96        13.30 o                         
  -2  10   7       2016.42       1840.14        60.94 o                         
  -1  10   7          2.94         27.71         9.39 o                         
   0  10   7       1172.41       1146.88        46.63 o                         
   1  10   7       4344.78       4241.71       111.18 o                         
   2  10   7       1075.81       1055.86        39.08 o                         
   3  10   7       5007.42       4843.55        93.58 o                         
   4  10   7       4609.66       4351.74       125.44 o                         
   5  10   7       2292.60       2181.82        89.64 o                         
   6  10   7       3541.95       3142.84       201.33 o                         
   7  10   7        964.74        944.63       119.38 o                         
   8  10   7         26.10          1.50        10.83 o                         
   9  10   7       2526.13       2645.66       135.66 o                         
  10  10   7        915.65        963.68        83.82 o                         
 -15  11   7          0.65         25.19        10.06 o                         
 -14  11   7       3638.43       3681.78       108.51 o                         
 -13  11   7        363.62        318.19        22.06 o                         
 -12  11   7       4210.05       4263.80        99.05 o                         
 -11  11   7        476.36        456.81        27.46 o                         
 -10  11   7          1.98         14.44         8.76 o                         
  -9  11   7        841.65        829.91        38.39 o                         
  -8  11   7       3854.96       3933.96        78.32 o                         
  -7  11   7        612.31        672.44        31.11 o                         
  -6  11   7       3270.87       3189.14        67.59 o                         
  -5  11   7        270.21        302.80        18.89 o                         
  -4  11   7        395.17        358.44        18.00 o                         
  -3  11   7        263.26        245.65        15.41 o                         
  -2  11   7        251.40        241.38        13.69 o                         
  -1  11   7       1746.74       1641.83        39.48 o                         
   0  11   7       2834.98       2747.75       107.51 o                         
   1  11   7       3674.78       3589.65        78.24 o                         
   2  11   7       7219.93       6969.97       141.09 o                         
   3  11   7        281.19        281.12        22.64 o                         
   4  11   7       2586.04       2611.38        51.51 o                         
   5  11   7        195.96        188.08        22.06 o                         
   6  11   7        663.66        769.61        52.30 o                         
   7  11   7         64.09         72.05        10.47 o                         
   8  11   7       3701.64       4039.13       220.67 o                         
   9  11   7        432.26        391.16        35.33 o                         
 -13  12   7       2939.81       3070.65        74.77 o                         
 -12  12   7        510.63        521.48        28.64 o                         
 -11  12   7        302.75        279.48        18.17 o                         
 -10  12   7       3096.36       3053.01        57.84 o                         
  -9  12   7         45.64         45.28         8.92 o                         
  -8  12   7       1005.40       1090.95        51.24 o                         
  -7  12   7       2246.06       2255.75        56.46 o                         
  -6  12   7        141.01        171.71        13.75 o                         
  -5  12   7       1797.92       1750.62        41.12 o                         
  -4  12   7       1942.26       1768.44        48.38 o                         
  -3  12   7       1360.74       1364.74        51.83 o                         
  -2  12   7        281.83        299.19        18.39 o                         
  -1  12   7        264.87        231.32        22.92 o                         
   0  12   7       1101.65       1082.88        66.66 o                         
   1  12   7        842.09        814.16        46.62 o                         
   2  12   7         26.45         30.51        14.09 o                         
   3  12   7       1340.21       1191.34        91.44 o                         
   4  12   7        962.44        968.09        64.63 o                         
   5  12   7       1393.46       1292.35       134.96 o                         
   6  12   7       2306.21       2168.62        47.27 o                         
   7  12   7        108.61         99.26        13.67 o                         
   8  12   7        174.11        192.09        28.14 o                         
 -12  13   7        565.46        582.44        31.82 o                         
 -11  13   7        923.58        954.17        56.46 o                         
 -10  13   7          2.16         27.40        10.31 o                         
  -9  13   7       4844.54       4883.45       108.86 o                         
  -8  13   7       1433.08       1406.55        50.00 o                         
  -7  13   7       3412.29       3437.56        78.99 o                         
  -6  13   7        260.31        259.68        16.71 o                         
  -5  13   7        624.95        600.03        37.49 o                         
  -4  13   7       1361.66       1408.63        59.59 o                         
  -3  13   7       5308.73       5176.99        91.14 o                         
  -2  13   7       2479.59       2519.75        61.28 o                         
  -1  13   7       4284.04       4478.59        87.43 o                         
   0  13   7         22.32         23.02         7.17 o                         
   1  13   7       1232.47       1192.13        65.55 o                         
   2  13   7       1036.55        982.79        70.06 o                         
   3  13   7       1364.98       1261.86        88.23 o                         
   4  13   7        335.21        378.01        27.07 o                         
   5  13   7       4845.07       4782.45       108.12 o                         
   6  13   7       1089.51       1060.42       115.92 o                         
  -9  14   7          6.36         25.61         8.21 o                         
  -8  14   7        632.15        626.24        32.63 o                         
  -7  14   7        521.50        482.99        27.91 o                         
  -6  14   7       1474.49       1527.12        62.45 o                         
  -5  14   7        894.73        945.77        41.76 o                         
  -4  14   7        930.27        913.79        37.19 o                         
  -3  14   7        259.37        279.25        18.53 o                         
  -2  14   7       5281.64       5269.76        84.83 o                         
  -1  14   7          0.60         19.67         6.25 o                         
   0  14   7        273.82        279.79        16.78 o                         
   1  14   7       2150.80       2078.81        59.13 o                         
   2  14   7        796.26        835.39        61.47 o                         
   3  14   7       3200.73       2964.12        85.74 o                         
  -4  15   7       3455.28       3288.07       104.73 o                         
  -3  15   7        474.86        434.47        27.02 o                         
  -2  15   7         78.03         68.89         9.76 o                         
  -1  15   7        725.79        716.18        38.11 o                         
 -20   0   8       4324.32       4221.31      1306.85 o                         
 -18   0   8       3305.44       3002.69       153.62 o                         
 -16   0   8       1185.34       1224.02        44.31 o                         
 -14   0   8       5231.06       5112.00       248.74 o                         
 -12   0   8       8131.95       7665.96       447.27 o                         
 -10   0   8       7596.20       7343.80       164.49 o                         
  -8   0   8        882.47        848.53        45.35 o                         
  -6   0   8      34382.72      34681.95       318.05 o                         
  -4   0   8      64928.19      68938.52       578.89 o                         
  -2   0   8        364.44        472.80        38.85 o                         
   0   0   8      31740.71      31858.05       396.01 o                         
   2   0   8       8273.89       7602.19       466.44 o                         
   4   0   8         45.29         46.34        20.46 o                         
   6   0   8        664.64        704.46       105.23 o                         
   8   0   8       3904.90       3769.71       134.87 o                         
  10   0   8       2737.31       2731.72       179.01 o                         
  12   0   8        155.46        157.41        22.64 o                         
  14   0   8       3541.10       4016.50       316.56 o                         
 -21   1   8        852.59        853.88        68.49 o                         
 -20   1   8        276.19        291.68        27.72 o                         
 -19   1   8         80.52         98.47        25.63 o                         
 -18   1   8       1751.38       1686.91        48.02 o                         
 -17   1   8         92.14         87.15        13.74 o                         
 -16   1   8      12648.53      13486.74       711.13 o                         
 -15   1   8       1714.78       1664.26        55.83 o                         
 -14   1   8         11.32          8.83         2.61 o                         
 -13   1   8        979.90        847.39        24.32 o                         
 -12   1   8       6932.32       6816.90        74.10 o                         
 -11   1   8       9395.21       9365.26        98.04 o                         
 -10   1   8        356.71        301.20        26.47 o                         
  -9   1   8        250.89        351.68        21.76 o                         
  -8   1   8       4288.35       4159.48        57.61 o                         
  -7   1   8       8268.57       8519.43        72.66 o                         
  -6   1   8        104.78        114.41         9.39 o                         
  -5   1   8      21813.43      22641.15       178.39 o                         
  -4   1   8       5475.80       5367.96        66.01 o                         
  -3   1   8        267.16        415.80        32.82 o                         
  -2   1   8      25532.25      26072.31       638.02 o                         
  -1   1   8       3773.96       3329.72       137.04 o                         
   0   1   8       3051.26       2882.39        66.18 o                         
   1   1   8       1643.27       1286.07        35.48 o                         
   2   1   8       1221.90       1159.11        50.49 o                         
   3   1   8        220.68        349.42        29.04 o                         
   4   1   8       2559.87       2587.78      1139.21 o                         
   5   1   8       2699.54       2673.55        60.63 o                         
   6   1   8       4165.38       4098.66        79.19 o                         
   7   1   8        310.57        467.38        32.74 o                         
   8   1   8       3990.24       4078.79        82.40 o                         
   9   1   8        804.91        689.95        69.25 o                         
  10   1   8        274.10        263.16        30.87 o                         
  11   1   8        248.28        227.59        20.45 o                         
  12   1   8       3459.03       3647.36        99.39 o                         
  13   1   8       2504.16       2560.17       108.31 o                         
  14   1   8       2538.01       2509.09       194.26 o                         
 -21   2   8       1389.39       1473.24       182.74 o                         
 -20   2   8       1084.08       1276.27        71.18 o                         
 -19   2   8       1446.32       1513.71       232.82 o                         
 -18   2   8        111.78         78.35        13.34 o                         
 -17   2   8       4081.55       4077.82        97.78 o                         
 -16   2   8       1881.97       1747.36        42.03 o                         
 -15   2   8        728.98        673.59        28.02 o                         
 -14   2   8       1219.22       1067.15        18.94 o                         
 -13   2   8       4879.66       4490.25        76.59 o                         
 -12   2   8        622.86        524.30        25.65 o                         
 -11   2   8       8029.76       7773.32        91.82 o                         
 -10   2   8        113.93        129.50         9.29 o                         
  -9   2   8       1444.93       1491.17        36.91 o                         
  -8   2   8        605.20        620.73        30.46 o                         
  -7   2   8       5945.57       5975.82        53.25 o                         
  -6   2   8       3667.97       3724.80        33.67 o                         
  -5   2   8       6869.36       7020.64       151.10 o                         
  -4   2   8        879.59        755.99        20.57 o                         
  -3   2   8      17688.41      17838.00       169.94 o                         
  -2   2   8       1378.85       1456.22        34.05 o                         
  -1   2   8      13349.06      14115.29       139.79 o                         
   0   2   8         21.38         35.69         7.51 o                         
   1   2   8       2559.04       2688.81        48.88 o                         
   2   2   8         55.56         76.45        13.81 o                         
   3   2   8      16114.54      16736.88       262.45 o                         
   4   2   8        148.11        153.14        17.67 o                         
   5   2   8       8533.27       8640.50       153.13 o                         
   6   2   8        531.21        526.23        49.95 o                         
   7   2   8       4755.24       5057.34       119.72 o                         
   8   2   8         69.13         64.42        13.73 o                         
   9   2   8       1036.82       1003.38        42.33 o                         
  10   2   8       1579.84       1678.67        74.82 o                         
  11   2   8       4439.46       4439.23       133.71 o                         
  12   2   8        576.91        646.18        41.65 o                         
  13   2   8       5238.92       5360.42       115.40 o                         
  14   2   8        280.59        269.83        21.74 o                         
 -20   3   8         26.83         63.41        40.77 o                         
 -19   3   8        757.38        816.64        59.41 o                         
 -18   3   8       1035.37       1057.82        50.66 o                         
 -17   3   8        301.93        255.37        24.62 o                         
 -16   3   8       2246.37       2121.47        60.91 o                         
 -15   3   8       3364.07       3189.73        65.50 o                         
 -14   3   8          7.48         -3.94        12.18 o                         
 -13   3   8       8241.63       8262.74        98.93 o                         
 -12   3   8       9043.64       8913.77       126.92 o                         
 -11   3   8          2.14          7.69         3.21 o                         
 -10   3   8        586.50        461.52        18.82 o                         
  -9   3   8        220.87        232.53         9.44 o                         
  -8   3   8       1909.24       1857.78        20.01 o                         
  -7   3   8       9145.40       9126.88        94.98 o                         
  -6   3   8       6490.82       6988.48        61.23 o                         
  -5   3   8       1519.16       1416.34        25.06 o                         
  -4   3   8          6.33         30.98         6.88 o                         
  -3   3   8       4706.20       4664.19        80.71 o                         
  -2   3   8       2515.75       2398.18        38.75 o                         
  -1   3   8       3251.47       2774.39        56.85 o                         
   0   3   8       9425.83      10099.31       121.16 o                         
   1   3   8       6692.94       6835.49       237.96 o                         
   2   3   8       1993.42       1871.57        38.21 o                         
   3   3   8         38.31         47.66         8.86 o                         
   4   3   8       8490.09       8925.45       178.37 o                         
   5   3   8        595.64        703.86        45.01 o                         
   6   3   8       9764.08       9674.71       200.69 o                         
   7   3   8       2079.56       2049.20       135.17 o                         
   8   3   8        492.11        616.88        57.85 o                         
   9   3   8       1547.86       1588.74        76.36 o                         
  10   3   8        653.23        799.79        86.60 o                         
  11   3   8         12.27         25.25        29.61 o                         
  12   3   8        722.81        738.12        45.38 o                         
  13   3   8       3128.25       3092.73       148.98 o                         
  14   3   8       1874.92       1878.49        86.00 o                         
 -20   4   8       3357.53       3249.17       179.31 o                         
 -19   4   8          8.33         31.79        20.93 o                         
 -18   4   8       2302.59       2252.19       132.43 o                         
 -17   4   8        596.64        581.78        48.03 o                         
 -16   4   8        777.55        769.70        31.18 o                         
 -15   4   8        111.93         99.68        12.27 o                         
 -14   4   8       7637.55       7728.28       101.61 o                         
 -13   4   8        255.37        228.55        14.47 o                         
 -12   4   8      19477.76      20378.31       192.96 o                         
 -11   4   8        636.82        527.66        14.68 o                         
 -10   4   8       4129.88       3957.83        45.95 o                         
  -9   4   8          0.78         14.85         3.22 o                         
  -8   4   8       1306.25       1186.66        27.57 o                         
  -7   4   8       2999.11       2862.36        41.71 o                         
  -6   4   8      22664.21      23293.06       170.64 o                         
  -5   4   8       1127.70       1101.13        44.24 o                         
  -4   4   8      13838.11      14255.63       142.24 o                         
  -3   4   8       1751.24       1602.35        49.76 o                         
  -2   4   8          5.84         59.74        29.79 o                         
  -1   4   8       2110.32       2130.78        51.82 o                         
   0   4   8       6273.25       6504.67       114.24 o                         
   1   4   8       8200.62       8864.90       111.38 o                         
   2   4   8       4011.48       3766.25       127.58 o                         
   3   4   8       2801.70       2697.25        68.43 o                         
   4   4   8        875.50        871.14       103.31 o                         
   5   4   8         55.46         68.11        13.55 o                         
   6   4   8         39.23         24.15        15.28 o                         
   7   4   8       2084.30       1950.89        84.91 o                         
   8   4   8       3937.55       3694.09        96.94 o                         
   9   4   8        641.89        805.18        59.78 o                         
  10   4   8          5.76         35.16         9.17 o                         
  11   4   8        226.97        254.10        21.78 o                         
  12   4   8         15.07         20.04         9.35 o                         
  13   4   8          4.77         19.46         7.08 o                         
  14   4   8       1352.47       1432.49        78.17 o                         
 -20   5   8         14.75        -21.68        22.25 o                         
 -19   5   8          4.18         30.61        19.87 o                         
 -18   5   8       1335.46       1280.52       102.16 o                         
 -17   5   8        127.23         94.94        15.83 o                         
 -16   5   8       2920.88       3027.93        70.37 o                         
 -15   5   8        184.94        165.16        19.19 o                         
 -14   5   8        789.85        719.71        29.14 o                         
 -13   5   8        958.53        825.23        31.75 o                         
 -12   5   8        371.37        331.77        17.87 o                         
 -11   5   8       9146.42       9296.39        94.34 o                         
 -10   5   8       4641.39       4551.61        63.96 o                         
  -9   5   8       1420.39       1360.75        30.39 o                         
  -8   5   8       9941.23      10011.96        66.83 o                         
  -7   5   8       8598.88       8854.80        60.43 o                         
  -6   5   8          2.75         12.93         7.02 o                         
  -5   5   8      10817.01      11560.07        95.61 o                         
  -4   5   8       6194.56       6002.66       102.33 o                         
  -3   5   8        398.69        465.30        56.69 o                         
  -2   5   8      21398.03      21336.24       251.92 o                         
  -1   5   8       1032.18       1092.58        39.53 o                         
   0   5   8       1899.13       1741.32        60.42 o                         
   1   5   8       1166.27       1243.19        66.04 o                         
   2   5   8       1465.29       1356.81        73.58 o                         
   3   5   8        243.97        231.60        39.81 o                         
   4   5   8      13374.25      13233.73       187.82 o                         
   5   5   8       2003.80       1819.72       102.02 o                         
   6   5   8       6722.63       6426.35       195.82 o                         
   7   5   8         50.33         47.04         9.60 o                         
   8   5   8        574.45        537.08        40.51 o                         
   9   5   8        230.05        221.01        23.15 o                         
  10   5   8       1006.26        864.62        48.02 o                         
  11   5   8        184.27        140.39        34.82 o                         
  12   5   8       3238.12       3237.00        99.73 o                         
  13   5   8        919.98        871.37        87.02 o                         
 -19   6   8        646.60        567.23        51.38 o                         
 -18   6   8        652.04        641.23        63.45 o                         
 -17   6   8        400.89        388.35        47.71 o                         
 -16   6   8       1664.79       1612.26        41.69 o                         
 -15   6   8         88.99         85.07        13.07 o                         
 -14   6   8       5980.39       6073.86       103.18 o                         
 -13   6   8        346.82        299.80        25.04 o                         
 -12   6   8         16.70         11.83         5.75 o                         
 -11   6   8       3461.09       3468.53        38.13 o                         
 -10   6   8        128.36        134.70        10.11 o                         
  -9   6   8       5231.54       5317.96        73.77 o                         
  -8   6   8        403.75        430.87        21.05 o                         
  -7   6   8        864.97        892.97        29.65 o                         
  -6   6   8       1624.56       1569.63        82.96 o                         
  -5   6   8      11870.56      12020.93       101.87 o                         
  -4   6   8       2753.00       2611.97        44.79 o                         
  -3   6   8       5517.50       5241.56        96.65 o                         
  -2   6   8        854.19        887.50       114.96 o                         
  -1   6   8       2991.67       2902.44        71.51 o                         
   0   6   8       1466.29       1372.31        61.26 o                         
   1   6   8        103.23        134.83        46.88 o                         
   2   6   8       1889.12       1868.55        55.20 o                         
   3   6   8       7204.04       7454.72       205.46 o                         
   4   6   8        710.90        740.12        68.68 o                         
   5   6   8       9211.99       9061.40       165.67 o                         
   6   6   8       1434.73       1361.27       154.46 o                         
   7   6   8       2183.57       2118.23        56.32 o                         
   8   6   8        131.25        171.53        19.15 o                         
   9   6   8       1625.56       1560.86        94.56 o                         
  10   6   8       4347.27       4197.56        72.27 o                         
  11   6   8       2233.46       2116.94       128.23 o                         
  12   6   8       1046.93       1076.66        77.40 o                         
  13   6   8       1783.03       2052.46        95.16 o                         
 -19   7   8       1182.92       1189.47        40.10 o                         
 -18   7   8        120.72        124.74        20.36 o                         
 -17   7   8        603.80        534.09        59.72 o                         
 -16   7   8        373.95        310.30        41.59 o                         
 -15   7   8       3824.48       3735.92        53.24 o                         
 -14   7   8        254.90        205.23        24.38 o                         
 -13   7   8       6726.45       6724.40       133.33 o                         
 -12   7   8       1695.22       1612.28        38.97 o                         
 -11   7   8        154.51        142.47         9.50 o                         
 -10   7   8        500.05        455.33        20.99 o                         
  -9   7   8       1186.36       1187.43        49.82 o                         
  -8   7   8       4733.50       4570.36        71.58 o                         
  -7   7   8      12240.17      12510.22       107.67 o                         
  -6   7   8       2369.19       2262.01        63.91 o                         
  -5   7   8        110.72        150.47        13.33 o                         
  -4   7   8       1383.41       1280.92        41.34 o                         
  -3   7   8          3.81         17.82         6.77 o                         
  -2   7   8         50.14         58.86        15.72 o                         
  -1   7   8       2391.85       2374.72        62.24 o                         
   0   7   8       2070.57       2050.65        67.30 o                         
   1   7   8       3039.21       2796.38        67.61 o                         
   2   7   8         17.76         45.21        29.99 o                         
   3   7   8       1663.77       1606.18        76.67 o                         
   4   7   8       4970.88       4906.97       117.45 o                         
   5   7   8         10.25         19.61        13.45 o                         
   6   7   8       3079.29       3097.49       151.72 o                         
   7   7   8       5861.15       5684.27       121.16 o                         
   8   7   8         38.73         38.78         9.64 o                         
   9   7   8       2962.18       2826.58        68.14 o                         
  10   7   8       1070.71       1056.05        80.78 o                         
  11   7   8          1.50         13.62         9.41 o                         
  12   7   8          2.49         26.19        10.99 o                         
 -18   8   8        566.86        486.55        66.44 o                         
 -17   8   8        364.35        296.78        37.43 o                         
 -16   8   8         37.50         25.21         7.33 o                         
 -15   8   8        129.37        115.81        16.84 o                         
 -14   8   8       3614.29       3715.38        67.31 o                         
 -13   8   8         92.50         89.20        15.93 o                         
 -12   8   8      12528.12      12620.64       227.34 o                         
 -11   8   8        723.62        753.21        30.59 o                         
 -10   8   8       1480.76       1519.79        49.59 o                         
  -9   8   8       1603.35       1525.71        50.13 o                         
  -8   8   8       4788.49       4562.24        59.51 o                         
  -7   8   8       3500.99       3416.05        49.20 o                         
  -6   8   8       7065.68       7368.73        90.52 o                         
  -5   8   8        417.68        383.47        34.66 o                         
  -4   8   8       1790.04       1688.15        49.43 o                         
  -3   8   8       1636.17       1599.61        54.40 o                         
  -2   8   8       1956.13       1913.00        57.62 o                         
  -1   8   8        485.27        601.39        41.50 o                         
   0   8   8          5.71         40.43        12.95 o                         
   1   8   8        560.92        643.76        55.65 o                         
   2   8   8       4256.52       4303.59        84.97 o                         
   3   8   8       3970.09       3746.62        86.47 o                         
   4   8   8       4226.38       4003.84       105.61 o                         
   5   8   8        217.78        245.31        69.30 o                         
   6   8   8       1578.35       1803.08       124.56 o                         
   7   8   8        379.83        394.81        45.25 o                         
   8   8   8       4192.20       4092.02        64.42 o                         
   9   8   8       2085.06       1988.17        73.35 o                         
  10   8   8        376.02        355.22        34.01 o                         
  11   8   8        252.34        256.38        23.95 o                         
 -17   9   8        316.64        257.19        41.98 o                         
 -16   9   8       1411.06       1244.21        39.02 o                         
 -15   9   8         37.22         32.02         9.24 o                         
 -14   9   8       5016.35       5054.30       103.05 o                         
 -13   9   8         62.21        101.07        10.47 o                         
 -12   9   8         48.57         32.97         6.43 o                         
 -11   9   8       4805.61       4831.83        94.62 o                         
 -10   9   8      12091.20      12598.27       217.24 o                         
  -9   9   8        543.21        521.01        28.15 o                         
  -8   9   8      10441.93      10634.07       159.08 o                         
  -7   9   8        217.25        187.28        11.99 o                         
  -6   9   8        122.09        102.63        12.48 o                         
  -5   9   8       3251.18       3060.12        51.67 o                         
  -4   9   8       5911.30       5867.37        94.83 o                         
  -3   9   8          4.68          7.46         8.91 o                         
  -2   9   8      11885.65      11790.76       138.96 o                         
  -1   9   8        332.94        325.76        21.42 o                         
   0   9   8        953.63        890.95        24.76 o                         
   1   9   8          7.69         23.02        15.87 o                         
   2   9   8        260.58        324.49        37.98 o                         
   3   9   8          2.32         36.01        11.21 o                         
   4   9   8       6932.52       7228.26       245.94 o                         
   5   9   8         32.00         32.32        20.47 o                         
   6   9   8       6655.60       6669.82       180.20 o                         
   7   9   8        112.39        174.79        58.44 o                         
   8   9   8          0.35         31.50        11.45 o                         
   9   9   8          1.11         34.07        11.88 o                         
  10   9   8       1436.34       1473.10        87.48 o                         
  11   9   8        193.19        211.41        26.80 o                         
 -16  10   8         45.17         26.37         8.21 o                         
 -15  10   8        355.61        358.58        26.71 o                         
 -14  10   8       1594.34       1441.77        38.92 o                         
 -13  10   8         35.03         37.84         7.85 o                         
 -12  10   8       2241.28       2243.02        54.30 o                         
 -11  10   8       1346.72       1268.07        44.38 o                         
 -10  10   8         32.19         26.80         6.69 o                         
  -9  10   8       5190.16       5308.54       104.52 o                         
  -8  10   8       2155.77       2036.85        55.00 o                         
  -7  10   8        551.43        568.41        31.70 o                         
  -6  10   8       4009.48       3912.20        70.15 o                         
  -5  10   8       4093.18       4016.87        77.10 o                         
  -4  10   8        277.54        278.39        15.87 o                         
  -3  10   8       5169.16       5041.86        82.70 o                         
  -2  10   8       1663.27       1454.44        45.71 o                         
  -1  10   8       5771.67       5598.61        93.78 o                         
   0  10   8         13.47         20.52         7.86 o                         
   1  10   8        238.30        259.32        19.63 o                         
   2  10   8       4073.89       3880.68        86.60 o                         
   3  10   8       4633.80       4268.78        95.08 o                         
   4  10   8       4540.95       4376.88        98.56 o                         
   5  10   8       6515.84       6326.40       189.05 o                         
   6  10   8        282.82        251.65        32.47 o                         
   7  10   8        202.44        187.79        23.74 o                         
   8  10   8       3289.90       3195.95       101.13 o                         
   9  10   8        180.51        175.12        23.21 o                         
  10  10   8       1035.00       1086.78        83.62 o                         
 -15  11   8       1992.13       2062.99        50.05 o                         
 -14  11   8        337.69        284.92        28.36 o                         
 -13  11   8       3294.14       3342.32        89.57 o                         
 -12  11   8        113.41        111.76        10.02 o                         
 -11  11   8         97.25        103.44        11.15 o                         
 -10  11   8        677.06        674.55        34.94 o                         
  -9  11   8       1703.72       1697.53        38.32 o                         
  -8  11   8        818.36        831.37        33.99 o                         
  -7  11   8       3690.32       3738.65        74.33 o                         
  -6  11   8         13.17         28.62         8.21 o                         
  -5  11   8        170.16        187.83        17.80 o                         
  -4  11   8        940.56        972.39        43.60 o                         
  -3  11   8          1.80         18.23         7.26 o                         
  -2  11   8        993.41       1000.25        54.02 o                         
  -1  11   8         56.98         55.78         9.43 o                         
   0  11   8        134.69        134.56        32.18 o                         
   1  11   8       3105.26       3047.33        66.24 o                         
   2  11   8        243.58        261.69        18.75 o                         
   3  11   8        511.94        620.71        47.97 o                         
   4  11   8       1045.87        965.26        52.51 o                         
   5  11   8         32.61         43.54        10.50 o                         
   6  11   8         85.58        100.33        14.09 o                         
   7  11   8       4431.25       4356.03       149.87 o                         
   8  11   8          3.95          5.24        18.21 o                         
 -13  12   8         11.07         23.22         5.58 o                         
 -12  12   8       1555.58       1561.85        50.58 o                         
 -11  12   8       1476.43       1486.58        50.61 o                         
 -10  12   8        243.94        232.79        14.45 o                         
  -9  12   8       2336.47       2429.42        59.28 o                         
  -8  12   8        193.85        204.34        15.48 o                         
  -7  12   8         44.45         47.94        13.36 o                         
  -6  12   8       2033.46       2038.97        60.33 o                         
  -5  12   8       4545.49       4497.96        56.90 o                         
  -4  12   8         29.50         24.00         7.80 o                         
  -3  12   8        348.06        358.25        18.50 o                         
  -2  12   8         72.47         64.94        12.67 o                         
  -1  12   8        190.83        206.40        15.38 o                         
   0  12   8        859.02        683.97       105.91 o                         
   1  12   8        369.12        369.48        28.60 o                         
   2  12   8          3.30         47.16        10.71 o                         
   3  12   8        789.93        792.30        58.40 o                         
   4  12   8         90.28         83.67        22.29 o                         
   5  12   8       1972.29       1783.38        59.17 o                         
   6  12   8        134.89        143.96        21.00 o                         
   7  12   8        133.80        127.44        16.62 o                         
 -11  13   8         16.77         25.80         7.49 o                         
 -10  13   8       4061.14       4132.88       108.43 o                         
  -9  13   8        109.65        112.70        11.42 o                         
  -8  13   8       3228.58       3190.68        72.87 o                         
  -7  13   8        753.38        732.91        39.75 o                         
  -6  13   8        342.39        353.45        23.05 o                         
  -5  13   8          1.57         22.76         7.29 o                         
  -4  13   8       2496.37       2460.38        58.23 o                         
  -3  13   8        166.49        181.45        16.60 o                         
  -2  13   8       5495.27       5384.78        91.62 o                         
  -1  13   8        417.84        441.74        31.22 o                         
   0  13   8        905.24       1007.94        70.59 o                         
   1  13   8          4.22         20.85        14.92 o                         
   2  13   8        688.80        709.12        52.85 o                         
   3  13   8        509.11        525.06        46.59 o                         
   4  13   8       2648.94       2563.80        56.86 o                         
   5  13   8        610.36        566.73        48.51 o                         
  -9  14   8        666.50        651.18        32.45 o                         
  -8  14   8       2087.31       2175.65        75.05 o                         
  -7  14   8        493.71        523.96        31.41 o                         
  -6  14   8       2124.41       2074.96        63.26 o                         
  -5  14   8         78.03         59.75         8.56 o                         
  -4  14   8       1316.50       1338.44        57.18 o                         
  -3  14   8       3645.52       3594.70        88.74 o                         
  -2  14   8         33.02         66.79        10.81 o                         
  -1  14   8       1609.39       1577.10        64.68 o                         
   0  14   8       1901.58       1789.06        82.93 o                         
   1  14   8          1.08         26.71         9.16 o                         
   2  14   8       3666.68       3722.76       115.09 o                         
 -21   0   9       3777.54       4010.30       151.90 o                         
 -19   0   9       2629.90       2557.52        96.53 o                         
 -17   0   9       1854.52       1651.77       131.27 o                         
 -15   0   9       7893.32       7939.21       271.86 o                         
 -11   0   9      16797.41      17326.43       210.01 o                         
  -9   0   9       6506.48       7006.37       114.95 o                         
  -7   0   9         55.24        190.71        19.12 o                         
  -5   0   9      14458.53      14562.31       137.28 o                         
  -3   0   9       1585.86       1662.70        42.51 o                         
  -1   0   9      24585.21      26966.33       338.26 o                         
   1   0   9      14793.79      15156.63       261.63 o                         
   3   0   9        445.50        503.65        68.15 o                         
   5   0   9       3507.57       3520.52        97.74 o                         
   7   0   9       3803.11       3883.15       142.72 o                         
   9   0   9       1762.32       1883.81        87.47 o                         
  11   0   9        187.64        202.53        35.58 o                         
  13   0   9       1305.32       1416.24       152.68 o                         
 -21   1   9         22.78         51.68        12.92 o                         
 -20   1   9        209.65        175.42        27.55 o                         
 -19   1   9        494.14        496.83        45.11 o                         
 -18   1   9        516.52        460.53        36.10 o                         
 -17   1   9       6433.85       7437.41       402.69 o                         
 -16   1   9        213.27        198.21        33.48 o                         
 -15   1   9        959.14        928.66        80.32 o                         
 -14   1   9       3405.82       3220.78        46.24 o                         
 -13   1   9       9823.34      10097.57       136.96 o                         
 -12   1   9       1946.84       1802.43        60.95 o                         
 -11   1   9      15257.71      16092.55       143.28 o                         
 -10   1   9       2349.10       2533.80        41.59 o                         
  -9   1   9        932.63        894.93        45.06 o                         
  -8   1   9       2219.04       2228.37        26.02 o                         
  -7   1   9         28.63         25.16         4.20 o                         
  -6   1   9       4771.68       4823.33        57.46 o                         
  -5   1   9       3397.24       3366.92        46.91 o                         
  -4   1   9         92.71        122.84         9.14 o                         
  -2   1   9       6473.44       7513.18       137.19 o                         
  -1   1   9      26502.13      33316.56      3649.70 o                         
   0   1   9       4822.55       4739.84       100.63 o                         
   1   1   9       1966.11       2262.42        55.35 o                         
   2   1   9          3.82          7.48        10.17 o                         
   3   1   9       6417.77       6435.25       111.19 o                         
   4   1   9       9033.71       9654.83       110.85 o                         
   5   1   9       7973.67       8049.15       223.92 o                         
   6   1   9       7436.90       7402.65       129.82 o                         
   7   1   9       1913.51       1764.85       107.22 o                         
   8   1   9        412.09        469.63        32.28 o                         
   9   1   9        367.35        388.98        32.53 o                         
  10   1   9         17.65         40.66         9.36 o                         
  11   1   9       1537.11       1809.93       122.00 o                         
  12   1   9       1189.20       1211.75        86.60 o                         
  13   1   9       2290.49       2140.74        66.29 o                         
  14   1   9       2574.49       2696.46       266.54 o                         
 -21   2   9         72.34         79.89        20.80 o                         
 -20   2   9       1989.83       1903.28       145.75 o                         
 -19   2   9         91.69        122.65        25.34 o                         
 -18   2   9       4140.76       4474.45       304.96 o                         
 -17   2   9         90.18         55.83        11.61 o                         
 -16   2   9        164.69        121.68        19.43 o                         
 -15   2   9        699.93        598.46        86.26 o                         
 -14   2   9      10039.82      10000.52       180.88 o                         
 -13   2   9       1629.52       1408.02        37.02 o                         
 -12   2   9      15407.33      15467.81       122.78 o                         
 -11   2   9        449.18        353.62        14.58 o                         
 -10   2   9       2295.11       2113.82        28.77 o                         
  -9   2   9         94.49         82.53         6.70 o                         
  -8   2   9         55.21         31.13         4.84 o                         
  -7   2   9         12.42          8.14         2.25 o                         
  -6   2   9       8629.12       8913.51       138.62 o                         
  -4   2   9      18701.35      20059.23       459.45 o                         
  -3   2   9       2183.95       2106.23        68.78 o                         
  -2   2   9      19476.00      20083.75       381.23 o                         
  -1   2   9        680.52        711.65        60.45 o                         
   0   2   9         31.70         42.35        36.37 o                         
   1   2   9       2436.86       2413.08        40.13 o                         
   2   2   9       8835.50       8848.98        87.18 o                         
   3   2   9         70.30         93.51        14.55 o                         
   4   2   9       9334.45       9629.66       194.08 o                         
   5   2   9         48.19         32.41        22.30 o                         
   6   2   9       8487.95       8804.71      3279.22 o                         
   7   2   9       2006.99       1965.90       100.67 o                         
   8   2   9        101.74        146.48        22.21 o                         
   9   2   9        123.38        149.56        16.13 o                         
  10   2   9       1256.59       1333.70        76.94 o                         
  11   2   9       1094.61       1124.91        68.86 o                         
  12   2   9       3501.66       3509.09       122.72 o                         
  13   2   9         81.42        108.64        15.49 o                         
 -21   3   9        248.65        265.03        31.38 o                         
 -20   3   9        491.41        545.32        35.02 o                         
 -19   3   9       1962.13       1932.02       121.34 o                         
 -18   3   9        540.28        529.95        38.53 o                         
 -17   3   9       1935.86       1856.70        92.87 o                         
 -16   3   9       4702.08       4729.77       137.34 o                         
 -15   3   9        141.57         98.04        18.04 o                         
 -14   3   9       2333.96       2160.12        65.74 o                         
 -13   3   9       4276.26       3976.95        42.58 o                         
 -12   3   9         68.22         61.09         8.78 o                         
 -11   3   9       5940.43       5998.89        67.69 o                         
 -10   3   9       1902.57       1780.27        31.74 o                         
  -9   3   9       1976.90       1911.46        34.59 o                         
  -8   3   9         38.73         46.29         4.82 o                         
  -7   3   9       1467.37       1494.11        43.30 o                         
  -6   3   9       6358.13       6565.67        80.47 o                         
  -5   3   9       5079.01       5035.92        73.27 o                         
  -4   3   9        488.05        477.75        30.44 o                         
  -3   3   9        748.97        569.17        32.79 o                         
  -2   3   9       1734.91       1638.81       105.04 o                         
  -1   3   9       2610.07       2428.85        55.28 o                         
   0   3   9      14717.21      15035.85       145.71 o                         
   1   3   9       1223.24       1106.66        34.20 o                         
   2   3   9       1088.01       1089.95        45.68 o                         
   3   3   9       1716.30       1627.53        46.11 o                         
   4   3   9        571.41        714.07        48.56 o                         
   5   3   9       5451.71       5422.10       182.84 o                         
   6   3   9      10934.87      11058.62       274.32 o                         
   7   3   9       2641.15       2482.67       177.21 o                         
   8   3   9       5064.79       4740.75       111.22 o                         
   9   3   9          1.64         12.96        26.40 o                         
  10   3   9        339.91        408.44        31.38 o                         
  11   3   9       1358.85       1500.05        67.81 o                         
  12   3   9       1633.36       1772.06       109.32 o                         
  13   3   9        871.01        957.75        67.38 o                         
 -20   4   9        114.87        119.62        28.71 o                         
 -19   4   9       2774.66       2778.29       110.12 o                         
 -18   4   9         69.76         45.58        14.08 o                         
 -17   4   9        424.61        396.41        28.60 o                         
 -16   4   9       1390.16       1223.36        59.09 o                         
 -15   4   9       2342.57       2279.76        46.53 o                         
 -14   4   9        602.39        517.42        15.69 o                         
 -13   4   9       9682.28       9541.82       104.02 o                         
 -12   4   9         27.40         34.90         5.61 o                         
 -11   4   9       9411.11       9461.89        79.98 o                         
 -10   4   9        273.41        252.11        15.04 o                         
  -9   4   9       2211.74       2170.88        27.40 o                         
  -8   4   9        145.68        176.46        10.70 o                         
  -7   4   9       6373.44       6294.53        69.03 o                         
  -6   4   9        344.30        322.63        30.36 o                         
  -5   4   9      12943.83      13651.25       297.92 o                         
  -4   4   9       1937.73       1874.34        36.27 o                         
  -3   4   9          5.07         20.22         9.92 o                         
  -2   4   9       1546.70       1503.47        74.64 o                         
  -1   4   9       9484.19       9686.69       117.77 o                         
   0   4   9       1437.55       1408.10        54.60 o                         
   1   4   9       7024.11       6960.71       119.28 o                         
   2   4   9       1268.63        983.45        43.66 o                         
   3   4   9        258.42        252.82        24.63 o                         
   4   4   9        503.92        591.12        37.47 o                         
   5   4   9       1292.69       1139.35        89.55 o                         
   6   4   9       1591.38       1174.28       100.82 o                         
   7   4   9      12542.57      13042.64       385.10 o                         
   8   4   9         23.19         -5.30        27.38 o                         
   9   4   9       3758.95       3747.11        99.20 o                         
  10   4   9         23.68         38.38        12.04 o                         
  11   4   9         41.45         26.62        10.76 o                         
  12   4   9        470.44        551.57        56.70 o                         
  13   4   9       1252.04       1202.47        79.73 o                         
 -20   5   9         97.68         87.47        21.66 o                         
 -19   5   9       1734.99       1677.18       105.17 o                         
 -18   5   9         56.59         51.92        17.17 o                         
 -17   5   9       2058.67       1935.81        72.52 o                         
 -16   5   9         67.67         64.62         9.52 o                         
 -15   5   9       2108.54       1949.23        54.41 o                         
 -14   5   9        267.15        234.03        16.70 o                         
 -13   5   9       1788.24       1647.02        54.20 o                         
 -12   5   9       5770.52       5583.33        89.47 o                         
 -11   5   9       7964.71       8202.69       102.98 o                         
 -10   5   9       4932.98       4732.92        59.76 o                         
  -9   5   9       9868.41      10017.03        85.06 o                         
  -8   5   9        298.28        283.19        15.52 o                         
  -7   5   9        107.93        170.66        10.09 o                         
  -6   5   9       7981.86       8248.81       195.42 o                         
  -5   5   9       4842.65       4684.22        79.23 o                         
  -4   5   9        158.94        160.99        24.99 o                         
  -3   5   9      21453.44      22145.38       216.77 o                         
  -2   5   9       1947.93       1915.15        53.95 o                         
  -1   5   9      13622.90      14284.43       176.29 o                         
   0   5   9          5.54         17.11        24.41 o                         
   1   5   9        783.02        800.09        77.89 o                         
   2   5   9        295.14        318.76        59.85 o                         
   3   5   9       4441.84       4502.93       146.49 o                         
   4   5   9       2151.89       1970.30        66.53 o                         
   5   5   9       5122.26       4851.12        92.29 o                         
   6   5   9       1276.00       1301.58       150.66 o                         
   7   5   9       1481.45       1278.64        49.43 o                         
   8   5   9       1612.60       1533.13        75.03 o                         
   9   5   9        230.62        223.57        20.87 o                         
  10   5   9          0.04         15.59         8.46 o                         
  11   5   9        473.46        412.99        44.48 o                         
  12   5   9        234.10        282.27        30.26 o                         
 -19   6   9        666.14        793.05       103.70 o                         
 -18   6   9       1614.68       1449.79       182.00 o                         
 -17   6   9         51.33         34.86         9.05 o                         
 -16   6   9        114.26        108.58        18.71 o                         
 -15   6   9       3587.71       3440.68        69.01 o                         
 -14   6   9        884.93        785.03        30.74 o                         
 -13   6   9        430.08        428.92        20.88 o                         
 -12   6   9       3641.08       3682.57        49.69 o                         
 -11   6   9       1418.36       1367.73        49.05 o                         
 -10   6   9      10782.08      10952.78        99.00 o                         
  -9   6   9        120.13        133.75        11.43 o                         
  -8   6   9        472.30        485.65        21.31 o                         
  -7   6   9       1851.15       1805.61        39.20 o                         
  -6   6   9       7789.77       7713.00       104.19 o                         
  -5   6   9       1464.89       1371.70        43.86 o                         
  -4   6   9      12461.17      12731.50       165.31 o                         
  -3   6   9       2797.32       2681.36        71.11 o                         
  -2   6   9       5996.73       6125.81        98.71 o                         
  -1   6   9        583.07        618.68        51.18 o                         
   0   6   9         21.87         45.18        12.47 o                         
   1   6   9       2822.53       2762.46        58.02 o                         
   2   6   9       3673.10       3699.98        72.44 o                         
   3   6   9        539.71        583.25        43.35 o                         
   4   6   9       7672.08       7430.01       153.20 o                         
   5   6   9         34.07         34.27        16.83 o                         
   6   6   9       2597.98       2422.19        68.51 o                         
   7   6   9        144.63        133.27        23.06 o                         
   8   6   9        569.42        593.89        50.00 o                         
   9   6   9       1735.09       1605.83        93.27 o                         
  10   6   9       1059.81       1050.07        57.38 o                         
  11   6   9        695.35        835.78        60.34 o                         
  12   6   9        743.16        794.95        56.59 o                         
 -19   7   9        630.70        747.88       100.70 o                         
 -18   7   9         98.97        104.12        19.65 o                         
 -17   7   9          1.08         11.09         4.07 o                         
 -16   7   9       1257.93       1204.07        51.89 o                         
 -15   7   9        100.89         81.57        13.01 o                         
 -14   7   9       3231.16       3260.16        65.22 o                         
 -13   7   9       1219.77       1200.79        34.72 o                         
 -12   7   9         65.38         66.49         8.07 o                         
 -11   7   9          3.99         12.28         4.63 o                         
 -10   7   9       1387.34       1259.51        52.00 o                         
  -9   7   9        941.96        906.75        31.30 o                         
  -8   7   9      10207.55      10887.35        95.29 o                         
  -7   7   9        170.31        189.33        14.75 o                         
  -6   7   9        115.22        154.72        13.53 o                         
  -5   7   9       1341.18       1279.11        54.74 o                         
  -4   7   9        475.61        504.91        30.89 o                         
  -3   7   9        432.41        495.42        34.62 o                         
  -2   7   9       1106.00       1081.59        74.35 o                         
  -1   7   9         19.56         42.02        11.70 o                         
   0   7   9       4516.62       4617.08       112.27 o                         
   1   7   9       1973.26       2003.92        85.32 o                         
   2   7   9       1021.20        943.34        80.50 o                         
   3   7   9        147.54        211.74        36.40 o                         
   4   7   9         80.35        114.89        21.93 o                         
   5   7   9       4815.59       4554.60       165.88 o                         
   6   7   9       8557.45       8419.29       161.58 o                         
   7   7   9       1384.23       1400.36        67.60 o                         
   8   7   9       4630.79       4730.94        67.96 o                         
   9   7   9        836.36        945.39        77.01 o                         
  10   7   9        181.68        166.55        14.16 o                         
  11   7   9        760.15        719.57        45.13 o                         
 -18   8   9         40.07         25.36        10.33 o                         
 -17   8   9        131.97        186.59        45.42 o                         
 -16   8   9         74.75         62.97        11.03 o                         
 -15   8   9       2711.07       2651.94        51.48 o                         
 -14   8   9        780.75        698.50        36.26 o                         
 -13   8   9       5038.71       4996.98       104.17 o                         
 -12   8   9        346.63        310.11        16.59 o                         
 -11   8   9       1475.77       1478.59        30.63 o                         
 -10   8   9        867.53        794.21        36.53 o                         
  -9   8   9        589.41        581.83        41.33 o                         
  -8   8   9         29.64         27.74         6.20 o                         
  -7   8   9       4751.24       4751.80        98.77 o                         
  -6   8   9       3716.84       3671.51        59.40 o                         
  -5   8   9          7.23         26.60         7.62 o                         
  -4   8   9       5492.74       5576.00       104.65 o                         
  -3   8   9       1295.82       1414.14       108.80 o                         
  -2   8   9       1069.14       1067.22        68.19 o                         
  -1   8   9        244.77        301.88        19.81 o                         
   0   8   9        999.13       1110.98        60.78 o                         
   1   8   9        485.22        526.79        56.15 o                         
   2   8   9       2015.86       1971.33       110.64 o                         
   3   8   9       1760.06       1708.11        72.47 o                         
   4   8   9       2898.69       2682.06        90.76 o                         
   5   8   9        189.38        233.57        31.94 o                         
   6   8   9         19.82         27.41        14.60 o                         
   7   8   9       7724.36       8004.84       169.92 o                         
   8   8   9       1214.55       1265.50        93.62 o                         
   9   8   9       3540.94       3601.92       145.42 o                         
  10   8   9       1499.32       1414.64       170.15 o                         
  11   8   9        622.41        568.87        44.87 o                         
 -17   9   9        522.20        411.55        85.98 o                         
 -16   9   9        143.40         69.25         9.44 o                         
 -15   9   9         70.59         66.42        11.53 o                         
 -14   9   9        178.90        146.42        14.65 o                         
 -13   9   9        267.30        265.80        17.83 o                         
 -12   9   9       2010.33       1924.10        59.57 o                         
 -11   9   9       5684.13       5828.31        92.71 o                         
 -10   9   9        692.78        665.52        31.14 o                         
  -9   9   9      14013.12      14426.18       335.27 o                         
  -8   9   9        252.08        253.31        15.02 o                         
  -7   9   9       1752.88       1517.94        29.60 o                         
  -6   9   9        565.14        410.59        60.60 o                         
  -5   9   9      14971.91      15317.13       179.45 o                         
  -4   9   9        219.66        269.26        17.08 o                         
  -3   9   9      19265.09      20356.29       259.89 o                         
  -2   9   9        703.41        715.09        43.84 o                         
  -1   9   9       2999.97       2736.76        54.27 o                         
   0   9   9          0.24         15.62        11.07 o                         
   1   9   9       1322.46       1240.07        63.86 o                         
   2   9   9         29.79         48.40        10.67 o                         
   3   9   9       1740.11       1591.07        75.13 o                         
   4   9   9        361.25        409.68        32.84 o                         
   5   9   9       8955.68       9279.14       254.53 o                         
   6   9   9         77.94         76.58        19.00 o                         
   7   9   9       1148.12       1299.90       106.10 o                         
   8   9   9          3.00         18.39         9.59 o                         
   9   9   9        709.54        712.77        65.62 o                         
  10   9   9        198.35        212.44        25.83 o                         
 -16  10   9         16.56         26.57         9.97 o                         
 -15  10   9       1117.10        992.18        50.05 o                         
 -14  10   9         53.03         46.59        24.46 o                         
 -13  10   9        794.35        766.85        35.94 o                         
 -12  10   9        626.33        598.17        27.20 o                         
 -11  10   9        446.12        456.63        24.79 o                         
 -10  10   9       5105.91       5269.36       120.74 o                         
  -9  10   9        684.34        704.61        35.44 o                         
  -8  10   9       3517.64       3459.96        85.51 o                         
  -7  10   9       6270.44       6116.73        92.54 o                         
  -6  10   9       2116.87       2099.78        48.93 o                         
  -5  10   9        658.02        674.89        32.18 o                         
  -4  10   9       6379.28       6202.70       104.60 o                         
  -3  10   9         21.94         34.27        10.47 o                         
  -2  10   9       6040.66       5667.40       134.29 o                         
  -1  10   9        103.28        108.65        15.57 o                         
   0  10   9          0.26         35.91         8.96 o                         
   1  10   9       2419.50       2348.04        76.01 o                         
   2  10   9       1246.28       1287.09       128.54 o                         
   3  10   9       4228.10       4103.44        61.53 o                         
   4  10   9       8018.50       8016.53       169.19 o                         
   5  10   9        194.14        224.80        64.32 o                         
   6  10   9        210.79        226.26        22.98 o                         
   7  10   9        642.90        720.30        63.90 o                         
   8  10   9         70.75        119.50        47.35 o                         
   9  10   9       1142.72       1030.26        61.29 o                         
 -15  11   9          5.73         17.56         8.03 o                         
 -14  11   9       2160.32       1987.83        51.94 o                         
 -13  11   9        501.27        490.88        27.34 o                         
 -12  11   9        716.93        723.76        34.17 o                         
 -11  11   9        698.28        695.96        30.97 o                         
 -10  11   9       1361.19       1335.78        53.59 o                         
  -9  11   9        452.29        434.49        20.52 o                         
  -8  11   9       4967.54       4996.47        65.50 o                         
  -7  11   9        378.38        391.99        19.58 o                         
  -6  11   9        973.23        990.50        46.06 o                         
  -5  11   9        121.45        124.74        13.99 o                         
  -4  11   9        667.29        701.41        35.20 o                         
  -3  11   9       1050.93       1054.22        87.91 o                         
  -2  11   9        704.52        798.03        44.11 o                         
  -1  11   9        366.83        371.54        25.91 o                         
   0  11   9       2357.40       2266.41        59.02 o                         
   1  11   9        808.61        870.32        53.35 o                         
   2  11   9        593.29        703.04        43.13 o                         
   3  11   9       2276.36       2245.47       116.03 o                         
   4  11   9        542.16        560.21        36.97 o                         
   5  11   9        221.19        222.01        19.06 o                         
   6  11   9       2712.15       2589.24       150.38 o                         
   7  11   9        128.59        144.57        23.28 o                         
 -13  12   9       2523.92       2464.41        55.23 o                         
 -12  12   9        101.07         84.61         9.17 o                         
 -11  12   9        363.59        379.09        18.76 o                         
 -10  12   9       2713.72       2753.60        87.02 o                         
  -9  12   9         85.29         89.84        12.66 o                         
  -8  12   9          1.32         13.90         6.18 o                         
  -7  12   9         99.49        112.37        10.47 o                         
  -6  12   9       2645.80       2566.83        88.84 o                         
  -5  12   9         56.99         74.14        10.34 o                         
  -4  12   9       1973.65       1950.75        64.95 o                         
  -3  12   9         10.41         30.84         9.37 o                         
  -2  12   9          2.25          7.89         7.58 o                         
  -1  12   9        109.62        128.64        18.51 o                         
   0  12   9         34.07         17.57        15.50 o                         
   1  12   9        930.60        969.19        69.04 o                         
   2  12   9        790.70        919.59        57.80 o                         
   3  12   9         83.07         79.72        10.54 o                         
   4  12   9       1642.67       1596.43        71.85 o                         
   5  12   9         85.67         98.40        20.66 o                         
   6  12   9        325.05        315.64        31.35 o                         
 -11  13   9       1663.38       1608.22        71.76 o                         
 -10  13   9        112.43        102.61        12.47 o                         
  -9  13   9       4098.30       4369.32       152.82 o                         
  -8  13   9        923.33        968.75        47.56 o                         
  -7  13   9        230.85        241.23        16.41 o                         
  -6  13   9        902.17        910.53        46.87 o                         
  -5  13   9       1209.09       1230.44        59.04 o                         
  -4  13   9        649.86        664.31        34.20 o                         
  -3  13   9       8229.46       8138.86       124.33 o                         
  -2  13   9        619.88        629.78        39.52 o                         
  -1  13   9       1528.68       1471.65        59.51 o                         
   0  13   9       1249.19       1194.29        95.70 o                         
   1  13   9        504.44        499.14        41.48 o                         
   2  13   9         39.02         37.89        10.40 o                         
   3  13   9       1893.65       1718.14       113.26 o                         
   4  13   9          4.10         19.12        10.89 o                         
  -8  14   9       2082.61       2078.32        54.07 o                         
  -7  14   9       5678.44       5705.93       129.13 o                         
  -6  14   9         35.78         69.64        10.55 o                         
  -5  14   9       1917.33       1882.65        71.51 o                         
  -4  14   9       3678.52       3726.48        65.64 o                         
  -3  14   9         11.67         19.11         8.85 o                         
  -2  14   9       3793.50       3832.16        93.97 o                         
  -1  14   9       2344.61       2212.44        71.11 o                         
   0  14   9         74.91        111.39        17.31 o                         
   1  14   9       1796.46       1730.43        99.77 o                         
 -20   0  10        674.55        668.71        76.14 o                         
 -18   0  10       1047.54       1022.44       125.83 o                         
 -16   0  10          8.02         34.77        19.03 o                         
 -14   0  10       6783.31       6873.96       346.87 o                         
 -10   0  10       1457.97       1491.01        66.14 o                         
  -8   0  10      23746.63      25743.42       300.81 o                         
  -6   0  10      10200.03      10923.40        99.60 o                         
  -4   0  10       9466.53       9792.16       222.39 o                         
  -2   0  10      17747.57      18619.29       317.54 o                         
   0   0  10      26137.33      27692.50       458.41 o                         
   2   0  10       2141.15       2110.00        69.95 o                         
   4   0  10       5370.85       5532.54       177.86 o                         
   6   0  10      10409.80      10295.35       258.62 o                         
   8   0  10       2158.52       2287.94      1090.32 o                         
  10   0  10        270.06        324.81        58.95 o                         
  12   0  10         53.88         20.83        12.66 o                         
 -21   1  10         15.90         47.26        16.63 o                         
 -20   1  10       1090.77       1057.95       123.97 o                         
 -19   1  10        733.07        678.59        36.04 o                         
 -18   1  10       4661.85       4799.57       259.72 o                         
 -17   1  10          1.31          1.77        11.37 o                         
 -16   1  10       2860.27       3207.09       448.58 o                         
 -15   1  10       1502.18       1395.18        54.65 o                         
 -14   1  10        252.69        258.02        16.02 o                         
 -13   1  10         28.77         26.13         6.75 o                         
 -12   1  10      11836.61      11949.42       116.79 o                         
 -11   1  10         14.25         31.90         8.76 o                         
 -10   1  10       6675.94       6782.88        82.00 o                         
  -9   1  10        439.67        433.32        29.13 o                         
  -8   1  10        479.08        490.78        26.72 o                         
  -7   1  10       3752.44       3523.44        59.93 o                         
  -6   1  10       1179.86       1296.81        53.03 o                         
  -5   1  10       1068.29       1140.33        31.80 o                         
  -4   1  10       1250.66       1021.12        40.71 o                         
  -3   1  10       2983.54       2627.55        48.99 o                         
  -2   1  10       7277.84       6803.11       129.30 o                         
  -1   1  10      17771.60      17595.67       335.50 o                         
   0   1  10       5322.27       5159.61        78.84 o                         
   1   1  10       2000.04       1682.50        66.05 o                         
   2   1  10        669.05        714.16       125.42 o                         
   3   1  10       3723.67       3518.94        82.92 o                         
   4   1  10       4613.15       4703.49       242.93 o                         
   5   1  10       8928.92       9275.22       161.94 o                         
   6   1  10        429.58        406.87        45.55 o                         
   7   1  10       1613.89       1447.17        64.53 o                         
   8   1  10        239.58        247.95        18.66 o                         
   9   1  10          9.60         13.39         5.99 o                         
  10   1  10        420.55        478.66        48.72 o                         
  11   1  10         17.23          9.48         8.29 o                         
  12   1  10       1116.06       1222.58       108.59 o                         
  13   1  10       1474.17       1588.25       110.04 o                         
 -21   2  10       1561.15       1463.94        67.01 o                         
 -20   2  10         33.76         20.86        12.09 o                         
 -19   2  10       5436.23       5500.20       189.77 o                         
 -18   2  10        814.94        842.52        68.76 o                         
 -17   2  10       2834.95       3049.11       247.24 o                         
 -16   2  10        132.33        117.84        15.76 o                         
 -15   2  10       1607.67       1530.46        61.32 o                         
 -14   2  10        639.65        607.71        28.47 o                         
 -13   2  10      21056.24      21092.39       340.84 o                         
 -12   2  10        116.44         71.05        29.65 o                         
 -11   2  10      13180.95      13412.05       133.29 o                         
 -10   2  10        880.73        847.84        38.73 o                         
  -9   2  10         21.40         38.99         4.03 o                         
  -8   2  10          6.91          8.83         2.77 o                         
  -7   2  10       4619.74       4276.97        60.51 o                         
  -6   2  10        500.33        581.51        46.12 o                         
  -5   2  10       3188.88       3240.13        66.92 o                         
  -4   2  10        299.37        256.62        22.74 o                         
  -3   2  10       5121.20       4848.50       100.16 o                         
  -2   2  10        518.50        571.04        68.61 o                         
  -1   2  10       4079.73       4074.16        78.42 o                         
   0   2  10       1568.70       1440.67        62.22 o                         
   1   2  10       1450.18       1409.28        57.66 o                         
   2   2  10          0.75          2.35        34.15 o                         
   3   2  10       1134.00       1113.89        63.27 o                         
   4   2  10        860.19        897.19       131.37 o                         
   5   2  10       3068.74       2969.91       157.96 o                         
   6   2  10        636.48        664.72        44.51 o                         
   7   2  10        753.42        827.89        55.48 o                         
   8   2  10        159.70        125.00        16.19 o                         
   9   2  10       2000.74       1764.45       139.21 o                         
  10   2  10         22.87         35.58        11.91 o                         
  11   2  10       3755.65       3729.06        96.62 o                         
  12   2  10         14.19         28.44        15.22 o                         
  13   2  10        326.65        339.41        29.27 o                         
 -20   3  10        824.09        879.36        78.19 o                         
 -19   3  10        585.11        577.85        42.33 o                         
 -18   3  10       2253.53       2161.22       123.50 o                         
 -17   3  10        494.55        516.27        40.41 o                         
 -16   3  10        248.51        219.02        17.80 o                         
 -15   3  10       6401.02       6538.29       103.10 o                         
 -14   3  10        585.34        614.38        29.72 o                         
 -13   3  10         33.26         25.77         5.13 o                         
 -12   3  10       8582.95       8698.31       100.09 o                         
 -11   3  10       3061.01       2754.62        37.40 o                         
 -10   3  10       3075.85       2939.00        39.22 o                         
  -9   3  10      11409.28      11456.20        93.24 o                         
  -8   3  10        752.40        718.80        39.66 o                         
  -7   3  10        273.06        282.99        17.59 o                         
  -6   3  10       2207.54       2191.36        41.23 o                         
  -5   3  10         29.50         50.35        10.00 o                         
  -4   3  10       1556.85       1356.11        41.44 o                         
  -3   3  10       2626.22       2182.26        39.01 o                         
  -2   3  10        626.82        616.19        90.77 o                         
  -1   3  10       7177.57       7187.84       289.45 o                         
   0   3  10       3408.94       3467.93        98.58 o                         
   1   3  10       7742.83       7851.56       102.23 o                         
   2   3  10        528.76        539.23        30.14 o                         
   3   3  10       3248.80       3239.64        50.40 o                         
   4   3  10        496.05        486.23        38.67 o                         
   5   3  10      12653.15      13333.70       179.05 o                         
   6   3  10       3203.69       2932.29       169.57 o                         
   7   3  10       3573.52       3618.08        83.97 o                         
   8   3  10         20.15         15.77        10.21 o                         
   9   3  10        124.65        141.73        17.12 o                         
  10   3  10       3299.53       3111.74       102.18 o                         
  11   3  10        178.65        171.57        17.33 o                         
  12   3  10       1108.21       1146.34        63.73 o                         
 -20   4  10       2475.05       2438.02        73.78 o                         
 -19   4  10         34.89         56.58        20.25 o                         
 -18   4  10        401.27        457.50        37.69 o                         
 -17   4  10        587.27        643.46        46.00 o                         
 -16   4  10       1172.22       1040.11        88.94 o                         
 -15   4  10        483.90        454.22        27.27 o                         
 -14   4  10       2518.44       2414.34        75.32 o                         
 -13   4  10       1138.52        981.07        52.03 o                         
 -12   4  10       4837.11       4545.67        56.98 o                         
 -11   4  10        200.69        166.81        14.73 o                         
 -10   4  10        134.98        139.26        13.01 o                         
  -9   4  10          4.54         12.89         4.13 o                         
  -8   4  10       9018.02       9075.87        86.27 o                         
  -7   4  10       1899.47       1829.66        59.78 o                         
  -6   4  10       6575.43       6716.82       110.98 o                         
  -5   4  10         41.45         63.64         8.40 o                         
  -4   4  10         86.97         76.13        10.08 o                         
  -3   4  10       1641.89       1537.08        49.10 o                         
  -2   4  10      17423.42      17986.35       243.39 o                         
  -1   4  10        530.77        658.75        66.77 o                         
   0   4  10      11404.34      11101.74       137.56 o                         
   1   4  10       2565.06       2408.74        52.24 o                         
   2   4  10        642.86        586.15        53.73 o                         
   3   4  10       4053.63       4221.60       160.94 o                         
   4   4  10       1717.41       1477.56        56.37 o                         
   5   4  10       1536.95       1372.64       117.85 o                         
   6   4  10       7635.48       7767.78       195.73 o                         
   7   4  10        348.94        328.42        54.04 o                         
   8   4  10       2764.86       2702.13        96.57 o                         
   9   4  10          5.09         17.03         8.73 o                         
  10   4  10        114.95        100.63        14.90 o                         
  11   4  10        647.48        692.26        47.82 o                         
  12   4  10       1002.74       1073.81        67.61 o                         
 -20   5  10       1328.16       1351.93       187.30 o                         
 -19   5  10          2.72          4.47        12.67 o                         
 -18   5  10       3592.58       3715.12       162.30 o                         
 -17   5  10         19.95         12.56        33.44 o                         
 -16   5  10       2915.33       2792.14        64.13 o                         
 -15   5  10         11.16          8.22         5.82 o                         
 -14   5  10        193.02        141.03        15.82 o                         
 -13   5  10        587.41        541.80        19.86 o                         
 -12   5  10       8039.30       7993.50       101.30 o                         
 -11   5  10       4039.74       3916.87        45.76 o                         
 -10   5  10      19310.45      20220.33       188.98 o                         
  -9   5  10        372.13        381.69        18.65 o                         
  -8   5  10       2494.14       2264.93        40.96 o                         
  -7   5  10       4717.74       4659.59        72.45 o                         
  -6   5  10         79.16         95.28        13.22 o                         
  -5   5  10       1209.11       1190.00        56.48 o                         
  -4   5  10      12716.29      13530.82      3430.88 o                         
  -3   5  10      13484.34      13848.62       237.41 o                         
  -2   5  10      17654.60      18734.63       255.16 o                         
  -1   5  10       3504.64       3410.91        73.34 o                         
   0   5  10        267.24        252.89        30.16 o                         
   1   5  10         32.83         66.13        17.30 o                         
   2   5  10       4182.30       4237.60       105.36 o                         
   3   5  10        871.35        768.97        41.73 o                         
   4   5  10       4341.60       4324.84        69.22 o                         
   5   5  10       3708.05       3595.59       145.95 o                         
   6   5  10        787.03        760.51        53.86 o                         
   7   5  10       2885.28       2879.49        94.27 o                         
   8   5  10        481.31        505.26        77.07 o                         
   9   5  10          6.13         11.09         8.27 o                         
  10   5  10        529.29        537.26        42.13 o                         
  11   5  10        540.19        531.66        73.30 o                         
  12   5  10       1430.01       1490.13        91.44 o                         
 -19   6  10       4665.72       5084.35       205.38 o                         
 -18   6  10        133.33        139.36        31.91 o                         
 -17   6  10        384.93        324.84        83.09 o                         
 -16   6  10        654.95        630.55        68.36 o                         
 -15   6  10        142.32        119.52        10.74 o                         
 -14   6  10       4331.02       4305.52        85.24 o                         
 -13   6  10       5447.61       5411.13        82.63 o                         
 -12   6  10        181.96        156.98        15.73 o                         
 -11   6  10       5200.19       5045.85        71.58 o                         
 -10   6  10        204.50        186.09         9.08 o                         
  -9   6  10       9606.22       9976.05        79.74 o                         
  -8   6  10       1540.19       1547.41        35.53 o                         
  -7   6  10        482.52        540.82        33.90 o                         
  -6   6  10        104.37        134.18        14.22 o                         
  -5   6  10      11595.31      12141.50       141.63 o                         
  -4   6  10        662.92        690.78        43.00 o                         
  -3   6  10      10528.45      10992.59       136.37 o                         
  -2   6  10         61.76         92.78        20.91 o                         
  -1   6  10         73.62        107.27        18.51 o                         
   0   6  10        913.51        974.92        75.52 o                         
   1   6  10        367.59        437.10        44.87 o                         
   2   6  10       3214.62       3118.06        54.62 o                         
   3   6  10       1509.85       1633.73       122.17 o                         
   4   6  10        570.41        472.82        46.98 o                         
   5   6  10       3834.55       3864.15        85.93 o                         
   6   6  10        684.89        784.22        52.98 o                         
   7   6  10        281.87        256.31        19.19 o                         
   8   6  10         73.97         89.47        23.36 o                         
   9   6  10       2992.62       2963.39       106.69 o                         
  10   6  10        824.44        831.12        88.30 o                         
  11   6  10       1068.52       1025.98        76.88 o                         
 -19   7  10         31.50         56.84        19.13 o                         
 -18   7  10       1280.06       1282.11       180.76 o                         
 -17   7  10       3296.11       3433.95       131.39 o                         
 -16   7  10        554.11        486.31        37.80 o                         
 -15   7  10       2686.13       2603.18        47.17 o                         
 -14   7  10        454.08        383.40        26.24 o                         
 -13   7  10        119.50        147.98        11.20 o                         
 -12   7  10       3790.24       3741.53        66.54 o                         
 -11   7  10       1678.81       1631.06        51.11 o                         
 -10   7  10       1126.07       1042.94        45.79 o                         
  -9   7  10       5898.76       5949.73        83.01 o                         
  -8   7  10        410.04        408.25        15.94 o                         
  -7   7  10       2413.32       2381.67        57.02 o                         
  -6   7  10       8503.58       8754.75       112.62 o                         
  -5   7  10        266.92        297.15        26.39 o                         
  -4   7  10         52.82        128.01        13.98 o                         
  -3   7  10       7274.03       7339.08       120.30 o                         
  -2   7  10         47.45         67.21        15.57 o                         
  -1   7  10       3048.26       2957.81        48.53 o                         
   0   7  10       1190.70       1237.78        92.36 o                         
   1   7  10       1302.65       1416.79       135.01 o                         
   2   7  10       1555.38       1413.05       106.63 o                         
   3   7  10         24.13         35.02        14.58 o                         
   4   7  10        143.96        144.87        25.89 o                         
   5   7  10       1385.23       1456.18        66.25 o                         
   6   7  10       1252.45       1079.83        82.63 o                         
   7   7  10       9138.46       9493.41       200.61 o                         
   8   7  10        221.98        245.28        20.87 o                         
   9   7  10        651.88        647.69        51.92 o                         
  10   7  10       1190.83       1239.97        96.36 o                         
  11   7  10       1137.16       1124.74        83.91 o                         
 -18   8  10          2.53         46.77        12.18 o                         
 -17   8  10         30.92         29.62         8.77 o                         
 -16   8  10       1274.58       1267.46        39.36 o                         
 -15   8  10         41.17         24.94         7.18 o                         
 -14   8  10       1005.27        887.30        38.82 o                         
 -13   8  10          2.49         17.87         4.47 o                         
 -12   8  10        104.99        116.42        11.69 o                         
 -11   8  10         35.30         37.88         5.76 o                         
 -10   8  10        193.26        193.04        15.70 o                         
  -9   8  10        711.31        656.11        24.96 o                         
  -8   8  10       2531.71       2430.78        69.33 o                         
  -7   8  10       1447.33       1218.25        35.70 o                         
  -6   8  10        484.24        516.03        25.21 o                         
  -5   8  10        887.19        989.93        74.86 o                         
  -4   8  10         15.95         25.81         9.41 o                         
  -3   8  10         54.14         71.18        12.01 o                         
  -2   8  10       1589.42       1495.05        58.00 o                         
  -1   8  10       2679.93       2582.10        43.51 o                         
   0   8  10       2850.67       2718.59        50.30 o                         
   1   8  10       1669.21       1659.99        63.40 o                         
   2   8  10        735.26        701.13        62.80 o                         
   3   8  10       2203.32       1976.95        76.30 o                         
   4   8  10        239.95        165.83        23.04 o                         
   5   8  10         19.03         10.79        13.20 o                         
   6   8  10       4552.19       4509.82        55.68 o                         
   7   8  10        673.36        735.17        72.18 o                         
   8   8  10       6388.32       6657.03       260.79 o                         
   9   8  10        932.96        874.54        84.87 o                         
  10   8  10        649.70        654.85        57.74 o                         
 -17   9  10        174.64        108.58        34.66 o                         
 -16   9  10        687.77        597.08        50.83 o                         
 -15   9  10        119.12         86.13        11.29 o                         
 -14   9  10         76.52         81.28        11.23 o                         
 -13   9  10         25.38         28.56         6.92 o                         
 -12   9  10        117.69        125.14        11.69 o                         
 -11   9  10        370.25        342.23        17.49 o                         
 -10   9  10      15020.15      15190.58       343.82 o                         
  -9   9  10       1569.91       1573.08        33.84 o                         
  -8   9  10       2969.02       2944.35        63.18 o                         
  -7   9  10        828.60        777.05        53.36 o                         
  -6   9  10       1693.51       1642.46        43.83 o                         
  -5   9  10        867.71        879.67        48.54 o                         
  -4   9  10      14320.00      14221.10       463.67 o                         
  -3   9  10         33.97         42.35         9.64 o                         
  -2   9  10       3642.90       3443.41        88.73 o                         
  -1   9  10        477.25        503.51        36.48 o                         
   0   9  10       1749.55       1769.11        60.02 o                         
   1   9  10         13.39         16.49        16.25 o                         
   2   9  10       1014.36       1114.61        92.23 o                         
   3   9  10         42.42         34.74        25.60 o                         
   4   9  10       1894.21       1816.88       111.10 o                         
   5   9  10        320.90        334.55        53.36 o                         
   6   9  10        430.23        394.65        57.24 o                         
   7   9  10        200.72        239.37        40.41 o                         
   8   9  10        172.21        181.68        19.17 o                         
   9   9  10        202.86        189.69        23.25 o                         
 -16  10  10       2249.33       2107.51        68.24 o                         
 -15  10  10          4.92         15.05         6.59 o                         
 -14  10  10       2709.67       2683.24        51.86 o                         
 -13  10  10        319.10        325.27        18.69 o                         
 -12  10  10        177.16        199.31        11.89 o                         
 -11  10  10       3937.57       4030.34        72.98 o                         
 -10  10  10         11.36         15.33         8.71 o                         
  -9  10  10       3125.46       3133.62        86.87 o                         
  -8  10  10       3719.89       3855.58        86.30 o                         
  -7  10  10         10.01         23.06         5.78 o                         
  -6  10  10       3744.56       3645.42        73.97 o                         
  -5  10  10       9751.67      10025.19       166.24 o                         
  -4  10  10       1129.43       1041.72        84.15 o                         
  -3  10  10       4719.20       4522.50       106.74 o                         
  -2  10  10        793.88        871.74        68.47 o                         
  -1  10  10         14.59         26.02        10.79 o                         
   0  10  10       1660.69       1547.75       118.23 o                         
   1  10  10        845.31        885.11        61.11 o                         
   2  10  10       1930.91       1876.16        62.60 o                         
   3  10  10       2199.56       2134.49        64.71 o                         
   4  10  10        221.90        282.31        29.30 o                         
   5  10  10        332.94        394.46        32.56 o                         
   6  10  10        320.66        314.67        32.29 o                         
   7  10  10        327.54        292.46        36.21 o                         
   8  10  10       1975.19       1741.57       181.13 o                         
 -15  11  10       1430.19       1442.88        44.83 o                         
 -14  11  10         15.01         21.67         7.78 o                         
 -13  11  10        538.15        530.05        29.97 o                         
 -12  11  10        815.33        801.95        31.55 o                         
 -11  11  10        327.36        287.84        18.14 o                         
 -10  11  10        672.89        693.63        36.60 o                         
  -9  11  10       3095.36       3202.95        62.91 o                         
  -8  11  10         76.76         72.63        10.27 o                         
  -7  11  10       3377.30       3344.22        56.62 o                         
  -6  11  10        352.79        416.45        20.18 o                         
  -5  11  10         11.95         26.49         6.74 o                         
  -4  11  10        119.06        153.44        16.28 o                         
  -3  11  10       2725.46       2675.74        57.23 o                         
  -2  11  10        934.37        991.43        69.17 o                         
  -1  11  10       2138.34       2129.06        63.68 o                         
   0  11  10         19.21         40.58        11.62 o                         
   1  11  10        337.13        375.01        40.25 o                         
   2  11  10         24.36         33.76        12.15 o                         
   3  11  10        736.68        732.81        52.75 o                         
   4  11  10        133.57        120.85        19.53 o                         
   5  11  10       1435.77       1361.32       126.11 o                         
   6  11  10        592.25        633.84        46.49 o                         
 -13  12  10        136.79        154.15        15.82 o                         
 -12  12  10        298.61        286.56        14.43 o                         
 -11  12  10        277.74        282.20        14.95 o                         
 -10  12  10       1080.43       1142.30        49.81 o                         
  -9  12  10       1255.75       1261.49        50.96 o                         
  -8  12  10        429.51        410.68        23.24 o                         
  -7  12  10       1329.60       1313.79        49.70 o                         
  -6  12  10        377.01        363.16        22.96 o                         
  -5  12  10       3416.13       3423.35        73.28 o                         
  -4  12  10        401.78        404.49        22.26 o                         
  -3  12  10       1536.25       1662.88       130.36 o                         
  -2  12  10        138.29        186.03        16.99 o                         
  -1  12  10       2013.49       1991.46       109.05 o                         
   0  12  10        691.47        663.23        52.01 o                         
   1  12  10       1727.31       1550.31        92.70 o                         
   2  12  10       1494.22       1491.09        62.15 o                         
   3  12  10       1172.07       1192.54        75.94 o                         
   4  12  10        743.15        859.71        48.28 o                         
   5  12  10        535.23        584.44        43.64 o                         
 -10  13  10       4440.14       4585.11        91.90 o                         
  -9  13  10         59.15         57.02         8.80 o                         
  -8  13  10        478.16        416.77        23.32 o                         
  -7  13  10       1625.92       1651.77        63.40 o                         
  -6  13  10        852.64        867.57        43.98 o                         
  -5  13  10         45.86         41.81         8.77 o                         
  -4  13  10       4871.29       4842.56        76.89 o                         
  -3  13  10        858.70        897.97        53.54 o                         
  -2  13  10       2380.70       2182.78        89.31 o                         
  -1  13  10        241.20        271.08        23.52 o                         
   0  13  10        477.94        435.80        35.31 o                         
   1  13  10       1271.13       1281.56        75.35 o                         
   2  13  10       2368.00       2416.65        40.38 o                         
  -6  14  10       2294.82       2303.45        62.41 o                         
  -5  14  10       1703.66       1668.26        55.57 o                         
  -4  14  10          1.29         10.68         6.91 o                         
  -3  14  10       4677.85       4701.25       104.19 o                         
  -2  14  10        184.87        175.08        18.83 o                         
 -21   0  11        110.97        174.99        35.51 o                         
 -19   0  11        706.10        631.03        77.78 o                         
 -17   0  11       1033.72        981.84        62.45 o                         
 -15   0  11       3470.44       3507.93        92.41 o                         
 -13   0  11       5082.13       5327.43       280.51 o                         
 -11   0  11       1128.23       1284.33        86.05 o                         
  -9   0  11       8221.07       8667.57       288.64 o                         
  -7   0  11      19639.46      20971.10       199.49 o                         
  -5   0  11         77.24         94.42        19.79 o                         
  -3   0  11       7207.82       7511.98       182.06 o                         
  -1   0  11      40178.48      43316.86     19021.92 o                         
   1   0  11       4419.71       4568.12       141.88 o                         
   3   0  11         31.83         33.23        14.47 o                         
   5   0  11       7261.07       6646.13       218.95 o                         
   7   0  11       2239.24       2375.91       119.65 o                         
   9   0  11       1710.72       1815.26       162.85 o                         
  11   0  11        449.99        423.28        58.54 o                         
 -21   1  11       1251.28       1242.97        98.33 o                         
 -20   1  11         24.12         38.57        13.02 o                         
 -19   1  11       2968.04       3008.20       219.66 o                         
 -18   1  11         21.68         42.51        14.61 o                         
 -17   1  11       1999.33       2063.18       139.75 o                         
 -16   1  11        235.27        287.82        16.09 o                         
 -15   1  11         15.81         28.56         6.70 o                         
 -14   1  11        174.20        155.13        10.82 o                         
 -13   1  11       3994.15       3993.42        65.82 o                         
 -12   1  11         26.19         50.52         9.91 o                         
 -11   1  11       6232.76       6213.29        96.19 o                         
 -10   1  11       6270.09       6107.10        87.50 o                         
  -9   1  11       1158.02       1130.57        43.02 o                         
  -8   1  11       6990.49       6769.72        91.32 o                         
  -7   1  11        845.92        841.64        36.76 o                         
  -6   1  11         67.15         52.83         5.41 o                         
  -5   1  11        545.90        519.11        30.70 o                         
  -4   1  11       5918.05       5803.34       142.84 o                         
  -3   1  11       6266.18       6069.29       310.32 o                         
  -2   1  11      30600.78      28998.88      2093.80 o                         
  -1   1  11       4344.02       4180.28        73.44 o                         
   0   1  11       7929.48       7714.18       184.73 o                         
   1   1  11       1365.86       1199.44       146.87 o                         
   2   1  11         26.03         35.38        11.16 o                         
   3   1  11      15653.67      16381.34       231.34 o                         
   4   1  11       9753.29       9300.55       199.05 o                         
   5   1  11        768.04        623.32       138.22 o                         
   6   1  11       4215.78       4322.12       120.76 o                         
   7   1  11        807.79        933.32        61.14 o                         
   8   1  11        194.70        143.93        21.82 o                         
   9   1  11        968.16       1165.02       103.00 o                         
  10   1  11         11.30         16.39        22.34 o                         
  11   1  11        904.85        963.32        91.12 o                         
  12   1  11        124.98        127.27        20.90 o                         
 -21   2  11          8.61         28.09        11.23 o                         
 -20   2  11       2829.09       2892.18       151.51 o                         
 -19   2  11          2.15         22.37        27.51 o                         
 -18   2  11       5139.32       5238.50       149.53 o                         
 -17   2  11        106.49         64.93        14.54 o                         
 -16   2  11         41.65         49.79         8.50 o                         
 -15   2  11        338.74        311.14        14.48 o                         
 -14   2  11       3464.58       3255.55        56.23 o                         
 -13   2  11         11.04          5.83         8.42 o                         
 -12   2  11      27501.16      28621.45       271.54 o                         
 -11   2  11         54.86         68.50        11.50 o                         
 -10   2  11         33.59         25.55         8.88 o                         
  -9   2  11         49.79         61.43         7.37 o                         
  -8   2  11       5457.53       5377.89        66.87 o                         
  -7   2  11        910.77        938.58        37.81 o                         
  -6   2  11       4260.46       4484.07       150.15 o                         
  -5   2  11        635.85        678.04        46.44 o                         
  -4   2  11        301.99        362.64        37.25 o                         
  -3   2  11        752.59        722.23        85.33 o                         
  -2   2  11        988.54        955.82       101.27 o                         
  -1   2  11        376.36        439.65        48.35 o                         
   0   2  11        248.04        254.39        45.77 o                         
   1   2  11       2310.00       2152.19        70.39 o                         
   2   2  11       4274.30       4441.37       203.17 o                         
   3   2  11        757.34       1115.53       384.72 o                         
   4   2  11       6675.66       6987.25       139.18 o                         
   5   2  11          3.69          4.15        19.08 o                         
   6   2  11        249.89        219.78        20.74 o                         
   7   2  11          0.62          1.13        12.55 o                         
   8   2  11       6346.74       6708.22       152.14 o                         
   9   2  11          3.00         -1.96        14.51 o                         
  10   2  11       3858.26       3846.25        99.21 o                         
  11   2  11          1.43         32.30        11.47 o                         
  12   2  11          1.91         24.75        11.96 o                         
 -20   3  11        207.98        252.05        35.91 o                         
 -19   3  11       5104.14       5183.25       122.47 o                         
 -18   3  11        141.83        128.58        15.19 o                         
 -17   3  11       1127.46       1208.48        64.20 o                         
 -16   3  11       3052.06       3107.22        93.34 o                         
 -15   3  11          7.81         13.46         8.38 o                         
 -14   3  11       2746.15       2690.53        52.12 o                         
 -13   3  11       2653.54       2635.67        44.02 o                         
 -12   3  11       1929.07       1764.54        44.55 o                         
 -11   3  11       1024.49        969.09        36.40 o                         
 -10   3  11      17388.68      17293.60       211.12 o                         
  -9   3  11        461.66        424.27        21.41 o                         
  -8   3  11       6099.25       6074.25        96.90 o                         
  -7   3  11        491.74        499.83        31.72 o                         
  -6   3  11       3951.86       3987.58        64.07 o                         
  -5   3  11       1013.11       1022.12        39.74 o                         
  -4   3  11       1805.76       1852.67       150.10 o                         
  -3   3  11         23.45         40.43        13.17 o                         
  -2   3  11      15153.74      16053.02       285.79 o                         
  -1   3  11       1977.45       1818.90        59.09 o                         
   0   3  11       1965.88       1729.80        60.03 o                         
   1   3  11        275.79         23.93        17.99 o                         
   2   3  11          7.18         28.01        18.09 o                         
   3   3  11        106.66         98.17        21.52 o                         
   4   3  11       6716.83       6853.31       121.10 o                         
   5   3  11       5012.51       4872.68       194.00 o                         
   6   3  11       2108.15       2062.64       141.54 o                         
   7   3  11         15.11         41.95        11.97 o                         
   8   3  11        236.95        227.22        18.25 o                         
   9   3  11       1435.60       1359.83        58.40 o                         
  10   3  11         61.95         80.21        10.09 o                         
  11   3  11       1638.86       1740.83       105.09 o                         
 -20   4  11        959.71       1066.49        80.09 o                         
 -19   4  11         30.13         31.83        16.98 o                         
 -18   4  11       1329.83       1417.51       122.83 o                         
 -17   4  11        314.73        336.51        54.10 o                         
 -16   4  11        245.74        254.80        33.67 o                         
 -15   4  11       1356.80       1316.22        34.73 o                         
 -14   4  11        367.81        323.01        22.40 o                         
 -13   4  11        619.97        551.43        38.78 o                         
 -12   4  11       2103.67       1992.51        70.27 o                         
 -11   4  11        647.13        547.50        36.17 o                         
 -10   4  11        841.77        758.99        37.77 o                         
  -9   4  11      15919.95      16730.40       219.91 o                         
  -8   4  11       3521.82       3427.59        46.40 o                         
  -7   4  11      10394.21      10680.97       165.89 o                         
  -6   4  11       5272.25       4987.67       165.83 o                         
  -5   4  11        615.41        632.48        48.11 o                         
  -4   4  11        133.52        149.80        33.93 o                         
  -2   4  11          0.55         -1.08         4.10 o                         
  -1   4  11      16422.82      16452.05       155.16 o                         
   0   4  11       2867.31       2735.63        56.56 o                         
   1   4  11       4043.03       4211.28       147.93 o                         
   2   4  11       2552.91       3168.01        54.33 o                         
   3   4  11        247.58        254.59        17.61 o                         
   4   4  11        964.96        867.96        87.73 o                         
   5   4  11       7612.06       7739.29       150.09 o                         
   6   4  11       1003.25        967.39        91.39 o                         
   7   4  11       2113.72       2123.27        75.55 o                         
   8   4  11        584.64        596.83        48.81 o                         
   9   4  11       1228.28       1136.63        70.43 o                         
  10   4  11         22.88         52.49        21.14 o                         
  11   4  11         25.51         59.12        12.73 o                         
 -20   5  11        238.55        334.33        31.42 o                         
 -19   5  11       2781.76       2655.91       110.23 o                         
 -18   5  11         31.32         41.60        21.26 o                         
 -17   5  11       2912.13       3102.72       112.96 o                         
 -16   5  11        160.77        197.73        27.15 o                         
 -15   5  11        233.95        233.19        23.32 o                         
 -14   5  11        574.07        507.99        48.95 o                         
 -13   5  11       1812.55       1698.50        71.84 o                         
 -12   5  11        294.26        272.74        18.21 o                         
 -11   5  11       6444.93       6323.55        79.28 o                         
 -10   5  11        720.49        692.25        23.95 o                         
  -9   5  11       1203.59       1153.75        41.69 o                         
  -8   5  11       1538.45       1390.72        40.75 o                         
  -7   5  11         61.93         92.51        12.63 o                         
  -6   5  11       3056.25       2981.84        75.22 o                         
  -5   5  11       4640.77       4701.97        92.28 o                         
  -4   5  11       1092.12       1076.87        85.35 o                         
  -3   5  11       9807.16      10017.95       224.68 o                         
  -2   5  11      19544.70      20247.23       278.85 o                         
  -1   5  11        579.76        594.22        78.85 o                         
   0   5  11       1646.82       1611.63       165.70 o                         
   1   5  11       1606.07       1585.39        96.92 o                         
   2   5  11        679.27        696.11        44.89 o                         
   3   5  11       7184.13       7032.72       130.72 o                         
   4   5  11        862.79        818.69        50.58 o                         
   5   5  11        781.56        676.64        36.86 o                         
   6   5  11        398.44        494.57        35.81 o                         
   7   5  11        335.85        291.39        25.57 o                         
   8   5  11        948.24        969.00        46.39 o                         
   9   5  11       1205.68       1123.46       100.24 o                         
  10   5  11        362.10        440.31        46.21 o                         
  11   5  11       1406.66       1383.02       129.36 o                         
 -19   6  11        116.52         96.94        25.45 o                         
 -18   6  11       3684.66       4013.26       202.66 o                         
 -17   6  11       1820.09       1984.89       226.21 o                         
 -16   6  11        469.76        482.91        37.80 o                         
 -15   6  11       1654.98       1590.86        44.85 o                         
 -14   6  11       3775.51       3524.07        87.63 o                         
 -13   6  11       1065.14        989.67        19.45 o                         
 -12   6  11       3891.05       3909.44        64.23 o                         
 -11   6  11       3481.16       3293.21        30.86 o                         
 -10   6  11         72.67         71.12        11.30 o                         
  -9   6  11       1281.76       1213.29        45.27 o                         
  -8   6  11         44.29         97.40        13.91 o                         
  -7   6  11        255.54        289.51        20.57 o                         
  -6   6  11       7100.57       7543.77       123.78 o                         
  -5   6  11        468.76        504.02        30.20 o                         
  -4   6  11       7278.36       7578.36       119.29 o                         
  -3   6  11       1668.42       1571.66       108.98 o                         
  -2   6  11        310.59        313.57        33.91 o                         
  -1   6  11          2.54         20.83        14.26 o                         
   0   6  11       4906.78       4809.13       118.69 o                         
   1   6  11       6333.56       6207.84       119.35 o                         
   2   6  11       2663.95       2403.84       135.91 o                         
   3   6  11        292.66        348.12        21.27 o                         
   4   6  11       1634.03       1458.72        62.37 o                         
   5   6  11        784.77        775.41        55.25 o                         
   6   6  11        155.94        152.83        19.74 o                         
   7   6  11       1279.44       1148.70        89.92 o                         
   8   6  11       3757.98       3803.79       131.88 o                         
   9   6  11        363.81        361.30        41.67 o                         
  10   6  11       2832.49       2995.34       109.58 o                         
 -18   7  11       2451.92       2459.44       122.91 o                         
 -17   7  11        285.50        265.82        67.18 o                         
 -16   7  11       4717.06       4702.93       145.62 o                         
 -15   7  11         10.27         10.90         4.80 o                         
 -14   7  11        205.62        165.27        16.39 o                         
 -13   7  11       1261.76       1167.98        31.80 o                         
 -12   7  11       1254.78       1209.07        38.55 o                         
 -11   7  11       2978.95       2929.80        59.07 o                         
 -10   7  11       5887.34       5749.72        83.82 o                         
  -9   7  11        148.67        158.36         9.77 o                         
  -8   7  11       5032.04       5011.36        79.75 o                         
  -7   7  11       1097.93       1021.15        81.97 o                         
  -6   7  11        868.33        839.16        99.93 o                         
  -5   7  11        967.14        895.41        53.22 o                         
  -4   7  11       3687.75       3594.65       110.03 o                         
  -3   7  11       1687.34       1546.77       117.93 o                         
  -2   7  11       8084.76       8011.02       130.30 o                         
  -1   7  11         22.84         29.47        11.58 o                         
   0   7  11       2127.75       2088.64        95.36 o                         
   1   7  11         37.49         32.19        12.75 o                         
   2   7  11         13.83         13.25        13.90 o                         
   3   7  11        388.23        415.76        40.66 o                         
   4   7  11       1209.93       1112.11       130.21 o                         
   5   7  11        347.04        297.94        21.21 o                         
   6   7  11       5529.93       5670.73       126.06 o                         
   7   7  11         37.03         24.72        14.44 o
[truncated: 180,388 more chars]
